# Supplementary material for: Phage-induced efflux down-regulation boosts antibiotic efficacy
Source: PLoS Pathog. 2024 Jun 28;20(6):e1012361. doi: 10.1371/journal.ppat.1012361 (PMC11239113; doi:10.1371/journal.ppat.1012361)
Supplement: S1 File — Data A: numerical values for the data reported in Fig 1A. Data B: numerical values for the data reported in Fig 1B. Data C: numerical values for the data reported in Figs 1C and S3. (XLSX) [file ppat.1012361.s014.xlsx]

## Sheet: Data A
Time (min)	CFU ml-1 No phage		CFU ml-1 Phage MOI = 1
0	2010000	407000	2620000	974000
2	2000000	157000	5780000	480000
4	7780000	960000	8220000	654000
6	51100000	9600000	3780000	480000
8	200000000	41600000	4670000	544000
10	556000000	63500000	4000000	544000
14	2890000000	480000000	4000000	314000
16	3110000000	363000000	16200000	4490000
18	2670000000	0	82200000	4800000
20	2890000000	480000000	378000000	90700000
22	2620000000	209000000	1130000000	144000000
24	3890000000	709000000	1840000000	155000000

## Sheet: Data B
Time (h)	OD600
	High-resistance		Medium-resistance		Low-resistance		Susceptible		No phage
0	0.000668	0.000797	-0.00057	0.000436	-0.00076	0.000656	-0.00054	0.000622	0.000421	0.002585
0.5	0.00024	0.000702	-0.0015	0.000283	-0.0014	0.00078	-0.00083	0.000658	-0.00062	0.000359
1	-0.0158	0.000769	-0.0172	0.000522	-0.0178	0.000912	-0.01658	0.000712	-0.00047	0.000429
1.5	-0.0082	0.000593	-0.0086	0.001345	-0.00392	0.004277	-0.00763	0.001167	0.019904	0.009662
2	-0.00145	0.000666	0.011444	0.013558	0.0142	0.013651	0.010077	0.007202	0.000707	0.000415
2.5	-0.0062	0.000867	-0.0088	0.000179	0.0058	0.011749	-0.00725	0.000728	0.001375	0.000479
3	0.002428	0.000943	0.001648	0.002209	0.0122	0.007707	0.009	0.006239	0.012096	0.006509
3.5	0.005392	0.004371	-0.00103	0.001157	0.0046	0.003551	0.014648	0.010135	0.003224	0.000701
4	0.0026	0.001043	0.017304	0.015809	0.005888	0.003883	0.008263	0.004772	0.005652	0.001356
4.5	0.0008	0.001083	0.0008	0.000456	-0.00542	0.001629	-0.0065	0.000702	0.013185	0.00407
5	0.0082	0.000769	0.0072	0.001073	0.0042	0.005347	0.009083	0.001336	0.017963	0.004703
5.5	0.0068	0.000716	0.005	0.001058	0.0026	0.003378	0.007583	0.001397	0.022407	0.003407
6	0.0008	0.001063	0.0072	0.001992	0.0162	0.014387	0.01175	0.007113	0.035926	0.003485
6.5	0.0008	0.000887	0.0072	0.001117	0.0168	0.016066	-0.00092	0.001094	0.059333	0.004173
7	0.0008	0.000665	0.0102	0.013153	0.0072	0.007329	0.003122	0.004081	0.103778	0.006566
7.5	0.0008	0.000829	0.0072	0.001043	0.0072	0.003298	0.00768	0.007804	0.171815	0.010478
8	0.0008	0.001067	0.0072	0.000358	0.0072	0.002443	0.000988	0.003594	0.234926	0.012523
8.5	0.00046	0.000638	0.0072	0.000366	0.0072	0.002393	0	0.000908	0.303963	0.015779
9	0.000208	0.000709	0.0072	0.000438	0.0008	0.002105	-0.00087	0.000649	0.373148	0.020691
9.5	0.0008	0.000754	0.0072	0.001148	0.0008	0.002794	0.009355	0.008245	0.443296	0.023004
10	0.0008	0.001017	0.0162	0.017478	0.0008	0.003517	0.009243	0.009957	0.495815	0.02607
10.5	0.0072	0.001345	0.0194	0.019711	0.0016	0.004095	0.008948	0.009563	0.602444	0.026723
11	0	0.001549	0.0008	0.002733	0.0032	0.004413	0.003248	0.003262	0.667	0.025472
11.5	0.000348	0.001667	0.0008	0.002583	0.0046	0.004332	0.003333	0.003451	0.670778	0.029442
12	0.000348	0.000657	0.0008	0.000335	0.0008	0.008152	0.001896	0.000546	0.721296	0.026322
12.5	0.001192	0.000877	0.0008	0.000719	0.0008	0.001585	0.001583	0.001397	0.744741	0.02545
13	0.001224	0.000685	0.0008	0.000593	0.0072	0.001559	0.00091	0.001282	0.741037	0.028492
13.5	0.000348	0.000769	0.0008	0.000335	0.0008	0.002202	0.001896	0.000936	0.753222	0.026971
14	0.003316	0.000784	0.014036	0.011075	0.0168	0.010649	0.017297	0.009337	0.795926	0.023603
14.5	0.0028	0.001397	0.01574	0.013793	0.0024	0.003986	0.011358	0.006087	0.807963	0.023599
15	0.0052	0.001775	0.0196	0.017462	0.001	0.003709	0.00585	0.006022	0.809926	0.026112
15.5	0.008976	0.003151	0.0008	0.00164	0.0072	0.002763	0.007447	0.001413	0.83	0.027847
16	0.000348	0.004261	0.0008	0.0024	0.0072	0.002216	0.007447	0.001827	0.856037	0.027664
16.5	0.0292	0.006925	0.0146	0.009557	0.007812	0.00617	0.007447	0.006247	0.8636	0.032754
17	0.08	0.02172	0.0094	0.004822	0.002104	0.003393	0.010798	0.009293	0.8938	0.028143
17.5	0.040168	0.016373	0.0072	0.006162	0.0072	0.004006	0.000387	0.0008	0.8932	0.026205
18	0.122	0.022633	0.0236	0.007872	0.0054	0.003459	0.000387	0.000838	0.8626	0.033377
18.5	0.188	0.031408	0.039	0.011271	0.0126	0.005273	0.00281	0.004774	0.9164	0.034617
19	0.2176	0.047141	0.0218	0.015374	0.0072	0.008268	0.000387	0.00064	0.9264	0.032533
19.5	0.3152	0.051671	0.0866	0.019513	0.03	0.011139	0.000387	0.000618	0.9586	0.037901
20	0.3714	0.049353	0.1086	0.02166	0.035	0.022775	0.000387	0.000575	0.9364	0.039966
20.5	0.4134	0.063546	0.1338	0.027778	0.035872	0.017772	0.000387	0.00087	0.93	0.044159
21	0.4976	0.061952	0.1784	0.029558	0.059	0.018896	0.007238	0.007853	0.932	0.058611
21.5	0.5818	0.054982	0.2706	0.02072	0.0768	0.021752	0.00888	0.011322	0.9394	0.051775
22	0.6758	0.048678	0.2938	0.012654	0.1272	0.021658	0.00985	0.014044	0.9922	0.053133
22.5	0.6782	0.064538	0.3124	0.00765	0.1686	0.02856	0.000387	0.000782	0.9912	0.054526
23	0.7236	0.050904	0.338	0.006829	0.1798	0.022331	0.000387	0.000834	1.0154	0.062459
23.5	0.7636	0.033084	0.371	0.009265	0.2316	0.016634	0.000387	0.001805	1.008	0.002585
24	0.7938	0.026627	0.4124	0.009058	0.2792	0.015604	0.00325	0.005912	0.9946	0.000359
24.5	0.7932	0.030819	0.459	0.026417	0.3112	0.016882	0.00375	0.007065	1.0114	0.000429
25	0.7626	0.051085	0.3976	0.024124	0.2942	0.024122	0.000387	0.000682	1.0152	0.009662
25.5	0.8164	0.035677	0.4618	0.018516	0.3404	0.018492	0.000387	0.000644	1.0272	0.000415
26	0.8264	0.073516	0.4682	0.032601	0.327	0.029688	0.000387	0.000737	0.9992	0.000479
26.5	0.8586	0.036251	0.5146	0.032261	0.3502	0.031898	0.002943	0.005228	1.0204	0.006509
27	0.8564	0.061797	0.4918	0.035509	0.353	0.032029	0.000387	0.00081	0.999	0.000701
27.5	0.8364	0.058333	0.5172	0.018722	0.3554	0.035128	0.000387	0.000603	1.0258	0.001356
28	0.832	0.03852	0.5668	0.033415	0.3586	0.034018	0.011347	0.007882	1.0334	0.00407
28.5	0.8394	0.042632	0.5594	0.028525	0.3524	0.039137	0.000387	0.00219	1.0484	0.004703
29	0.8922	0.026759	0.58	0.040563	0.3778	0.033758	0.009782	0.009687	1.0514	0.003407
29.5	0.8912	0.027363	0.5816	0.037049	0.3622	0.041267	0.003897	0.000782	1.0344	0.003485
30	0.9154	0.028842	0.5788	0.028559	0.4034	0.02767	0.0026	0.006343	1.0346	0.004173
30.5	0.908	0.027203	0.5722	0.039384	0.383	0.040131	0.003897	0.000602	1.0328	0.006566
31	0.8946	0.023149	0.5524	0.022229	0.3682	0.044345	0.003897	0.000783	1.0482	0.010478
31.5	0.9114	0.020393	0.5626	0.021811	0.39	0.045057	0.003897	0.000773	1.045	0.012523
32	0.9152	0.019672	0.5742	0.022268	0.3836	0.040929	0.003897	0.00071	1.0548	0.015779
32.5	0.9272	0.014635	0.568	0.023995	0.3894	0.03941	0.003897	0.005405	1.0472	0.020691
33	0.8992	0.017624	0.5536	0.023407	0.372	0.042163	0.00025	0.000629	1.0106	0.023004
33.5	0.9204	0.015379	0.5762	0.026432	0.3894	0.043727	0.00025	0.000885	1.0596	0.02607
34	0.899	0.01515	0.5538	0.025637	0.3724	0.042944	0.00025	0.006504	1.058	0.026723
34.5	0.9258	0.014952	0.58	0.02536	0.3954	0.045005	0.00025	0.000784	1.0588	0.025472
35	0.9334	0.014818	0.5896	0.025191	0.3916	0.042951	0.00025	0.000794	1.0644	0.029442
35.5	0.9484	0.009898	0.589	0.023703	0.4072	0.045986	0.012405	0.008264	1.0384	0.026322
36	0.9514	0.020305	0.6052	0.02067	0.4018	0.040221	0.023083	0.011167	1.0648	0.02545
36.5	0.9344	0.011969	0.605	0.018075	0.4128	0.047701	0.011627	0.009145	1.0718	0.002585
37	0.9346	0.013838	0.5982	0.021051	0.4018	0.040797	0.012828	0.009622	1.0642	0.000359
37.5	0.9328	0.012472	0.6	0.024305	0.4134	0.044413	0.005245	0.005413	1.0692	0.000429
38	0.9482	0.014553	0.5916	0.031926	0.4024	0.042134	0.002083	0.001331	1.0694	0.009662
38.5	0.945	0.01426	0.5902	0.032898	0.4142	0.039486	-0.00248	0.000538	1.0706	0.000415
39	0.9548	0.017112	0.6108	0.028251	0.4166	0.036674	0.016303	0.010066	1.0838	0.000479
39.5	0.9472	0.013866	0.6002	0.036714	0.4082	0.040624	0.012215	0.010593	1.08	0.006509
40	0.9106	0.015833	0.5434	0.029777	0.3686	0.043498	0.00025	0.001061	1.0806	0.000701
40.5	0.9596	0.014909	0.59	0.033539	0.4076	0.040665	0.00025	0.001325	1.0838	0.001356
41	0.958	0.016012	0.6042	0.027325	0.4088	0.039013	0.004712	0.004658	1.0784	0.00407
41.5	0.9588	0.01524	0.5966	0.03186	0.4154	0.040056	0.009167	0.006118	1.09	0.004703
42	0.9644	0.013921	0.6014	0.029003	0.419	0.040436	0.01625	0.010157	1.082	0.003407
42.5	0.9384	0.019128	0.5768	0.027576	0.3894	0.043678	0.00025	0.000661	1.0866	0.003485
43	0.9648	0.018656	0.6384	0.027557	0.4138	0.038337	0.015583	0.008773	1.0796	0.004173
43.5	0.9718	0.022697	0.627	0.026054	0.4114	0.038123	0.012228	0.010164	1.0812	0.006566
44	0.9642	0.018688	0.6096	0.029337	0.4136	0.038001	0.012927	0.009146	1.0732	0.010478
44.5	0.9692	0.019402	0.6154	0.031095	0.4164	0.040925	0.001083	0.000953	1.0812	0.012523
45	0.9694	0.019282	0.6114	0.03015	0.414	0.041251	0.00025	0.000516	1.0392	0.015779
45.5	0.9706	0.021012	0.6092	0.030622	0.4146	0.043247	0.00025	0.00064	1.0242	0.020691
46	0.9838	0.017147	0.6086	0.033831	0.4244	0.046105	0.008013	0.007651	1.0204	0.023004
46.5	0.98	0.022271	0.6086	0.034841	0.4144	0.039116	0.00025	0.000903	1.0382	0.02607
47	0.9806	0.022708	0.6108	0.032764	0.413	0.041616	0.015583	0.00064	1.0832	0.026723
47.5	0.9838	0.022284	0.6084	0.031867	0.407	0.038546	0.00025	0.000843	1.0748	0.025472
48	0.9784	0.0218	0.608	0.03087	0.4076	0.037166	0.001737	0.005037	1.0756	0.029442

## Sheet: Data C
OD600 37 degrees				OD600 25 degrees
102	101	10-2	10-4	101
0.004	0.216	0.107	0.017	0.474
0.003	0.092	0.12	0.077	0.212
0.01	0.068	0.196	0.135	0.621
0.003	0.184	0.056	0.098	0.648
0.126	0.33	0.01	0.165	0.891
0.036	0.254	0.006	0.07	0.534
0.002	0.212	0.155	0.039	0.576
0.227	0.086	0.002	0.068	0.497
0.003	0.182	0.139	0.086	0.503
0.074	0.002	0.074	0.153	0.528
0.203	0.193	0.115	0.056	0.459
0.002	0.165	0.019	0.06	0.498
0.001	0.243	0.192	0.072	0.652
0.353	0.124	0.153	0.158	0.546
0.002	0.189	0.086	0.16	0.63
0.001	0.36	0.027	0.012	0.517
0.234	0.229	0.107	0.155	0.665
0.002	0.232	0.004	0.138	0.529
0.276	0.123	0.085	0.069	0.607
0.113	0.049	0.05	0.118	0.483
0.002	0.168	0.186	0.175	0.593
0.236	0.143	0.198	0.132	0.518
0.479	0.242	0.133	0.095	0.739
0.003	0.128	0.1	0.027	0.41
0.002	0.066	0.154	0.145	0.615
0.212	0.002	0.132	0.114	0.667
0.211	0.198	0.117	0.133	0.754
0.311	0.35	0.028	0.111	0.444
0.267	0.202	0.162	0.195	0.481
0.002	0.002	0.253	0.073	0.559
0.248	0.002	0.245	0.075	0.245
0.143	0.169	0.002	0.085	0.627
0.007	0.228	0.309	0.103	0.55
0.201	0.00045	0.153	0.207	0.568
0.003	0.19	0.003	0.167	0.407
0.209	0.214	0.119	0.122	0.622
0.002	0.00035	0.243	0.137	0.414
0.001	0.163	0.149	0.077	0.499
0.001	0.12	0.285	0.119	0.48
-0.001	0.001	0.263	0.058	0.502
0.002	0.028	0.178	0.06	0.572
0.231	0.058	0.146	0.046	0.19
0.15	0.08	0.002	0.135	0.561
0.151	0.087	0.093	0.08	0.219
0.204	0.211	0.192	0.111	0.173
0.137	0.004	0.17	0.049	0.486
0.177	0.34	0.287	0.1	0.632
0.235	0.00055	0.183	0.148	0.413
0.145	0.22	0.227	0.026	0.474
0.3	0.039	0.172	0.115	0.518
0.203	0.002	0.316	0.155	0.468
0.369	0.1	0.201	0.065	0.398
0.133	0.001	0.079	0.069	0.671
0.002	0.081	0.097	0.243	0.41
0.139	0.366	0.224	0.033	0.555
0.136	0.149	0.05	0.187	0.662
0.008	0.153	0.099	0.029	0.382
0.002	0.16	0.163	0.068	0.529
0.151	0.166	0.068	0.081	0.773
0.001	0.001	0.184	0.099	0.688
0.123	0.002	0.058	0.11	0.545
0.002	0.002	0.099	0.156	0.335
0.069	0.34	0.00075	0.046	0.53
0.068	0.135	0.242	0.071	0.589
0.114	0.083	0.179	0.064	0.564
0.003	0.004	0.163	0.203	0.494
0.002	0.129	0.276	0.086	0.755
0.004	0.002	0.157	0.036	0.402
0.203	0.063	0.003	0.049	0.605
0.353	0.001	0.202	0.096	0.582
0.076	0.235	0.171	0.179	0.618
0.0009	0.159	0.002	0.099	0.586
0.256	0.00095	0.002	0.077	0.195
0.156	0.00025	0.00025	0.00025	0.437
0.003	0.116	0.116	0.116	0.502
0.172	0.087	0.087	0.087	0.522
0.135	0.184	0.184	0.184	0.36
0.204	0.208	0.208	0.208	0.317
0.194	0.26	0.26	0.26	0.425
0.003	0.23	0.23	0.23	0.321
0.156	0.079	0.079	0.079	0.562
0.25	0.001	0.001	0.001	0.205
0.217	0.239	0.239	0.239	0.411
0.224	0.115	0.115	0.115	0.203
				0.531
				0.3
				0.451
				0.496
				0.234
				0.48
				0.394
				0.511
				0.541
				0.576
				0.582
				0.788
				0.392
				0.466
				0.136
				0.114
				0.584
				0.633
				0.295
				0.594
				0.32
				0.657
				0.419
				0.744
				0.561
				0.395
				0.336
				0.13
				0.456
				0.384
				0.589
				0.377
				0.63
				0.528
				0.19
				0.25
				0.749
				0.312
				0.272
				0.314
				0.581
				0.589
				0.602
				0.448
				0.367
				0.563
				0.505
				0.258
				0.289
				0.39
				0.614
				0.347
				0.34
				0.445
				0.58
				0.475
				0.486
				0.622
				0.353
				0.309
				0.274
				0.605
				0.225
				0.509
				0.582
				0.535
				0.546
				0.545
				0.593
				0.653
				0.293
				0.213
				0.353
				0.636
				0.303
				0.54
				0.455
				0.461
				0.271
				0.641
				0.53
				0.094
				0.17
				0.487
				0.581
				0.417
				0.603
				0.168
				0.3
				0.524
				0.631
				0.272
				0.855778
