# Supplementary material for: Phage-induced efflux down-regulation boosts antibiotic efficacy
Source: PLoS Pathog. 2024 Jun 28;20(6):e1012361. doi: 10.1371/journal.ppat.1012361 (PMC11239113; doi:10.1371/journal.ppat.1012361)
Supplement: S2 File — Numerical values for the data reported in S1 Fig. (XLSX) [file ppat.1012361.s015.xlsx]

## Sheet: Data A
Time (min)	Phage		Phage and ampicillin		Phage and ciprofloxacin		Phage and trimethoprim
0	4890000	363000	1780000	181000	2000000	314000	1730000	227000
2	4220000	363000	2440000	363000	3330000	314000	2710000	238000
4	93300000	23700000	17800000	4800000	18700000	544000	1560000	262000
6	2330000000	606000000	1470000000	537000000	622000000	223000000	1600000	435000
8	2400000000	416000000	1640000000	290000000	378000000	142000000	40000000	6290000
10	2200000000	54400000	1130000000	357000000	489000000	36300000	51600000	11700000
14	2220000000	181000000	1560000000	181000000	180000000	67200000	57800000	20200000
16	1400000000	269000000	1220000000	595000000	489000000	48000000	80000000	32700000
18	1780000000	181000000	644000000	145000000	444000000	65400000	53300000	6290000
20	1780000000	480000000	1640000000	584000000	356000000	18100000	46700000	3140000
22	1560000000	458000000	844000000	236000000	644000000	18100000	53300000	16600000
24	2220000000	240000000	1070000000	653000000	489000000	48000000	43600000	18000000
