# Supplementary material for: Phage-induced efflux down-regulation boosts antibiotic efficacy
Source: PLoS Pathog. 2024 Jun 28;20(6):e1012361. doi: 10.1371/journal.ppat.1012361 (PMC11239113; doi:10.1371/journal.ppat.1012361)
Supplement: S3 File — Numerical values for the data reported in S4 Fig. (XLSX) [file ppat.1012361.s016.xlsx]

## Sheet: Data A
Time (h)	OD600
	No phage		HR1		HR2		HR3		HR4		HR5		LR1		LR2		LR3		LR4		LR5
0	0.042333	0.005239	0.042667	0.000333	0.043	0.000577	0.045333	0.000882	0.044333	0.000333	0.044333	0.000333	0.043667	0.000333	0.043	0.001	0.044	4.91e-18	0.043	0.000577	0.042667	0.000667
0.5	0.041667	0.00393	0.042	0	0.042333	0.000333	0.045	0.000577	0.044	4.91e-18	0.044	4.91e-18	0.043333	0.000333	0.043	0.001	0.043	4.91e-18	0.042667	0.000333	0.041667	0.000667
1	0.042	0.003606	0.041667	0.000333	0.042333	0.000333	0.048333	0.002848	0.044	4.91e-18	0.043667	0.000333	0.043	4.91e-18	0.043	0.001	0.043	4.91e-18	0.042333	0.000333	0.041667	0.000667
1.5	0.042	0.002963	0.041667	0.000333	0.042333	0.000333	0.048667	0.004177	0.044	4.91e-18	0.044	4.91e-18	0.043333	0.000333	0.042667	0.001202	0.043333	0.000333	0.043	0.000577	0.041667	0.000667
2	0.042	0.002906	0.041667	0.000333	0.042667	0.000333	0.049333	0.004333	0.044333	0.000333	0.044	4.91e-18	0.043667	0.000333	0.043	0.001	0.044	4.91e-18	0.043	0.000577	0.042333	0.000333
2.5	0.042	0.002603	0.042	0	0.043	0.000577	0.049333	0.004333	0.044333	0.000333	0.044333	0.000333	0.043667	0.000333	0.043333	0.001333	0.044	4.91e-18	0.043333	0.000333	0.042333	0.000333
3	0.041667	0.002603	0.041667	0.000333	0.042	0.000577	0.048333	0.003844	0.043667	0.000333	0.044	4.91e-18	0.043667	0.000333	0.043	0.001	0.043	4.91e-18	0.043	0.000577	0.042	0.000577
3.5	0.041667	0.002887	0.042	0	0.042667	0.000333	0.048667	0.003667	0.044667	0.000333	0.044333	0.000333	0.044	4.91e-18	0.044	0.001	0.044	0.000577	0.043333	0.000882	0.042667	0.000667
4	0.041667	0.002309	0.041667	0.000333	0.042333	0.000333	0.047	0.002517	0.043667	0.000333	0.044	4.91e-18	0.043667	0.000333	0.043	0.001	0.043667	0.000333	0.043	0.000577	0.042	0.000577
4.5	0.041	0.002603	0.042	0	0.043	0.000577	0.046333	0.001333	0.044333	0.000333	0.044667	0.000333	0.044667	0.000333	0.043667	0.001202	0.044	4.91e-18	0.043333	0.000333	0.042667	0.000667
5	0.041667	0.002887	0.041667	0.000333	0.042333	0.000333	0.045	0.000577	0.044333	0.000333	0.044	4.91e-18	0.043667	0.000333	0.043333	0.000882	0.044	4.91e-18	0.043333	0.000333	0.042667	0.000667
5.5	0.041667	0.002309	0.041667	0.000333	0.042667	0.000333	0.044333	0.000333	0.044333	0.000333	0.044333	0.000333	0.044	4.91e-18	0.043333	0.000882	0.044	4.91e-18	0.043333	0.000333	0.042	0.000577
6	0.041667	0.002603	0.042	0	0.042333	0.000333	0.044333	0.000333	0.044333	0.000333	0.044333	0.000333	0.043667	0.000333	0.043333	0.000882	0.043667	0.000333	0.043	0.000577	0.042667	0.000667
6.5	0.041	0.002603	0.041667	0.000333	0.042333	0.000333	0.044	4.91e-18	0.044333	0.000333	0.044333	0.000333	0.043667	0.000333	0.043333	0.001333	0.043667	0.000333	0.043	0.000577	0.042	0.000577
7	0.041333	0.003215	0.042	0	0.042333	0.000333	0.044333	0.000333	0.044333	0.000333	0.044667	0.000333	0.044	4.91e-18	0.043667	0.001202	0.044	4.91e-18	0.043333	0.000333	0.042667	0.000667
7.5	0.041667	0.003844	0.041667	0.000333	0.042333	0.000333	0.044333	0.000333	0.044667	0.000333	0.044	4.91e-18	0.044	4.91e-18	0.043333	0.001333	0.044	4.91e-18	0.043333	0.000333	0.042333	0.000882
8	0.042	0.006028	0.041667	0.000333	0.042333	0.000333	0.044	4.91e-18	0.044	4.91e-18	0.044333	0.000333	0.043667	0.000333	0.043	0.001	0.043333	0.000333	0.043	0.000577	0.042	0.000577
8.5	0.042	0.008838	0.041667	0.000333	0.042333	0.000333	0.044	4.91e-18	0.044	4.91e-18	0.044333	0.000333	0.043667	0.000333	0.043	0.001	0.044	4.91e-18	0.043	0.000577	0.042333	0.000882
9	0.042333	0.00928	0.041667	0.000333	0.042333	0.000333	0.044333	0.000333	0.044	4.91e-18	0.044	4.91e-18	0.044	0.001	0.043	0.001	0.044	4.91e-18	0.043	0.000577	0.042333	0.000882
9.5	0.042333	0.010599	0.041667	0.000333	0.042333	0.000333	0.044	4.91e-18	0.044	4.91e-18	0.044	4.91e-18	0.043667	0.000333	0.043333	0.001333	0.043667	0.000333	0.043	0.000577	0.042	0.000577
10	0.042667	0.017227	0.041667	0.000333	0.042333	0.000333	0.044	4.91e-18	0.044333	0.000333	0.044	4.91e-18	0.043667	0.000333	0.043	0.001	0.043333	0.000333	0.043	0.000577	0.042	0.000577
10.5	0.044	0.040597	0.041667	0.000333	0.042333	0.000333	0.044333	0.000333	0.044	4.91e-18	0.044	4.91e-18	0.043667	0.000333	0.043333	0.001333	0.043667	0.000333	0.043	0.000577	0.042	0.000577
11	0.044333	0.02829	0.041667	0.000333	0.042667	0.000333	0.044333	0.000333	0.044	4.91e-18	0.044	4.91e-18	0.043667	0.000333	0.043	0.001	0.043333	0.000333	0.043	0.000577	0.042	0.000577
11.5	0.046	0.020036	0.041667	0.000333	0.042333	0.000333	0.044	4.91e-18	0.044	4.91e-18	0.044	4.91e-18	0.043667	0.000333	0.042667	0.001202	0.043333	0.000333	0.043	0.000577	0.042	0.000577
12	0.049333	0.020529	0.041667	0.000333	0.042333	0.000333	0.044	4.91e-18	0.044	4.91e-18	0.044	4.91e-18	0.043667	0.000333	0.043	0.001	0.043667	0.000333	0.043	0.000577	0.042	0.000577
12.5	0.055	0.023965	0.042333	0.000333	0.042333	0.000333	0.044333	0.000333	0.044333	0.000333	0.044333	0.000333	0.044	4.91e-18	0.043667	0.001202	0.044	4.91e-18	0.043333	0.000333	0.042333	0.000882
13	0.062667	0.018037	0.041667	0.000333	0.042333	0.000333	0.044	4.91e-18	0.044	4.91e-18	0.044	4.91e-18	0.043667	0.000333	0.043	0.001	0.043333	0.000333	0.043	0.000577	0.041667	0.000667
13.5	0.069667	0.011096	0.041667	0.000333	0.042333	0.000333	0.044	0.000577	0.044	4.91e-18	0.044	4.91e-18	0.043667	0.000333	0.044	0.002	0.043667	0.000333	0.043333	0.000333	0.042	0.000577
14	0.083333	0.017559	0.041667	0.000333	0.042667	0.000333	0.044333	0.000333	0.044333	0.000333	0.044667	0.000333	0.043667	0.000333	0.043	0.001	0.043667	0.000333	0.043333	0.000333	0.042667	0.000667
14.5	0.093	0.027429	0.041667	0.000333	0.042667	0.000667	0.044	4.91e-18	0.044	4.91e-18	0.044	4.91e-18	0.043667	0.000333	0.043667	0.001202	0.044	4.91e-18	0.043	0.000577	0.042	0.000577
15	0.100333	0.039232	0.042	0	0.043	0.000577	0.044333	0.000333	0.044333	0.000333	0.044333	0.000333	0.043667	0.000333	0.043667	0.001202	0.044	4.91e-18	0.043333	0.000333	0.042667	0.000667
15.5	0.115333	0.026434	0.042	0	0.043	0.000577	0.044333	0.000333	0.043667	0.000333	0.044	4.91e-18	0.043667	0.000333	0.044	0.001528	0.043	4.91e-18	0.043	0.000577	0.041667	0.000667
16	0.165333	0.020218	0.042333	0.000333	0.044	0.000577	0.044	0.000577	0.044	4.91e-18	0.044	4.91e-18	0.043667	0.000333	0.043667	0.001202	0.043333	0.000333	0.043	0.000577	0.042	0.000577
16.5	0.182	0.032578	0.042333	0.000333	0.046	0.001155	0.044333	0.000333	0.044333	0.000333	0.044333	0.000333	0.044	4.91e-18	0.044333	0.001333	0.044	4.91e-18	0.043	0.000577	0.042333	0.000882
17	0.176667	0.022923	0.042667	0.000667	0.048667	0.001453	0.044667	0.000667	0.044333	0.000333	0.044	4.91e-18	0.043667	0.000333	0.045	0.001528	0.043	4.91e-18	0.043	0.000577	0.042333	0.000333
17.5	0.201	0.018583	0.044	0.001528	0.055	0.002082	0.045333	0.001333	0.044333	0.000333	0.044	4.91e-18	0.043667	0.000333	0.046	0.001732	0.044	4.91e-18	0.043	0.000577	0.042	0.000577
18	0.217333	0.016677	0.046667	0.003667	0.064	0.003215	0.046333	0.002333	0.044	4.91e-18	0.044333	0.000333	0.043667	0.000333	0.048	0.002309	0.043667	0.000333	0.043333	0.000333	0.042	0.000577
18.5	0.237667	0.010837	0.050333	0.007333	0.077	0.002646	0.048333	0.004333	0.044333	0.000333	0.044	4.91e-18	0.043667	0.000333	0.051667	0.00318	0.043667	0.000333	0.043333	0.000333	0.042333	0.000882
19	0.263333	0.015496	0.057667	0.01417	0.088	0.003512	0.051667	0.007172	0.044	4.91e-18	0.044	4.91e-18	0.043667	0.000333	0.056333	0.00441	0.043	4.91e-18	0.043	0.000577	0.041667	0.000667
19.5	0.295667	0.013317	0.061	0.015011	0.103333	0.002667	0.056333	0.010837	0.044667	0.000333	0.044	4.91e-18	0.043667	0.000333	0.065	0.006245	0.043667	0.000333	0.043	0.000577	0.042	0.000577
20	0.34	0.017898	0.067333	0.016374	0.123	0.005196	0.061333	0.014345	0.044667	0.000333	0.044	4.91e-18	0.043667	0.000333	0.073667	0.007126	0.043333	0.000333	0.043333	0.000333	0.042333	0.000333
20.5	0.336667	0.014847	0.077333	0.015506	0.144333	0.014892	0.068	0.018009	0.045	0.000577	0.044	4.91e-18	0.044	0.000577	0.082667	0.006566	0.044	4.91e-18	0.043667	0.001202	0.042	0.000577
21	0.367	0.016895	0.089667	0.01619	0.182	0.016703	0.075667	0.020699	0.046333	0.000882	0.044333	0.000333	0.044	4.91e-18	0.091	0.006658	0.044	4.91e-18	0.043333	0.000333	0.042333	0.000333
21.5	0.394	0.016703	0.106	0.022502	0.243	0.026502	0.089667	0.026206	0.048	0.002082	0.043667	0.000333	0.043667	0.000333	0.098333	0.006489	0.044333	0.000333	0.043	0.000577	0.042333	0.000333
22	0.409667	0.020407	0.119333	0.027847	0.231667	0.015213	0.105333	0.028357	0.051333	0.003844	0.044333	0.000333	0.043667	0.000333	0.106333	0.006888	0.044	0.000577	0.043333	0.000333	0.042	0.000577
22.5	0.445	0.018169	0.129667	0.028204	0.227	0.008505	0.109667	0.021697	0.058667	0.006692	0.044667	0.000667	0.044	4.91e-18	0.114667	0.005897	0.044667	0.000667	0.043333	0.000333	0.042667	0.000667
23	0.476667	0.019221	0.142	0.020257	0.225667	0.001453	0.121	0.021548	0.065	0.007638	0.045667	0.001202	0.044	4.91e-18	0.122333	0.006667	0.045667	0.001202	0.044	0.000577	0.042667	0.000667
23.5	0.494333	0.021404	0.162333	0.033413	0.230333	0.006064	0.142667	0.034168	0.076667	0.009939	0.046	0.002	0.044	0.000577	0.130667	0.006888	0.047	0.002082	0.043	0.000577	0.042333	0.000882
24	0.509667	0.021789	0.199333	0.046877	0.250333	0.002333	0.154333	0.038019	0.087667	0.010682	0.047667	0.003667	0.044333	0.000882	0.136667	0.007356	0.048333	0.003528	0.043	0.000577	0.042	0.000577
24.5	0.544	0.019802	0.218667	0.041671	0.332667	0.012019	0.157333	0.042349	0.102333	0.011851	0.050667	0.006667	0.045	0.001	0.146667	0.008647	0.053	0.006245	0.043333	0.000333	0.042333	0.000882
25	0.564333	0.024915	0.218333	0.040769	0.405333	0.033617	0.178667	0.039253	0.121667	0.013968	0.055667	0.011667	0.046	0.002	0.157	0.010583	0.057	0.008888	0.043667	0.000333	0.042333	0.000333
25.5	0.582	0.023905	0.26	0.025716	0.461667	0.058081	0.234667	0.019667	0.136	0.019	0.059	0.015	0.046667	0.00318	0.169	0.015011	0.060333	0.010171	0.043333	0.000333	0.042	0.000577
26	0.610333	0.026308	0.299	0.027062	0.482	0.035369	0.257667	0.024456	0.151	0.027392	0.063333	0.019333	0.048667	0.005175	0.184333	0.019599	0.065	0.011719	0.043667	0.000333	0.042333	0.000882
26.5	0.628	0.026971	0.314	0.04423	0.429667	0.005783	0.281	0.023643	0.188667	0.023469	0.069667	0.025667	0.051333	0.007333	0.191333	0.0188	0.066667	0.012468	0.044667	0.000667	0.043	0.001
27	0.653667	0.025333	0.352667	0.051541	0.434	0.010263	0.321333	0.019835	0.203333	0.032271	0.080667	0.036667	0.054	0.01	0.199667	0.018853	0.067667	0.013043	0.045333	0.001856	0.043667	0.001202
27.5	0.653333	0.025835	0.364667	0.047189	0.464	0.006557	0.358333	0.023183	0.246667	0.017487	0.09	0.046	0.053	0.009504	0.207667	0.019768	0.070667	0.01453	0.047	0.003512	0.044667	0.001764
28	0.669	0.029756	0.389	0.048686	0.495333	0.016149	0.403333	0.017458	0.310333	0.010398	0.123667	0.079667	0.053667	0.009207	0.214667	0.020119	0.073333	0.016333	0.050333	0.006839	0.046	0.002646
28.5	0.688	0.026206	0.405333	0.041074	0.537	0.021284	0.407333	0.0226	0.281667	0.028386	0.091333	0.046834	0.055333	0.009871	0.22	0.020793	0.077	0.018009	0.052667	0.009171	0.048667	0.004055
29	0.699	0.024062	0.426333	0.038753	0.570667	0.013421	0.428333	0.03886	0.307333	0.021404	0.098	0.053501	0.057333	0.01102	0.227	0.022113	0.080667	0.019599	0.054667	0.01117	0.053333	0.00636
29.5	0.712	0.028711	0.457667	0.037489	0.589	0.014731	0.459333	0.049934	0.370667	0.009939	0.099667	0.055667	0.061333	0.014075	0.232667	0.02466	0.083	0.020599	0.057667	0.01417	0.061333	0.01099
30	0.744	0.029134	0.475	0.0306	0.592333	0.002333	0.473	0.049031	0.382667	0.00857	0.097333	0.053333	0.070333	0.020731	0.236667	0.023255	0.087667	0.022995	0.060333	0.016836	0.063667	0.012441
30.5	0.753333	0.039074	0.497667	0.034997	0.62	0.001732	0.483	0.040501	0.382667	0.009387	0.106	0.062	0.079667	0.025621	0.243	0.026211	0.093	0.026102	0.063333	0.019835	0.066	0.011372
31	0.772	0.027412	0.530667	0.031761	0.667333	0.025221	0.505667	0.04567	0.387667	0.002404	0.107667	0.063667	0.094667	0.037676	0.245	0.028711	0.096	0.027465	0.068	0.024502	0.069	0.01179
31.5	0.784667	0.035597	0.554333	0.032769	0.711333	0.039667	0.532333	0.045337	0.396667	0.012574	0.114333	0.070333	0.092333	0.031317	0.254	0.029687	0.101333	0.029946	0.071333	0.027835	0.072667	0.012115
32	0.804333	0.034598	0.585333	0.026308	0.725	0.014526	0.552667	0.038176	0.408	0.021656	0.161667	0.117667	0.093667	0.034671	0.259667	0.032028	0.107	0.03245	0.074	0.030501	0.074333	0.011215
32.5	0.827667	0.045508	0.596667	0.023561	0.742667	0.011667	0.572667	0.032672	0.433333	0.021851	0.171333	0.127333	0.098	0.039661	0.271667	0.03407	0.111333	0.035629	0.079	0.035501	0.084333	0.012991
33	0.855333	0.031953	0.612333	0.021232	0.724333	0.022696	0.588	0.034646	0.467	0.024786	0.169667	0.125667	0.107667	0.048667	0.286	0.03421	0.117667	0.038194	0.082	0.038501	0.096333	0.014146
33.5	0.865667	0.039755	0.634667	0.020177	0.719	0.037287	0.604333	0.032662	0.493667	0.030024	0.173333	0.128834	0.119667	0.055285	0.293667	0.037427	0.122	0.040673	0.085667	0.041667	0.107333	0.02109
34	0.9	0.034493	0.641333	0.023947	0.711	0.051118	0.636	0.02265	0.531333	0.028544	0.183333	0.139333	0.132	0.066033	0.298	0.038354	0.126667	0.043475	0.095667	0.052167	0.120333	0.022981
34.5	0.915333	0.035895	0.655333	0.020078	0.712667	0.056834	0.666	0.018682	0.582333	0.031328	0.193	0.149	0.144333	0.072575	0.295333	0.037878	0.135667	0.047485	0.098	0.054501	0.135333	0.029633
35	0.934333	0.039006	0.676667	0.023219	0.718	0.062501	0.71	0.00781	0.628	0.039273	0.202667	0.158667	0.153	0.077268	0.289667	0.039031	0.141667	0.050942	0.101667	0.058167	0.152	0.036226
35.5	0.946333	0.036428	0.694	0.022869	0.727667	0.061401	0.753	0.01044	0.654333	0.042834	0.211333	0.167333	0.173333	0.091601	0.282667	0.040193	0.154	0.056199	0.103333	0.059834	0.177333	0.046189
36	0.973667	0.030835	0.704667	0.023483	0.747333	0.052679	0.801667	0.015899	0.675667	0.054204	0.219333	0.175333	0.183	0.093952	0.281	0.044117	0.168667	0.062932	0.111333	0.067834	0.201333	0.055385
36.5	0.993	0.036029	0.720667	0.024511	0.754	0.056003	0.802333	0.017854	0.683333	0.050201	0.225333	0.181333	0.197333	0.101236	0.278333	0.049208	0.183667	0.070006	0.126333	0.082834	0.274667	0.093768
37	1.02267	0.044546	0.738333	0.026996	0.771333	0.056678	0.792	0.037323	0.692333	0.048834	0.234333	0.190333	0.213	0.104403	0.279	0.054372	0.197333	0.077232	0.14	0.0965	0.316	0.1132
37.5	1.02867	0.04729	0.758667	0.027942	0.788333	0.059803	0.753	0.075527	0.703	0.033546	0.247	0.203	0.242667	0.108935	0.279	0.058412	0.214	0.0855	0.142667	0.099167	0.342667	0.10901
38	1.067	0.041353	0.774	0.030265	0.810667	0.058379	0.732	0.110735	0.721	0.03421	0.274667	0.230667	0.260667	0.114479	0.274667	0.053511	0.246333	0.101348	0.138667	0.095167	0.321667	0.100101
38.5	1.092	0.049724	0.799333	0.0376	0.826333	0.055385	0.733667	0.115801	0.72	0.037233	0.285333	0.241333	0.251333	0.116537	0.268333	0.051879	0.255	0.106099	0.146667	0.103167	0.296	0.076514
39	1.088	0.05543	0.82	0.040278	0.837667	0.06446	0.737667	0.113593	0.714	0.048336	0.290333	0.246333	0.278333	0.123332	0.258	0.046519	0.269333	0.112668	0.155667	0.112167	0.318	0.081505
39.5	1.10367	0.062362	0.836333	0.037105	0.845667	0.063865	0.755333	0.11506	0.711667	0.060184	0.291	0.247	0.264333	0.12377	0.249667	0.045293	0.284667	0.121016	0.165	0.122	0.334667	0.082838
40	1.14867	0.054651	0.864333	0.044476	0.874333	0.064063	0.767667	0.11111	0.708667	0.071396	0.278667	0.234167	0.279333	0.129438	0.239	0.039611	0.291	0.1235	0.174667	0.131167	0.349333	0.084669
40.5	1.156	0.058905	0.884333	0.046059	0.898	0.052176	0.786333	0.114619	0.713333	0.083335	0.262333	0.217334	0.297667	0.134871	0.240333	0.038877	0.308667	0.132947	0.176333	0.132834	0.368333	0.081192
41	1.177	0.055655	0.904333	0.047785	0.895333	0.054229	0.788	0.123236	0.729333	0.095935	0.243667	0.19767	0.304	0.137772	0.243667	0.039338	0.317667	0.137684	0.181333	0.137834	0.376333	0.088684
41.5	1.20067	0.058927	0.919667	0.042463	0.929667	0.060416	0.82	0.118627	0.745667	0.102314	0.239333	0.191347	0.317667	0.143487	0.253333	0.04416	0.317333	0.136814	0.185	0.1415	0.398	0.079
42	1.21933	0.062784	0.946333	0.044288	0.942667	0.058851	0.829667	0.123842	0.769	0.109343	0.237	0.185551	0.321667	0.145907	0.267667	0.048612	0.322667	0.139836	0.186	0.1425	0.414	0.073546
42.5	1.23267	0.060797	0.968667	0.044145	0.959667	0.056758	0.859	0.124001	0.792333	0.115245	0.243333	0.185997	0.335667	0.151069	0.275	0.056616	0.330333	0.143321	0.191	0.1475	0.441	0.065064
43	1.25967	0.058851	0.993667	0.046369	0.979333	0.061661	0.874667	0.126861	0.823	0.122696	0.25	0.189739	0.340333	0.153912	0.285	0.055507	0.333	0.144583	0.195	0.1515	0.460333	0.061167
43.5	1.26667	0.048604	1.03	0.049339	1.003	0.057882	0.903333	0.120722	0.855667	0.128173	0.259667	0.192167	0.349	0.157535	0.285667	0.056678	0.335	0.146224	0.196667	0.153667	0.472333	0.061734
44	1.288	0.052033	1.05233	0.040753	1.042	0.059467	0.936667	0.136556	0.879667	0.129947	0.270333	0.198516	0.357667	0.161747	0.288	0.061147	0.336333	0.146759	0.2	0.1565	0.491333	0.055694
44.5	1.30033	0.054177	1.088	0.05458	1.073	0.056501	0.966333	0.127974	0.907	0.127017	0.286667	0.204908	0.363667	0.164667	0.289667	0.063004	0.338333	0.14719	0.204667	0.160167	0.507333	0.054743
45	1.30967	0.056934	1.10367	0.047572	1.092	0.048014	0.999	0.130817	0.931667	0.118758	0.3	0.212133	0.371333	0.168086	0.293333	0.067217	0.34	0.148547	0.207	0.1635	0.522667	0.051363
45.5	1.328	0.054077	1.12233	0.046037	1.12233	0.044581	1.023	0.129978	0.960667	0.107679	0.310333	0.224709	0.378667	0.171791	0.3	0.071084	0.343	0.149534	0.223	0.162333	0.539667	0.046877
46	1.33933	0.058936	1.14833	0.045168	1.14067	0.032462	1.06333	0.123132	0.990333	0.092341	0.341667	0.226838	0.384667	0.174544	0.300667	0.074369	0.353667	0.154866	0.215667	0.171667	0.546667	0.05384
46.5	1.35833	0.051791	1.16667	0.050114	1.172	0.023288	1.09433	0.113076	1.01667	0.073261	0.372	0.249207	0.391667	0.178573	0.304333	0.076501	0.356333	0.156693	0.215667	0.171668	0.562333	0.05168
47	1.37167	0.056881	1.18567	0.050442	1.20167	0.02021	1.14367	0.078893	1.05833	0.059218	0.379333	0.26525	0.401	0.183132	0.306333	0.076421	0.357667	0.157385	0.219667	0.176167	0.577	0.054562
47.5	1.38667	0.056616	1.21033	0.049586	1.24	0.024826	1.17133	0.088518	1.10233	0.046556	0.394	0.283355	0.410333	0.187696	0.306667	0.076595	0.363	0.160067	0.223	0.179001	0.589333	0.04967
48			1.227	0.04668	1.261	0.004041	1.218	0.063129	1.13267	0.037078	0.414	0.298614	0.420667	0.19305	0.308	0.074769	0.367333	0.162259	0.225333	0.181834	0.601667	0.051853
