# Supplementary material for: Phage-induced efflux down-regulation boosts antibiotic efficacy
Source: PLoS Pathog. 2024 Jun 28;20(6):e1012361. doi: 10.1371/journal.ppat.1012361 (PMC11239113; doi:10.1371/journal.ppat.1012361)
Supplement: S4 File — Data A-C: Numerical values for the data reported in Fig 2A–2C. (XLSX) [file ppat.1012361.s017.xlsx]

## Sheet: Data A
Time (min)	OD600
	Phage		Levofloxacin		Phage+Levofloxacin
0	0.01982	0.00478	0.009711	0.006231	-0.00543	0.002116
1	0.00212	0.00051	-4.2e-05	0.000745	0.001823	0.000767
2	0.00137	0.00035	-0.00082	0.000557	0.008443	0.006237
3	0.0019	0.00045	-0.00135	0.003724	0.000355	0.001685
4	0.00554	0.00102	0.002672	0.001308	0.00416	0.001166
5	0.00367	0.0005	0.004999	0.002675	0.003865	0.001096
6	0.00192	0.00036	0.012667	0.005212	0.002744	0.000636
7	0.00172	0.00034	0.022944	0.005952	0.002625	0.001162
8	0.00027	0.00041	0.040833	0.00685	0.00122	0.000836
9	0.00157	0.00031	0.076	0.012262	0.002545	0.000754
10	0.00133	0.00042	0.116556	0.015152	0.001147	0.000671
11	0.00086	0.00033	0.188944	0.019339	0.003651	0.001281
12	0.00169	0.00035	0.2805	0.023117	0.007429	0.001839
13	0.00213	0.00034	0.336278	0.020353	0.003013	0.000755
14	0.0028	0.0006	0.3955	0.022197	0.002744	0.000939
15	0.00526	0.00106	0.417944	0.021588	0.002964	0.001087
16	0.01034	0.00258	0.436556	0.026989	0.00408	0.002405
17	0.02608	0.0079	0.438556	0.030551	0.001801	0.000839
18	0.05836	0.0161	0.423278	0.028561	0.001948	0.001228
19	0.10261	0.02778	0.425778	0.026728	-0.00507	0.002361
20	0.15861	0.03805	0.431222	0.030063	0.006511	0.004614
21	0.1971	0.04625	0.424167	0.031593	0.003188	0.000751
22	0.27379	0.06284	0.451611	0.03122	0.004592	0.001582
23	0.33463	0.07426	0.444333	0.032806	0.006488	0.003052
24	0.36498	0.07791	0.451722	0.032996	0.014599	0.006353

## Sheet: Data B
Time (min)	OD600
	Phage		Cefaclor		Phage+Cefaclor
0	0.008364	0.002579	0.0165	0.001061	0.0094	0.003705
1	0.004	0.001919	0.0165	0.001768	0.0041	0.002981
2	-0.00182	0.000587	0.0085	0.001061	-0.0018	0.000912
3	0.014364	0.001439	0.0165	0.001061	0.0094	0.003705
4	0.003745	0.001145	0.0165	0.001768	0.0041	0.002981
5	0.001364	0.001819	0.0085	0.001061	-0.0018	0.000912
6	0.000169	0.000777	0.0195	0.000354	0.0006	0.001711
7	0.001045	0.001283	0.0515	0.005303	-0.0017	0.001055
8	0.000244	0.001268	0.139	0.012021	-0.0033	0.000952
9	-0.00034	0.001141	0.2755	0.007425	-0.0024	0.000876
10	0.002284	0.001086	0.3805	0.034295	-0.00109	0.000781
11	-0.00061	0.001301	0.4165	0.013789	-0.00301	0.000682
12	0.001	0.001311	0.5455	0.033234	0.0012	0.002322
13	-0.02664	0.000875	0.6005	0.022981	-0.0266	0.001459
14	0.002305	0.001015	0.6075	0.033234	0.000992	0.001522
15	0.005545	0.003316	0.756	0.022981	0.000508	0.001746
16	0.003718	0.0024	0.8305	0.022981	0.003	0.003589
17	-0.01452	0.006172	0.8565	0.019445	-0.0058	0.021649
18	0.021545	0.009471	0.92	0.025456	0.0236	0.02229
19	0.045724	0.01941	0.987	0.036062	0.037912	0.029285
20	0.048545	0.030918	0.9265	0.023688	0.0518	0.057679
21	0.116576	0.044007	0.9365	0.020153	0.134	0.085689
22	0.146125	0.052	0.9385	0.013789	0.1846	0.113187
23	0.177818	0.062062	0.9625	0.017324	0.254	0.143227
24	0.192153	0.062375	0.9855	0.013789	0.3002	0.166951

## Sheet: Data C
Time (min)	OD600
	Phage		Trimethoprim		Phage+Trimethoprim
0	0.0198	0.0048	-0.00141	0.00067	0.000433	0.000498
1	0.0021	0.0005	-0.00062	0.001042	0.002641	0.000898
2	0.0014	0.0004	-0.00063	0.000787	0.000985	0.000617
3	0.0019	0.0005	-0.00633	0.001466	-0.00363	0.000884
4	0.0055	0.001	-0.00144	0.001071	-0.00108	0.00059
5	0.0037	0.0005	-0.00165	0.000839	0.000355	0.000618
6	0.0019	0.0004	0.001153	0.000831	0.003344	0.000573
7	0.0017	0.0003	0.002	0.000624	0.016267	0.00493
8	0.0003	0.0004	0.006	0.00085	0.006467	0.000549
9	0.0016	0.0003	0.015167	0.001091	0.0152	0.000761
10	0.0013	0.0004	0.032667	0.001661	0.0314	0.001984
11	0.0009	0.0003	0.095167	0.017022	0.1576	0.010207
12	0.0017	0.0003	0.1325	0.00753	0.259867	0.016157
13	0.0021	0.0003	0.2105	0.003821	0.212867	0.007581
14	0.0028	0.0006	0.283	0.006446	0.2634	0.004077
15	0.0053	0.0011	0.367833	0.037051	0.526467	0.019238
16	0.0103	0.0026	0.517667	0.049276	0.492267	0.033368
17	0.0261	0.0079	0.423167	0.053206	0.6242	0.015075
18	0.0584	0.0161	0.489833	0.073892	0.527733	0.034146
19	0.1026	0.0278	0.469333	0.056728	0.633933	0.021726
20	0.1586	0.0381	0.488667	0.054314	0.616	0.027916
21	0.1971	0.0463	0.4905	0.064806	0.6108	0.030613
22	0.2738	0.0628	0.5325	0.050379	0.678333	0.007471
23	0.3346	0.0743	0.5935	0.055997	0.7462	0.009036
24	0.365	0.0779	0.677667	0.027202	0.732267	0.006362
