# Supplementary material for: Phage-induced efflux down-regulation boosts antibiotic efficacy
Source: PLoS Pathog. 2024 Jun 28;20(6):e1012361. doi: 10.1371/journal.ppat.1012361 (PMC11239113; doi:10.1371/journal.ppat.1012361)
Supplement: S5 File — Data A: Numerical values for the data reported in Fig 3. Data B: Numerical values for the data reported in S5 Fig. (XLSX) [file ppat.1012361.s018.xlsx]

## Sheet: Data A
	Bacterial density of B. thailandensis is dependent on the concentration of (A) ciprofloxacin, (F) cefaclor or (K) trimethoprim in the absence (rows A and B) and presence of phage ΦBp-AMP1 at an MOI of 1 (row C, monotherapy/ rows D-H cotreatement) after 24 h treatment.
	"pos" refers to positive controls of untreated bacteria. All values reported are optical density values
	A	Ciprofloxacin concentration µg/ml														F	Cefaclor concentration µg/ml														K	Cefaclor concentration µg/ml
	µg/ml	64	32	16	8	4	2	1	0.5	0.25	0.125	0.06				µg/ml	1024	512	256	128	64	32	16	8	4	2	1				µg/ml	64	32	16	8	4	2	1	0.5	0.25	0.125	0.06
	A	Ciprofloxacin only, dilutionseries (64-0.06ug/ml)											blank			A	Cefaclor only, dilutionseries (1024-1ug/ml)											blank			A	Trimethoprim only, dilutionseries (64-0.06ug/ml)											blank
	B												pos			B												pos			B												pos
	C	Phage only control											blank			C	Phage only control											blank			C	Phage only control											blank
	D	Ciprofloxacin dilutionseries (64-0.06 ug/ml) + MOI1 phage in pentiplate											blank			D	Cefaclor dilutionseries (1024-1 ug/ml) + MOI1 phage in pentiplate											blank			D	Trimethoprim dilutionseries (64-0.06 ug/ml) + MOI1 phage in pentiplate											blank
	E												pos			E												pos			E												pos
	F												blank			F												blank			F												blank
	G												blank			G												blank			G												blank
	H												pos			H												pos			H												pos
	Plate 1	1	2	3	4	5	6	7	8	9	10	11	12			Plate 1	1	2	3	4	5	6	7	8	9	10	11	12				1	2	3	4	5	6	7	8	9	10	11	12
	A	0.003	0.004	0.003	0.002	0.002	0.035	0.198	0.397	0.491	0.519	0.506				A	0.005	0.004	0.02	0.455	0.529	0.57	0.563	0.557	0.547	0.567	0.58				A	-0.003	-0.002	-0.002	-0.002	0.022	0.18	0.278	0.371	0.464	0.502	0.515
	B	0.003	0.004	0.003	0.003	0.002	0.042	0.223	0.356	0.434	0.484	0.511	0.521			B	0.003	0.006	0.02	0.533	0.541	0.552	0.543	0.547	0.547	0.566	0.565	0.542			B	-0.003	-0.002	-0.001	-0.00074	0.025	0.162	0.231	0.404	0.467	0.48	0.496	0.486
	C	0.068	0.068	0.094	0.003	0.002	0.036	0.003	0.304	0.058	0.155	0.211				C	0.052	-0.002	-0.00086	-0.00016	0.128	0.00074	0.004	0.00054	-0.00016	0.006	0.078				C	0.452	0.486	0.507	0.522	0.532	0.501	0.529	0.515	0.499	0.489	0.466
	D	0.004	0.005	0.004	0.004	0.004	0.004	0.003	0.003	0.003	0.004	0.003				D	0.002	0.005	0.003	0.00014	0.056	0.061	0.093	4e-05	-0.00036	0.054	0.136				D	0.206	0.059	0.013	0.04	0.074	0.274	0.233	-0.00084	0.064	-0.002	0.022
	E	0.004	0.004	0.005	0.004	0.004	0.004	0.003	0.003	0.05	0.004	0.002	0.501			E	0.003	0.005	0.003	0.00044	0.002	0.023	-0.001	-0.00066	0.00024	0.252	0.001	0.55			E	-0.003	0.112	0.077	0.084	-0.002	0.1	-0.002	0.259	-0.002	0.129	-0.003	0.511
	F	0.004	0.007	0.006	0.004	0.003	0.003	0.004	0.04	0.048	0.063	0.147				F	0.005	0.006	0.005	0.00034	0.315	-0.002	-0.001	-0.00086	0.239	0.187	-0.001				F	-0.003	-0.002	-0.00074	0.00026	0.033	0.164	0.277	0.418	0.438	0.43	0.369
	G	0.003	0.004	0.003	0.003	0.004	0.003	0.003	0.015	0.078	0.032	0.002				G	0.004	0.007	0.004	-0.00086	4e-05	0.033	-0.002	-0.002	-0.001	0.261	0.012				G	-0.004	-0.002	-0.001	6e-05	0.03	0.149	0.335	0.425	0.441	0.391	0.406
	H	0.004	0.004	0.003	0.002	0.004	0.003	0.003	0.003	0.02	0.011	0.004	0.492			H	0.017	0.007	0.003	0.00014	-0.00036	0.158	-0.00086	0.251	0.05	-0.001	0.292	0.577			H	-0.002	-0.00054	-0.00044	-0.00064	0.025	0.167	0.283	0.386	0.428	0.398	0.339	0.468
	Plate 2	1	2	3	4	5	6	7	8	9	10	11	12			Plate 2	1	2	3	4	5	6	7	8	9	10	11	12				1	2	3	4	5	6	7	8	9	10	11	12
	A	0.004	0.004	0.002	0.003	0.003	0.051	0.205	0.353	0.467	0.498	0.502				A	0.008	0.001	0.078	0.458	0.526	0.507	0.505	0.5	0.488	0.478	0.532				A	0.00038	0.001	0.003	0.00088	0.018	0.179	0.332	0.416	0.493	0.489	0.529
	B	0.003	0.003	0.003	0.003	0.003	0.046	0.219	0.414	0.464	0.512	0.533	0.557			B	0.006	0.003	0.027	0.48	0.519	0.54	0.566	0.512	0.508	0.501	0.547	0.493			B	0.00018	0.001	0.002	0.001	0.037	0.19	0.331	0.43	0.495	0.497	0.457	0.491
	C	0.002	0.002	0.002	0.07	0.106	0.101	0.172	0.003	0.002	0.124	0.056				C	-0.002	0.251	0.056	-0.002	0.259	0.082	0.317	-0.001	-0.002	-0.00082	0.152				C	0.419	0.413	0.541	0.055	0.525	0.527	0.533	0.527	0.521	0.533	0.516
	D	0.003	0.003	0.004	0.004	0.004	0.004	0.004	0.003	0.003	0.135	0.26				D	0.009	0.007	0.006	0.003	0.055	0.001	-0.00082	-0.001	-0.00042	0.265	-0.002				D	0.297	0.099	0.003	0.248	0.002	0.141	0.002	0.265	0.003	0.21	0.101
	E	0.003	0.003	0.004	0.004	0.004	0.004	0.004	0.01	0.004	0.132	0.275	0.514			E	0.01	0.005	0.006	-0.00032	0.158	0.106	0.07	0.224	-0.002	0.187	0.191	0.487			E	0.444	0.002	0.14	0.016	0.079	0.091	0.143	0.05	0.29	0.061	0.002	0.507
	F	0.004	0.004	0.005	0.004	0.003	0.004	0.003	0.003	0.002	0.134	0.004				F	0.008	0.008	0.003	-0.00052	-0.001	-0.001	0.252	0.005	0.081	0.211	0.074				F	0.00098	0.002	0.002	0.004	0.037	0.18	0.345	0.435	0.471	0.511	0.425
	G	0.004	0.004	0.004	0.003	0.003	0.003	0.004	0.004	0.003	0.113	0.198				G	0.004	0.007	0.009	0.004	0.027	-0.002	-0.002	0.188	-0.002	0.134	-0.002				G	0.00098	0.002	0.003	0.003	0.036	0.178	0.353	0.469	0.472	0.477	0.442
	H	0.004	0.004	0.003	0.002	0.003	0.003	0.003	0.002	0.003	0.002	0.004	0.514			H	0.008	0.004	0.002	0.003	-0.001	-0.002	0.098	0.046	0.068	0.024	-0.001	0.496			H	0.002	0.002	0.002	0.001	0.035	0.183	0.338	0.45	0.485	0.528	0.441	0.516
	Plate 3	1	2	3	4	5	6	7	8	9	10	11	12			Plate 3	1	2	3	4	5	6	7	8	9	10	11	12				1	2	3	4	5	6	7	8	9	10	11	12
	A	0.004	0.004	0.003	0.002	0.002	0.063	0.218	0.406	0.488	0.517	0.517				A	-0.0387	-0.0427	0.0038	0.4113	0.4823	0.4933	0.4888	0.4833	0.4723	0.4773	0.5108				A	-0.00014	0.00086	0.00086	0.001	0.017	0.182	0.319	0.393	0.493	0.554	0.579
	B	0.004	0.003	0.003	0.002	0.002	0.055	0.239	0.458	0.492	0.515	0.537	0.557			B	-0.0407	-0.0407	-0.0217	0.4613	0.4848	0.5008	0.5093	0.4843	0.4823	0.4883	0.5108	0.4723			B	-0.00024	0.00036	0.00076	0.001	0.03	0.163	0.285	0.427	0.537	0.574	0.544	0.601
	C	0.131	0.108	0.003	0.003	0.21	0.192	0.328	0.003	0.109	0.055	0.003				C	-0.0202	0.0793	0.1221	-0.04628	0.1483	-0.00383	0.1153	-0.04543	0.1501	0.0776	0.0698				C	0.459	0.544	0.079	0.596	0.567	0.544	0.569	0.54	0.568	0.547	0.584
	D	0.004	0.004	0.004	0.005	0.004	0.003	0.003	0.003	0.003	0.004	0.003				D	-0.0397	0.0512	-0.0407	-0.04363	0.0103	-0.0142	0.00089	-0.04568	-0.04559	0.1143	0.0218				D	0.383	0.005	0.179	0.087	0.02	0.087	0.001	0.001	0.007	0.073	0.00086
	E	0.003	0.004	0.004	0.004	0.003	0.005	0.003	0.013	0.004	0.157	0.002	0.542			E	-0.0387	0.0502	0.0497	0.04526	0.1252	0.1097	0.0797	0.15687	0.04432	0.2647	0.1412	0.5637			E	0.064	0.001	0.106	0.143	0.161	0.22	0.002	0.257	0.267	0.287	0.001	0.581
	F	0.004	0.005	0.005	0.004	0.005	0.004	0.003	0.003	0.003	0.003	0.038				F	-0.0387	0.0522	0.0492	0.04511	0.2022	0.0437	0.1707	0.04727	0.2052	0.2442	0.0817				F	0.00026	0.002	0.001	0.002	0.043	0.186	0.319	0.439	0.49	0.484	0.42
	G	0.004	0.004	0.003	0.003	0.004	0.003	0.004	0.018	0.088	0.003	0.026				G	-0.0412	0.0522	0.0517	0.04677	0.05872	0.0607	0.0432	0.1382	0.0437	0.2427	0.0502				G	0.562	0.002	0.00096	0.001	0.034	0.177	0.351	0.493	0.515	0.464	0.458
	H	0.004	0.004	0.003	0.003	0.003	0.004	0.003	0.01	0.047	0.017	0.176	0.537			H	-0.0327	-0.0397	-0.0427	-0.04363	-0.04588	0.1232	0.09377	0.1937	0.1042	0.0567	0.1907	0.5817			H	0.005	0.004	0.002	0.001	0.028	0.211	0.358	0.502	0.563	0.552	0.444	0.565

## Sheet: Data B
	Bacterial density of B. thailandensis is dependent on the concentration of (A) Sulfamethoxazole or (B) trimethoprim/sulfamethoxazole (ratio 1:5) in the absence (rows A and B) and presence of phage ΦBp-AMP1 at an MOI of 1 (row C, monotherapy/ rows D-H cotreatement) after 24 h treatment.
	"pos" refers to positive controls of untreated bacteria
	A	Sulfamethoxazole concentration µg/ml														F	Trimethoprim/Sulfamethoxazole concentration µg/ml
	µg/ml	1024	512	256	128	64	32	16	8	4	2	1				µg/ml	128/640	64/320	32/160	16/80	8/40	4/20	2/10	1/5	0.5/2.5	0.25/1.25	0.125/0.625
	A	Sulfamethoxazole only, dilutionseries (1024-1ug/ml)											blank			A	Trimethoprim/Sulfamethoxazole only, dilutionseries (1024-1ug/ml)											blank
	B												pos			B												pos
	C	Phage only control											blank			C	Phage only control											blank
	D	Sulfamethoxazole dilutionseries (1024-1 ug/ml) + MOI1 phage in pentiplate											blank			D	Trimethoprim/Sulfamethoxazole dilutionseries (1024-1 ug/ml) + MOI1 phage in pentiplate											blank
	E												pos			E												pos
	F												blank			F												blank
	G												blank			G												blank
	H												pos			H												pos
	Plate 1	1	2	3	4	5	6	7	8	9	10	11	12			Plate 1	1	2	3	4	5	6	7	8	9	10	11	12
	A	0.056	0.296	0.446	0.489	0.483	0.495	0.53	0.527	0.577	0.583	0.612				A	-0.018	-0.03	-0.026	-0.011	0.138	0.286	0.409	0.477	0.557	0.578	0.688
	B	0.111	0.457	0.523	0.622	0.819	0.606	0.804	0.631	0.672	1.062	0.238	0.725			B	0.056	0.066	0.07	0.067	0.16	0.322	0.475	0.504	0.511	0.619	0.675	0.848
	C	-0.016	0.019	0.156	0.135	-0.025	-0.022	-0.018	0.192	0.119	0.237	0.196				C	0.022	-0.035	0.092	-0.034	0.258	0.101	0.07	0.083	0.329	0.003	0.161
	D	0.047	0.337	0.484	0.425	0.141	0.25	-0.009	0.075	0.094	0.293	0.122				D	-0.023	0.018	0.023	0.027	0.163	0.318	0.435	0.444	0.374	0.332	0.108
	E	0.042	0.248	0.45	0.38	0.115	0.026	-0.02	0.083	0.264	0.281	0.058	0.596			E	-0.037	-0.037	-0.036	-0.031	0.131	0.256	0.379	0.409	0.375	0.324	0.102	0.681
	F	0.042	0.312	0.494	0.462	0.113	0.081	0.077	-0.022	0.222	-0.023	-0.022				F	-0.036	-0.029	-0.023	-0.016	0.15	0.292	0.415	0.422	0.39	0.378	0.081
	G	0.054	0.306	0.515	0.424	0.104	0.064	0.155	0.1	0.088	-0.023	0.166				G	-0.037	-0.038	-0.037	-0.037	-0.009	0.109	0.26	0.3	0.41	0.405	0.372
	H	0.048	0.285	0.412	0.385	0.121	0.053	0.019	0.244	0.143	0.116	0.162	0.599			H	-0.037	-0.036	-0.036	-0.034	0.108	0.23	0.35	0.378	0.316	0.275	0.124	0.598
	Plate 2	1	2	3	4	5	6	7	8	9	10	11	12			Plate 2	1	2	3	4	5	6	7	8	9	10	11	12
	A	0.056	0.308	0.5	0.526	0.525	0.528	0.538	0.548	0.554	0.615	0.608				A	-0.013	0.004	-0.011	-0.009	0.098	0.195	0.331	0.391	0.484	0.492	0.585
	B	0.061	0.296	0.447	0.582	0.553	0.564	0.563	0.56	0.544	0.783	0.812	0.688			B	-0.007	0.026	0.034	0.031	0.139	0.265	0.382	0.434	0.498	0.619	0.585	0.602
	C	0.107	0.094	0.071	0.194	0.103	0.12	0.081	0.138	0.112	0.088	0.275				C	0.152	-0.011	0.124	-0.011	0.243	-0.009	-0.008	0.076	-0.003	-0.002	-0.003
	D	0.065	0.323	0.414	0.461	0.139	0.219	0.253	0.088	0.095	0.196	0.193				D	-0.011	0.004	0.024	0.028	0.139	0.307	0.389	0.374	0.328	0.342	0.138
	E	0.067	0.309	0.387	0.477	0.148	0.098	0.052	0.113	0.2	0.08	0.156	0.594			E	-0.011	-0.011	-0.011	-0.007	0.126	0.235	0.354	0.373	0.385	0.362	0.107	0.564
	F	0.065	0.338	0.412	0.368	0.11	0.095	0.247	0.142	0.156	0.076	0.083				F	-0.01	-0.009	-0.006	-0.001	0.122	0.28	0.387	0.439	0.353	0.373	0.074
	G	0.066	0.324	0.457	0.485	0.126	0.051	0.276	0.288	0.282	0.26	0.129				G	-0.011	-0.011	-0.011	-0.006	0.112	0.298	0.473	0.482	0.428	0.397	0.075
	H	0.06	0.347	0.477	0.394	0.095	0.123	0.169	0.08	0.096	-0.005	0.097	0.638			H	-0.011	-0.011	-0.011	-0.009	0.101	0.225	0.327	0.376	0.345	0.362	0.082	0.606
	Plate 3	1	2	3	4	5	6	7	8	9	10	11	12			Plate 3	1	2	3	4	5	6	7	8	9	10	11	12
	A	0.051	0.295	0.504	0.534	0.509	0.767	0.673	0.761	0.573	0.73	0.705				A	-0.003	-0.002	-0.002	0.003	0.14	0.271	0.38	0.466	0.53	0.603	0.728
	B	0.05	0.296	0.461	0.531	0.513	0.543	0.528	0.617	0.615	0.682	0.664	0.552			B	-0.003	-0.001	0.014	0.008	0.15	0.316	0.436	0.475	0.535	0.593	0.712	0.739
	C	0.004	0.096	0.022	-0.01	0.063	-0.009	0.269	-0.007	0.288	0.283	-0.008				C	-0.002	0.289	-0.003	0.307	0.157	0.132	0.051	0.043	0.00088	0.00038	0.229
	D	0.055	0.296	0.346	0.372	0.07	0.212	0.251	0.251	0.319	0.105	0.633				D	-0.002	-0.00082	0.004	0.006	0.133	0.239	0.392	0.483	0.355	0.354	0.156
	E	0.057	0.297	0.414	0.427	0.141	0.087	0.082	-0.008	0.19	-0.005	0.441	0.705			E	-0.002	-0.00072	-0.001	0.02	0.174	0.295	0.438	0.429	0.398	0.368	0.234	0.736
	F	0.061	0.31	0.371	0.426	0.078	0.024	0.174	0.08	-0.008	0.08	-0.007				F	-0.00022	-0.00032	0.001	0.032	0.154	0.312	0.465	0.454	0.407	0.397	0.1
	G	0.059	0.319	0.407	0.475	0.087	0.095	0.152	0.142	-0.005	0.167	0.155				G	-0.002	-0.00092	-0.00092	0.082	0.234	0.431	0.475	0.441	0.402	0.315	0.112
	H	0.064	0.316	0.427	0.462	0.093	0.156	0.068	0.164	-0.01	-0.01	0.068	0.837			H	-0.002	-0.001	-0.001	0.003	0.114	0.235	0.382	0.436	0.345	0.36	0.078	0.742
