# Supplementary material for: Phage-induced efflux down-regulation boosts antibiotic efficacy
Source: PLoS Pathog. 2024 Jun 28;20(6):e1012361. doi: 10.1371/journal.ppat.1012361 (PMC11239113; doi:10.1371/journal.ppat.1012361)
Supplement: S6 File — Numerical values for the data reported in Fig 4. (XLSX) [file ppat.1012361.s019.xlsx]

## Sheet: Sheet1
	B. thailandensis density (measured in OD600) after 24 h treatment with different initial phage MOIs and different concentrations of (A) ciprofloxacin, (B) ampicillin or (C) trimethoprim.
	Ciprofloxacin (µg/ml)														Ampicillin (µg/ml)														Trimethoprim (µg/ml)
	A	32	16	8	4	2	1	0.5	0.25	0.125	0.0625	0.03125	0.015625		B	128	64	32	16	8	4	2	1	0.5	0.25	0.125	0.0625		C	64	32	16	8	4	2	1	0.5	0.25	0.125	0.0625	0.03125
	MOI 100	0.0002875	0.002	0.001	0.0009875	-0.0006125	0.0003875	-0.0004125	-0.0006125	-0.0007125	0.068	0.187	0.229		MOI 100	-0.014	-0.014	-0.014	0.214	-0.013	0.113	0.189	-0.015	0.082	0.143	-0.014	0.21		MOI 100	0.004	0.006	0.124	0.228	0.376	0.402	0.347	0.373	0.107	0.059	0.149	0.003
		0.0001875	0.001	0.002	0.001	0.001	-0.0003125	0.0008875	-0.0002125	-0.0006125	0.117	0.118	-0.0005125			-0.015	-0.014	-0.013	-0.013	0.226	-0.013	-0.014	-0.015	0.138	0.085	-0.012	0.014			0.002	0.011	0.132	0.397	0.479	0.668	0.579	0.533	0.137	0.026	0.18	0.002
		-0.0008125	0.0003875	0.003	0.002	0.001	0.001	0.007	0.091	-0.0005125	0.166	-0.0002125	0.083			-0.014	-0.014	-0.014	0.106	0.132	0.179	0.204	0.159	0.217	0.203	0.204	-0.013			0.001	0.013	0.157	0.33	0.478	0.562	0.548	0.565	0.132	0.042	0.293	0.257
		0.0002875	0.0003875	0.002	0.002	0.002	0.002	0.0005875	0.0009875	0.163	0.0003875	-0.0004125	0.0002875			-0.014	-0.012	-0.014	-0.014	0.135	0.116	0.107	0.425	0.228	0.215	0.177	0.183			0.0005375	0.01	0.208	0.336	0.492	0.546	0.551	0.516	0.123	0.241	0.008	0.211
		0.0006875	0.003	0.002	0.002	0.002	0.001	0.002	0.083	0.094	0.203	0.191	0.05			-0.014	-0.013	-0.013	-0.014	0.223	-0.013	-0.013	0.174	0.192	0.244	-0.013	0.215			-0.0002625	0.006	0.206	0.331	0.53	0.576	0.575	0.467	0.167	0.024	0.215	0.129
	Cipro only	0.003	0.002	0.002	0.001	0.012	0.182	0.365	0.485	0.559	0.572	0.591	0.522		Amp only	-0.014	-0.004	-0.011	-0.002	0.17	-0.01	0.171	0.109	0.584	0.563	0.533	0.603		TMP only	0.0007375	0.011	0.209	0.395	0.447	0.571	0.603	0.605	0.61	0.681	0.604	0.501
		-0.0001125	0.001	0.002	0.003	0.026	0.2	0.426	0.43	0.615	0.725	0.697	0.829			-0.004	-0.01	-0.005	0.217	0.158	0.107	0.634	0.604	0.585	0.607	0.533	1.196			-0.0004625	0.005	0.203	0.341	0.507	0.596	0.614	0.619	0.587	0.866	0.915	0.535
	Controls		0.546			0.565			0.57			0.804			Controls		0.535			0.52			0.495			0.958			Controls		0.559			0.563			0.539			0.565
	MOI 1	0.001	-8.75e-05	0.002	0.0001125	0.001	0.001	0.0007125	0.016	-0.0003875	0.097	0.195	0.052		MOI 1	-0.001	-0.00025	-0.00025	0.011	0.244	0.219	0.057	0.184	0.171	0.198	0.144	0.00085		MOI 1	0.003	0.004	0.123	0.198	0.291	0.353	0.336	0.325	0.074	0.114	0.084	0.15
		0.0003125	0.0006125	0.0001125	0.0002125	0.0005125	0.0002125	0.017	-0.0002875	0.076	0.253	0.108	0.1			0.002	-5e-05	0.00045	-0.00015	-0.00015	0.258	0.113	-0.00075	0.12	0.146	0.265	0.139			0.00045	0.008	0.133	0.25	0.302	0.387	0.402	0.371	0.073	0.114	0.144	0.174
		1.25e-05	0.0003125	0.001	0.002	0.002	0.002	0.002	0.137	0.027	0.082	0.218	0.196			-0.002	-0.00085	-5e-05	0.02	0.285	0.321	0.00015	0.116	0.258	0.196	0.295	0.001			0.001	0.006	0.145	0.334	0.416	0.517	0.512	0.45	0.087	0.111	0.148	-0.00055
		0.0003125	0.0009125	0.002	0.002	0.003	0.0005125	0.033	0.002	0.078	0.0008125	0.001	0.001			-0.00075	-5e-05	0.00015	0.00075	0.08	0.285	0.006	0.237	0.131	0.08	0.253	0.004			0.002	0.011	0.168	0.364	0.381	0.476	0.475	0.461	0.272	0.128	0.154	0.157
		-0.0006875	-0.0002875	0.001	0.002	0.004	0.005	0.004	0.048	0.071	0.001	0.003	0.205			-0.00055	0.00015	-0.00045	0.00055	0.195	0.001	0.195	0.001	0.181	0.314	0.004	0.256			-5e-05	0.004	0.172	0.347	0.505	0.542	0.535	0.435	0.117	0.201	0.00075	0.125
	Cipro only	0.0002125	-0.0003875	0.002	0.003	0.024	0.185	0.363	0.045	0.098	0.574	0.733	0.621		Amp only	0.002	0.007	0.113	0.135	0.617	0.116	0.104	0.599	0.296	0.591	0.558	0.788		TMP only	-0.00055	0.044	0.167	0.405	0.463	0.616	0.625	0.594	0.597	0.591	0.523	0.43
		-0.0003875	-0.003	0.0006125	0.002	0.002	0.014	0.201	0.423	0.519	0.565	0.635	0.581			0.001	0.004	0.117	0.456	0.552	0.079	0.174	0.612	0.595	0.635	0.579	0.638			-0.002	0.002	0.108	0.293	0.477	0.511	0.587	0.521	0.525	0.719	0.502	0.479
	Controls		0.554			1.045			0.789			0.875			Controls		0.761			0.506			0.532			0.947			Controls		0.553			0.818			0.464			0.616
	MOI 0.01	0.000425	0.000225	0.000625	0.004	0.002	0.002	0.067	0.038	0.117	0.105	0.221	0.067		MOI 0.01	0.002	0.004	-0.0009125	0.205	0.002	0.001	0.0009875	0.068	0.191	0.242	0.207	0.183		MOI 0.01	0.003	0.004	0.111	0.25	0.361	0.362	0.403	0.368	0.271	0.11	0.125	0.117
		0.001	0.000725	0.001	-0.000475	0.002	0.002	0.009	0.041	0.031	0.096	0.072	0.052			0.0002875	0.002	0.001	0.205	0.239	0.092	0.229	0.213	0.15	0.215	0.176	0.0005875			-0.0004125	0.003	0.126	0.3	0.454	0.485	0.504	0.472	0.122	0.08	0.21	0.035
		0.000325	0.002	0.005	0.001	0.003	0.003	0.016	0.097	0.07	0.031	0.001	0.005			0.003	0.003	0.119	0.167	0.068	0.086	-0.001	0.001	0.109	0.126	0.282	0.126			0.0002875	0.002	0.136	0.32	0.61	0.549	0.545	0.523	0.317	0.091	0.153	0.181
		0.000325	0.001	0.003	0.005	0.004	0.004	0.038	0.107	0.164	0.204	0.207	0.026			0.001	0.003	0.004	0.0009875	0.259	0.315	0.0002875	0.005	0.399	0.112	0.227	0.002			0.002	0.003	0.15	0.292	0.356	0.486	0.527	0.488	0.441	0.103	0.075	0.135
		0.000325	0.002	-0.002	0.004	0.023	0.006	0.034	0.096	0.081	0.252	0.004	0.143			-0.0002125	0.003	0.007	0.132	0.267	0.257	0.257	0.252	0.26	0.308	0.003	0.003			-0.001	0.001	0.153	0.372	0.51	0.545	0.561	0.538	0.226	0.167	0.068	0.003
	Cipro only	0.000525	0.001	0.006	0.002	0.046	0.237	0.446	0.501	0.526	0.619	0.602	0.82		Amp only	0.0003875	0.005	0.274	0.545	0.537	0.659	0.615	0.653	0.609	0.595	0.583	0.694		TMP only	0.0006875	0.002	0.16	0.426	0.463	0.604	0.637	0.631	0.611	0.63	0.525	0.439
		-7.5e-05	-0.000675	0.002	0.000325	0.03	0.213	0.457	0.592	0.69	0.771	0.554	0.962			0.0004875	0.001	0.214	0.471	0.523	0.604	0.636	0.714	0.683	0.58	0.58	0.648			-0.001	0.0008875	0.105	0.345	0.455	0.559	0.544	0.515	0.529	0.586	0.502	0.519
	Controls		0.961			0.843			0.804			0.707			Controls		0.56			0.825			0.506			0.513			Controls		0.676			0.729			0.484			0.741
	MOI 10-4	0.002	0.001	0.0004	0.0008	0.007	0.012	0.019	0.05	0.109	0.075	0.071	0.162		MOI 10-4	0.002	0.004	0.007	0.206	0.004	0.156	0.255	0.12	0.177	0.214	0.228	0.189		MOI 10-4	0	0.0009	0.131	0.234	0.335	0.441	0.466	0.423	0.327	0.09	0.092	0.094
		0.001	0.0001	0.002	0.0008	0.015	0.007	0.016	0.036	0.026	0.122	0.062	0.075			0.002	0.005	0.008	0.003	0.188	0.231	0.249	0.005	0.286	0.304	0.228	0.173			-0.0007	0.006	0.167	0.339	0.489	0.551	0.512	0.489	0.469	0.263	0.072	0.037
		-0.0003	0.001	0.001	0.0001	0.007	0.007	0.008	0.028	0.063	0.141	0.157	0.017			0.002	0.003	0.006	0.006	0.264	0.004	0.246	0.218	0.099	0.158	0.1	0.232			0.0008	0.003	0.179	0.334	0.479	0.534	0.556	0.56	0.267	0.103	0.076	0.161
		0.006	0.0002	0.001	0.0007	0.005	0.007	0.03	0.027	0.03	0.048	0.055	0.112			0.002	0.007	0.007	0.048	0.06	0.274	0.218	0.084	0.257	0.146	0.045	0.01			0.0008	0.003	0.182	0.378	0.415	0.567	0.541	0.532	0.4	0.123	0.099	0.04
		-0.0005	0.001	0.002	0.002	0.003	0.009	0.033	0.08	0.054	0.019	0.026	0.121			0.001	0.008	0.01	0.097	0.107	0.23	0.234	0.16	0.126	0.064	0.146	0.219			-0.0003	0.006	0.175	0.319	0.404	0.562	0.573	0.537	0.512	0.141	0.14	0.108
	Cipro only	-0.0008	0.0005	0.0009	0.002	0.031	0.194	0.348	0.496	0.569	0.599	0.564	0.775		Amp only	0.0004625	0.057	0.269	0.496	0.584	0.62	0.594	0.633	0.583	0.582	0.542	0.501		TMP only	0.002	0.004	0.181	0.354	0.482	0.558	0.587	0.622	0.699	0.627	0.803	0.615
		0.0001	0.0007	0.007	0.003	0.121	0.211	0.427	0.476	0.54	0.623	0.577	0.666			0.002	0.003	0.232	0.444	0.498	0.527	0.542	0.538	0.535	0.639	0.574	0.54			0.001	0.002	0.123	0.323	0.477	0.575	0.571	0.543	0.577	0.562	0.597	0.513
	Controls		0.502			0.71			0.506			0.634			Controls		0.544			0.519			0.479			0.584			Controls		0.522			0.505			0.501			0.524
