# Supplementary material for: Phage-induced efflux down-regulation boosts antibiotic efficacy
Source: PLoS Pathog. 2024 Jun 28;20(6):e1012361. doi: 10.1371/journal.ppat.1012361 (PMC11239113; doi:10.1371/journal.ppat.1012361)
Supplement: S7 File — Data A, B and E: Numerical values for the data reported in Fig 5. Data C and D: Numerical values for the data reported in S6 Fig. (XLSX) [file ppat.1012361.s020.xlsx]

## Sheet: Data A
Concentration (xMIC)	Monotherapy			Combination therapy
0	1	1	1	1.88172	2.65152	1.94444
0.06	1.16667	1.16667	1.16667	3.43137	3.64583	4.48718
0.12	0.972222	1.45833	1.16667	5.83333	6.48148	5.83333
0.25	7.29167	14.5833	5.83333	1166.67	1458.33	648.148
0.5	97.2222	72.9167	48.6111	5303.03	11666.7	5833.33
1	194.444	194.444	145.833	97222.2	145833	64814.8
2	29166.7	25362.3	21604.9	324074	388889	486111
4	972222	972222	2.91667e+06	3888888889	3888888889	3888888889
8	3888888889	3888888889	3888888889	3888888889	3888888889	3888888889

## Sheet: Data B
Time (min)	Combination therapy 0.125xMIC		Monotherapy 0.125xMIC
0	2440000	363000	2670000	629000
2	3110000	363000	2440000	181000
4	2370000	558000	8670000	1910000
6	444	181	60000000	8310000
8	1780	480	178000000	18100000
10	9560	1270	467000000	62900000
14	289000	18100	2220000000	480000000
16	2000000	314000	2890000000	726000000
18	8890000	2380000	2670000000	314000000
20	64400000	7910000	2890000000	181000000
22	267000000	54400000	3330000000	544000000
24	644000000	18100000	3330000000	314000000

## Sheet: Data C
Ciprofloxacin concentration (µg ml-1)	OD600
	Untreated bacteria		Survivors of combination therapy		Survivors of monotherapy		Survivors of phage therapy
128	0.002333	0.011214	-0.01257	0.003396	-0.00187	0.000587	-0.00396	0.001451
64	0.004277	0.013346	-0.01225	0.003618	-0.00096	0.001874	-0.00489	0.001534
32	0.005893	0.013925	-0.0127	0.003318	-0.00305	0.000744	-0.00495	0.001376
16	0.005193	0.013318	-0.01283	0.003343	-0.00275	0.000626	-0.0051	0.00139
8	0.00356	0.0124	-0.012	0.003164	-0.00297	0.000778	-0.00485	0.001414
4	0.003037	0.011579	-0.0055	0.005246	-0.00279	0.000548	-0.00386	0.001175
2	0.00241	0.010483	0.103917	0.012219	0.00482	0.001645	0.064333	0.007613
1	0.090167	0.015117	0.236083	0.012935	0.139083	0.008811	0.177333	0.00827
0.5	0.288833	0.021677	0.375833	0.016226	0.295167	0.010088	0.30925	0.012947
0.25	0.411667	0.011212	0.409667	0.009529	0.4515	0.013917	0.480667	0.020352
0.125	0.4695	0.010365	0.476917	0.010489	0.533583	0.010853	0.528917	0.015424

## Sheet: Data D
OD600
survivors of combination therapy	Survivors of phage therapy	Survivors of monotherapy	Untreated bacteria
0.49	0.579	0.071	0.216
0.564	0.626	-0.003	0.092
0.564	0.621	0.3	0.068
0.557	0.646	0.192	0.184
0.555	0.606	0.008	0.313
0.509		0.046	0.254
0.566	0.602	0.001	0.212
0.514	0.636	0.043	0.086
0.534	0.636	0.136	0.182
0.518	0.592	-0.004	0.002
0.512		-0.006	0.193
0.517	0.519	0.217	0.165
0.561	0.525	0.066	0.243
0.54	0.512	0.237	0.124
0.529	0.514	0.069	0.189
0.535	0.512	-0.00068	0.127
0.523	0.511	-0.001	0.229
0.561	0.563	0.19	0.232
0.524	0.584	0.196	0.123
0.601	0.647	-0.002	0.049
0.53	0.606	0.155	0.168
0.6	0.603	-0.004	0.143
0.584	0.549	0.05	0.242
0.54	0.566	0.026	0.128
0.583	0.559	0.159	0.066
0.579	0.556	0.00046	0.002
0.552	0.549	0.00036	0.198
0.541	0.541	0.252	0.109
0.541	0.564	0.182	0.202
0.581	0.546	0.037	0.002
0.55	0.559	0.00096	0.002
0.548	0.613	0.207	0.169
0.534		0.13	0.228

## Sheet: Data E
Time (h)	PBS/ PBS	1x104 CFU/ PBS	1x104 CFU/ 100 mg kg-1	1x104 CFU/ 100 mg kg-1 + MOI 10	1x104 CFU/ 50 mg kg-1 FIN + MOI 10	1x104 CFU/ 50 mg kg-1 FIN	1x108 PFU mL-1 phage	1x104 CFU/ MOI 10
96	0						0
96	0						0
96	0						0
96	0						0
96	0						0
96	0						0
96	0						0
96	0						0
96	0						0
96	0						0
96	0						0
96	0						0
96	0						0
96	0						0
96	0						0
96	0						0
96	0						0
96	0						0
96	0						0
96	0						0
96	0						0
96	0						0
96	0						0
96	0						0
96	0						0
96	0						0
96	0						0
96	0						0
96	0						0
96	0						0
24		1
24		1
24		1
24		1
24		1
24		1
24		1
24		1
24		1
24		1
24		1
24		1
24		1
24		1
24		1
24		1
24		1
24		1
24		1
24		1
24		1
24		1
24		1
24		1
24		1
24		1
24		1
24		1
24		1
24		1
48			1
48			1
48			1
48			1
72			1
96			1
96			0
96			0
96			0
96			0
96			0
96			0
96			0
96			0
96			0
96			0
96			0
96			0
96			0
96			0
96			0
96			0
96			0
96			0
96			0
96			0
96			0
96			0
96			0
96			0
48				1
48				1
96				0
96				0
96				0
96				0
96				0
96				0
96				0
96				0
96				0
96				0
96				0
96				0
96				0
96				0
96				0
96				0
96				0
96				0
96				0
96				0
96				0
96				0
96				0
96				0
96				0
96				0
96				0
96				0
48					1
48					1
48					1
48					1
48					1
48					1
96					1
96					0
96					0
48					0
48					1
48					1
48					1
48					1
96					1
96					1
96					0
96					0
96					0
48					0
48					1
48					1
48					1
48					1
48					1
72					1
96					0
96					0
96					0
96					0
48						1
48						1
48						1
48						1
48						1
48						1
48						1
72						1
96						0
96						0
48						1
48						1
48						1
48						1
48						1
48						1
48						1
48						1
96						0
96						0
48						1
48						1
48						1
48						1
48						1
48						1
48						1
48						1
48						1
48						1
24								1
24								1
24								1
24								1
24								1
24								1
48								1
48								1
48								1
48								1
24								1
24								1
24								1
24								1
24								1
24								1
48								1
48								1
48								1
48								1
24								1
24								1
24								1
24								1
24								1
48								1
48								1
48								1
48								1
48								1
