# Supplementary material for: Phage-induced efflux down-regulation boosts antibiotic efficacy
Source: PLoS Pathog. 2024 Jun 28;20(6):e1012361. doi: 10.1371/journal.ppat.1012361 (PMC11239113; doi:10.1371/journal.ppat.1012361)
Supplement: S8 File — Transcript base mean, log2 fold change, standard error of log2 fold change, p-value, adjusted p-value, gene identifier, gene and gene product for each of 4920 differentially expressed B. thailandensis genes, identified via Illumina sequencing, between ciprofloxacin monotherapy relative to untreated control B. thailandensis. (CSV) [file ppat.1012361.s021.csv]

Supplementary file 1 - ciprofloxacin vs untreated
baseMean	log2FoldChange	lfcSE	pvalue	padj	Entrez ID	Gene	Gene product
1002	0.30	0.14	1.69E-02	6.10E-02	66545303	dnaA	chromosomal replication initiator protein DnaA
3535	0.24	0.13	4.37E-02	1.26E-01	66545304	dnaN	DNA polymerase III subunit beta
5602	-0.09	0.12	4.52E-01	6.41E-01	66545305	gyrB	DNA topoisomerase (ATP-hydrolyzing) subunit B
6	-0.02	0.30	8.90E-01	NA	66545306	AQ477_RS00020	cytochrome b
19	0.27	0.36	1.48E-01	3.05E-01	66545307	AQ477_RS00025	catalase family peroxidase
11	0.41	0.55	4.89E-02	NA	66545308	AQ477_RS00030	sigma-70 family RNA polymerase sigma factor
3	0.11	0.34	2.67E-01	NA	66545309	AQ477_RS00035	anti-sigma factor
101	-0.28	0.20	9.24E-02	2.18E-01	66545310	AQ477_RS00040	hypothetical protein
171	0.03	0.30	7.89E-01	8.81E-01	66545311	AQ477_RS00045	BPSL0067 family protein
26	0.10	0.26	5.63E-01	7.34E-01	66545312	AQ477_RS00050	hypothetical protein
56	-0.03	0.22	8.36E-01	9.12E-01	66545313	AQ477_RS00055	hypothetical protein
23	0.38	0.39	7.40E-02	1.85E-01	66545314	AQ477_RS00060	CaiB/BaiF CoA-transferase family protein
13	0.07	0.29	6.29E-01	7.86E-01	66545315	AQ477_RS00070	3-hydroxyacyl-CoA dehydrogenase NAD-binding domain-containing protein
5	-0.04	0.31	7.27E-01	NA	66545316	AQ477_RS00075	acetyl-CoA C-acetyltransferase
10	0.10	0.30	5.08E-01	NA	66545317	AQ477_RS00085	acyl-CoA dehydrogenase family protein
9	-0.02	0.29	9.10E-01	NA	66545318	AQ477_RS00090	helix-turn-helix domain-containing protein
42	0.26	0.30	1.70E-01	3.36E-01	66545319	AQ477_RS00095	hypothetical protein
50	0.87	0.37	1.74E-03	1.00E-02	66545320	AQ477_RS00100	fatty acid desaturase family protein
26	0.09	0.26	5.94E-01	7.57E-01	66545321	AQ477_RS00105	DUF1700 domain-containing protein
16	-0.16	0.30	3.32E-01	5.26E-01	66545322	AQ477_RS00110	PadR family transcriptional regulator
19	0.09	0.28	5.74E-01	7.42E-01	66545323	AQ477_RS00115	GMC family oxidoreductase N-terminal domain-containing protein
5	0.05	0.31	6.61E-01	NA	66545324	AQ477_RS00120	SDR family oxidoreductase
19	-0.06	0.27	6.82E-01	8.23E-01	66545325	AQ477_RS00125	molybdenum cofactor biosynthesis F family protein
9	0.06	0.30	6.51E-01	NA	66545326	AQ477_RS00130	nuclear transport factor 2 family protein
28	0.07	0.27	6.45E-01	7.96E-01	66545327	AQ477_RS00135	aldehyde dehydrogenase family protein
16	-0.04	0.28	8.05E-01	8.91E-01	66545328	AQ477_RS00140	ABC transporter substrate-binding protein
2	0.03	0.32	6.94E-01	NA	66545332	AQ477_RS00160	ATP-binding cassette domain-containing protein
3	-0.16	0.37	9.08E-02	NA	66545333	AQ477_RS00165	helix-turn-helix domain-containing protein
31	0.18	0.27	3.12E-01	5.04E-01	66545334	AQ477_RS00170	porin
1124	-0.01	0.11	9.19E-01	9.60E-01	66545335	AQ477_RS00180	DEAD/DEAH box helicase family protein
509	-0.10	0.12	3.95E-01	5.89E-01	66545336	AQ477_RS00185	site-specific DNA-methyltransferase
16	-0.14	0.30	3.80E-01	5.73E-01	66545337	AQ477_RS00190	porin
17	-0.04	0.28	7.80E-01	8.76E-01	66545338	AQ477_RS00195	response regulator
20	-0.21	0.32	2.28E-01	4.08E-01	66545339	AQ477_RS00200	sensor histidine kinase
6	-0.01	0.31	9.61E-01	NA	66545340	AQ477_RS00205	ABC transporter permease
7	-0.00	0.30	9.93E-01	NA	66545341	AQ477_RS00210	ABC transporter ATP-binding protein
41	-0.05	0.23	7.81E-01	8.77E-01	66545342	AQ477_RS00215	ABC transporter substrate-binding protein
10	0.41	0.58	4.44E-02	NA	66545343	AQ477_RS00220	class I SAM-dependent methyltransferase
14	-0.17	0.32	2.96E-01	4.85E-01	66545344	AQ477_RS00225	helix-turn-helix domain-containing protein
68	-0.15	0.22	3.75E-01	5.68E-01	66545345	fliR	flagellar biosynthetic protein FliR
21	-0.55	0.49	3.05E-02	9.68E-02	66545346	fliQ	flagellar biosynthesis protein FliQ
230	-0.91	0.19	1.69E-07	3.41E-06	66545347	fliP	flagellar type III secretion system pore protein FliP
5	-0.10	0.33	3.98E-01	NA	66545348	fliO	flagellar biosynthetic protein FliO
250	-0.50	0.20	3.05E-03	1.59E-02	66545349	fliN	flagellar motor switch protein FliN
992	-1.31	0.17	2.39E-15	1.46E-13	66545350	fliM	flagellar motor switch protein FliM
104	-0.50	0.22	5.89E-03	2.73E-02	66545351	fliL	flagellar basal body-associated protein FliL
35	-0.06	0.25	7.29E-01	8.52E-01	66545352	AQ477_RS00265	LrgB family protein
16	2.25	0.59	9.41E-06	1.21E-04	66545353	AQ477_RS00270	CidA/LrgA family protein
118	-0.01	0.17	9.69E-01	9.86E-01	66545354	AQ477_RS00275	LysR family transcriptional regulator
102	0.04	0.18	7.95E-01	8.84E-01	66545355	AQ477_RS00280	DHA2 family efflux MFS transporter permease subunit
16	0.09	0.28	5.84E-01	7.48E-01	66545356	AQ477_RS00285	MarR family transcriptional regulator
3	0.08	0.33	3.56E-01	NA	66545357	AQ477_RS00290	hypothetical protein
168	0.31	0.17	3.42E-02	1.05E-01	66545358	AQ477_RS00295	efflux transporter outer membrane subunit
92	0.13	0.21	4.15E-01	6.09E-01	66545359	AQ477_RS00305	type II secretion system protein N
25	0.16	0.29	3.57E-01	5.50E-01	66545360	AQ477_RS00310	type II secretion system protein M
70	0.06	0.21	7.33E-01	8.55E-01	66545361	gspL	type II secretion system protein GspL
116	-0.00	0.18	9.74E-01	9.88E-01	66545362	gspK	type II secretion system minor pseudopilin GspK
51	0.30	0.26	1.09E-01	2.48E-01	66545363	AQ477_RS00325	prepilin-type N-terminal cleavage/methylation domain-containing protein
47	0.24	0.25	1.89E-01	3.60E-01	66545364	gspI	type II secretion system minor pseudopilin GspI
69	0.36	0.25	5.32E-02	1.46E-01	66545365	AQ477_RS00335	GspH/FimT family pseudopilin
375	-0.16	0.16	2.54E-01	4.41E-01	66545366	gspG	type II secretion system major pseudopilin GspG
28	0.27	0.32	1.56E-01	3.18E-01	66545367	AQ477_RS00345	general secretion pathway protein GspC
262	-0.09	0.15	5.06E-01	6.87E-01	66545368	gspF	type II secretion system inner membrane protein GspF
814	-0.09	0.12	4.17E-01	6.10E-01	66545369	gspE	type II secretion system ATPase GspE
2686	-0.85	0.14	1.60E-10	5.33E-09	66545370	gspD	type II secretion system secretin GspD
239	-0.06	0.15	6.79E-01	8.22E-01	66545371	AQ477_RS00365	lytic transglycosylase domain-containing protein
146	0.44	0.19	5.88E-03	2.73E-02	66545372	AQ477_RS00370	GTP-binding protein
6843	-0.48	0.16	6.39E-04	4.34E-03	66545373	AQ477_RS00375	HU family DNA-binding protein
67	-0.04	0.20	7.81E-01	8.76E-01	66545374	mnmC	bifunctional tRNA (5-methylaminomethyl-2-thiouridine)(34)-methyltransferase MnmD/FAD-dependent 5-carboxymethylaminomethyl-2-thiouridine(34) oxidoreductase MnmC
380	1.02	0.15	2.33E-12	1.04E-10	66545375	AQ477_RS00385	cation:proton antiporter
491	0.20	0.15	1.46E-01	3.03E-01	66545376	AQ477_RS00390	YbdK family carboxylate-amine ligase
974	-0.16	0.12	1.57E-01	3.19E-01	66545377	AQ477_RS00395	MarR family winged helix-turn-helix transcriptional regulator
522	0.02	0.14	9.04E-01	9.54E-01	66545378	AQ477_RS00400	glutamine amidotransferase
185	0.14	0.16	2.97E-01	4.87E-01	66545379	AQ477_RS00405	NADH:flavin oxidoreductase/NADH oxidase
335	-0.80	0.18	1.34E-06	2.12E-05	66545380	AQ477_RS00410	SET domain-containing protein-lysine N-methyltransferase
122	-0.46	0.20	6.16E-03	2.84E-02	66545381	AQ477_RS00420	sensor histidine kinase
495	-0.62	0.16	1.48E-05	1.78E-04	66545382	AQ477_RS00425	response regulator transcription factor
44	0.22	0.26	2.26E-01	4.06E-01	66545383	AQ477_RS00430	DUF3717 domain-containing protein
271	-1.82	0.22	1.91E-18	1.64E-16	66545384	AQ477_RS00435	4a-hydroxytetrahydrobiopterin dehydratase
781	-2.71	0.14	1.29E-88	4.88E-85	66545385	phhA	phenylalanine 4-monooxygenase
57	-1.63	0.31	1.60E-08	3.92E-07	66545386	AQ477_RS00445	Lrp/AsnC family transcriptional regulator
226	0.32	0.16	2.02E-02	7.01E-02	66545387	AQ477_RS00450	class IV adenylate cyclase
54	0.33	0.28	9.30E-02	2.19E-01	66545388	AQ477_RS00455	LysR family transcriptional regulator
66	0.27	0.23	1.30E-01	2.80E-01	66545389	AQ477_RS00460	CoA-acylating methylmalonate-semialdehyde dehydrogenase
55	0.14	0.22	4.08E-01	6.01E-01	66545390	AQ477_RS00465	GMC family oxidoreductase N-terminal domain-containing protein
11	-0.07	0.30	6.25E-01	NA	66545391	AQ477_RS00470	ABC transporter ATP-binding protein
7	0.02	0.31	8.46E-01	NA	66545392	AQ477_RS00475	ABC transporter ATP-binding protein
15	0.04	0.28	7.83E-01	8.77E-01	66545393	AQ477_RS00480	ABC transporter substrate-binding protein
2	-0.03	0.32	7.46E-01	NA	66545394	AQ477_RS00485	branched-chain amino acid ABC transporter permease
9	0.13	0.32	3.79E-01	NA	66545395	AQ477_RS00490	branched-chain amino acid ABC transporter permease
30	0.08	0.25	6.30E-01	7.86E-01	66545396	AQ477_RS00500	ABC transporter substrate-binding protein
8	0.16	0.34	2.47E-01	NA	66545397	AQ477_RS00505	branched-chain amino acid ABC transporter permease
14	-0.02	0.29	8.81E-01	9.40E-01	66545398	AQ477_RS00510	branched-chain amino acid ABC transporter ATP-binding protein/permease
23	-0.18	0.29	2.90E-01	4.80E-01	66545399	AQ477_RS00515	ABC transporter ATP-binding protein
2079	-0.36	0.14	5.13E-03	2.45E-02	66545400	mnmG	tRNA uridine-5-carboxymethylaminomethyl(34) synthesis enzyme MnmG
260	-0.11	0.18	4.44E-01	6.35E-01	66545401	rsmG	16S rRNA (guanine(527)-N(7))-methyltransferase RsmG
576	-0.24	0.15	7.33E-02	1.84E-01	66545402	AQ477_RS00530	ParA family protein
670	-0.14	0.15	3.07E-01	4.98E-01	66545403	AQ477_RS00535	ParB/RepB/Spo0J family partition protein
141	0.45	0.19	6.26E-03	2.88E-02	66545404	AQ477_RS00540	SLC13 family permease
349	0.05	0.16	7.15E-01	8.43E-01	66545405	AQ477_RS00545	ATP synthase subunit I
1265	0.03	0.15	8.35E-01	9.12E-01	66545406	atpB	F0F1 ATP synthase subunit A
2100	0.06	0.14	6.46E-01	7.97E-01	66545407	atpE	F0F1 ATP synthase subunit C
6068	-0.00	0.10	9.72E-01	9.88E-01	66545408	AQ477_RS00560	F0F1 ATP synthase subunit B
1978	0.25	0.11	1.37E-02	5.26E-02	66545409	AQ477_RS00565	F0F1 ATP synthase subunit delta
30458	-0.21	0.12	5.75E-02	1.54E-01	66545410	atpA	F0F1 ATP synthase subunit alpha
15653	-0.36	0.13	2.86E-03	1.52E-02	66545411	atpG	F0F1 ATP synthase subunit gamma
29170	-0.19	0.15	1.78E-01	3.45E-01	66545412	atpD	F0F1 ATP synthase subunit beta
2107	0.03	0.13	7.94E-01	8.84E-01	66545413	AQ477_RS00585	F0F1 ATP synthase subunit epsilon
110	0.22	0.19	1.64E-01	3.27E-01	66545414	AQ477_RS00590	AMP-binding protein
55	-0.59	0.32	9.92E-03	4.11E-02	66545415	AQ477_RS00595	transporter substrate-binding domain-containing protein
1195	0.37	0.13	1.52E-03	8.93E-03	66545416	hemE	uroporphyrinogen decarboxylase
169	0.24	0.22	1.70E-01	3.36E-01	66545417	AQ477_RS00605	primosomal protein N'
3	-0.01	0.32	8.99E-01	NA	66545418	AQ477_RS00610	hypothetical protein
960	-0.06	0.11	5.84E-01	7.48E-01	66545419	putA	trifunctional transcriptional regulator/proline dehydrogenase/L-glutamate gamma-semialdehyde dehydrogenase
3233	-0.12	0.11	2.46E-01	4.33E-01	66545420	AQ477_RS00620	branched-chain amino acid ABC transporter substrate-binding protein
7	0.15	0.34	2.67E-01	NA	66545421	AQ477_RS00625	AMP-binding protein
32	0.07	0.24	6.84E-01	8.24E-01	66545422	AQ477_RS00630	acyl-CoA dehydrogenase family protein
32	-0.08	0.24	6.22E-01	7.80E-01	66545423	AQ477_RS00635	pseudo
3	-0.05	0.32	5.76E-01	NA	66545424	AQ477_RS00640	pyridoxal phosphate-dependent aminotransferase
6	-0.08	0.31	5.22E-01	NA	66545425	AQ477_RS00645	ABC transporter substrate-binding protein
2	-0.08	0.34	2.87E-01	NA	66545426	AQ477_RS00650	oxidoreductase
58	0.17	0.23	3.14E-01	5.06E-01	66545427	AQ477_RS00655	PadR family transcriptional regulator
368	-0.21	0.16	1.22E-01	2.66E-01	66545428	cadR	Cd(II)/Pb(II)-responsive transcriptional regulator
285	0.34	0.16	1.43E-02	5.39E-02	66545429	AQ477_RS00665	heavy metal translocating P-type ATPase
46	-0.10	0.23	5.69E-01	7.38E-01	66545431	AQ477_RS00680	mechanosensitive ion channel
5	-0.02	0.31	8.72E-01	NA	66545433	eat	ethanolamine permease
57	-0.17	0.23	3.17E-01	5.09E-01	66545434	AQ477_RS00695	ethanolamine ammonia-lyase subunit EutB
4	0.10	0.34	3.00E-01	NA	66545435	eutC	ethanolamine ammonia-lyase subunit EutC
17	0.07	0.29	6.36E-01	7.90E-01	66545436	AQ477_RS00705	LysR family transcriptional regulator
3	-0.06	0.33	4.74E-01	NA	66545437	AQ477_RS00715	aldehyde dehydrogenase family protein
2	-0.04	0.33	5.94E-01	NA	66545438	AQ477_RS00720	helix-turn-helix domain-containing protein
18	0.05	0.27	7.52E-01	8.63E-01	66545439	AQ477_RS00725	ADP-heptose--LPS heptosyltransferase
184	0.16	0.17	2.68E-01	4.59E-01	66545440	AQ477_RS00730	thiamine pyrophosphate-binding protein
281	-0.10	0.15	4.53E-01	6.42E-01	66545441	AQ477_RS00735	L-serine ammonia-lyase
165	-0.00	0.17	9.83E-01	9.92E-01	66545442	AQ477_RS00740	alginate lyase family protein
1159	-0.28	0.11	6.67E-03	3.01E-02	66545443	gcvP	aminomethyl-transferring glycine dehydrogenase
615	-0.13	0.16	3.57E-01	5.51E-01	66545444	gcvH	glycine cleavage system protein GcvH
861	-0.29	0.14	2.41E-02	8.02E-02	66545445	gcvT	glycine cleavage system aminomethyltransferase GcvT
34	0.52	0.34	2.32E-02	7.79E-02	66545446	AQ477_RS00765	hypothetical protein
198	0.39	0.19	1.32E-02	5.09E-02	66545447	AQ477_RS00770	oxidoreductase
4	-0.01	0.31	9.02E-01	NA	66545448	AQ477_RS00775	SGNH/GDSL hydrolase family protein
14	0.11	0.29	4.95E-01	6.79E-01	66545449	AQ477_RS00780	hypothetical protein
1164	-0.33	0.14	1.15E-02	4.61E-02	66545450	AQ477_RS00785	UvrD-helicase domain-containing protein
73	0.16	0.20	3.17E-01	5.09E-01	66545451	AQ477_RS00790	c-type cytochrome
55	-0.13	0.24	4.53E-01	6.42E-01	66545463	AQ477_RS00855	hypothetical protein
36	-0.45	0.35	4.27E-02	1.24E-01	66545464	AQ477_RS00860	site-specific integrase
872	-0.73	0.16	5.85E-07	1.02E-05	66545465	AQ477_RS00865	type II toxin-antitoxin system RelE/ParE family toxin
404	-0.05	0.16	7.08E-01	8.40E-01	66545469	AQ477_RS00890	ISL3 family transposase
711	-0.41	0.14	1.51E-03	8.90E-03	66545473	AQ477_RS00920	pseudo
455	-0.31	0.14	1.42E-02	5.38E-02	66545474	AQ477_RS00935	pseudo
83	-0.05	0.22	7.62E-01	8.67E-01	66545479	AQ477_RS00960	pseudo
3	-0.00	0.32	9.82E-01	NA	66545480	AQ477_RS00965	pseudo
976	-0.51	0.14	8.32E-05	7.87E-04	66545483	AQ477_RS00980	DUF2875 family protein
917	-0.68	0.16	2.94E-06	4.32E-05	66545484	AQ477_RS00985	DUF3274 domain-containing protein
265	-0.35	0.20	3.08E-02	9.75E-02	66545487	AQ477_RS01010	type VI secretion system Vgr family protein
2	-0.00	0.32	9.55E-01	NA	66545488	AQ477_RS01015	H-NS histone family protein
95	-0.19	0.20	2.23E-01	4.02E-01	66545489	AQ477_RS01020	pseudo
12	-0.06	0.29	6.61E-01	NA	66545491	AQ477_RS01030	lytic polysaccharide monooxygenase
373	-0.91	0.21	1.65E-06	2.58E-05	66545492	AQ477_RS01035	streptogramin acetyl transferase
177	-1.23	0.22	1.99E-09	5.88E-08	66545493	AQ477_RS01040	hypothetical protein
216	-1.07	0.20	1.39E-08	3.48E-07	66545494	AQ477_RS01045	acetyltransferase
201	-0.95	0.20	2.61E-07	5.04E-06	66545495	AQ477_RS01050	class I SAM-dependent methyltransferase
228	-1.07	0.17	1.83E-11	6.84E-10	66545496	AQ477_RS01055	WbqC family protein
894	-1.28	0.15	1.67E-19	1.62E-17	66545497	AQ477_RS01060	DegT/DnrJ/EryC1/StrS family aminotransferase
1467	-1.26	0.13	1.44E-23	2.01E-21	66545498	AQ477_RS01065	tetratricopeptide repeat protein
76	-0.85	0.27	1.62E-04	1.37E-03	66545499	AQ477_RS01070	methyl-accepting chemotaxis protein
15	-0.74	0.67	1.61E-02	5.91E-02	66545500	AQ477_RS01075	OB-fold putative lipoprotein
47	0.07	0.23	6.89E-01	8.26E-01	66545501	AQ477_RS01080	alpha/beta fold hydrolase
3205	0.02	0.14	8.91E-01	9.47E-01	66545502	AQ477_RS01095	CsgG/HfaB family protein
1339	-0.15	0.12	1.84E-01	3.53E-01	66545503	AQ477_RS01100	DUF4810 domain-containing protein
1066	0.23	0.14	6.05E-02	1.60E-01	66545504	AQ477_RS01105	DUF799 domain-containing protein
2126	-0.20	0.11	4.83E-02	1.36E-01	66545505	AQ477_RS01115	acid phosphatase
53	0.15	0.23	3.85E-01	5.78E-01	66545506	AQ477_RS01120	LysE family translocator
18	-0.19	0.31	2.71E-01	4.61E-01	66545507	AQ477_RS01125	membrane protein
37	-0.59	0.35	1.38E-02	5.27E-02	66545508	AQ477_RS01130	flagellar protein FliT
560	-0.56	0.14	1.54E-05	1.83E-04	66545509	fliD	flagellar filament capping protein FliD
3315	-0.53	0.11	4.05E-07	7.45E-06	66545510	AQ477_RS01140	flagellin
402	1.18	0.15	4.63E-16	3.06E-14	66545511	rpsU	30S ribosomal protein S21
100	-0.30	0.21	7.14E-02	1.81E-01	66545512	AQ477_RS01150	DNA-3-methyladenine glycosylase I
11	0.30	0.41	1.08E-01	NA	66545513	AQ477_RS01155	ATPase
324	0.26	0.16	5.98E-02	1.58E-01	66545514	AQ477_RS01160	Cof-type HAD-IIB family hydrolase
13	-0.05	0.28	7.59E-01	NA	66545515	aqpZ	aquaporin Z
28	-0.11	0.26	5.29E-01	7.06E-01	66545516	AQ477_RS01170	H-NS histone family protein
64	0.49	0.26	1.49E-02	5.56E-02	66545517	AQ477_RS01175	glycosyltransferase family 4 protein
231	-1.25	0.19	2.58E-12	1.12E-10	66545518	flhD	flagellar transcriptional regulator FlhD
342	-1.82	0.19	6.37E-24	9.61E-22	66545519	flhC	flagellar transcriptional regulator FlhC
142	-1.01	0.21	1.31E-07	2.75E-06	66545520	motA	flagellar motor stator protein MotA
134	-0.89	0.21	2.79E-06	4.11E-05	66545521	motB	flagellar motor protein MotB
31	-0.02	0.26	8.91E-01	9.47E-01	66545522	AQ477_RS01205	response regulator
372	-0.52	0.15	1.57E-04	1.34E-03	66545523	cheA	chemotaxis protein CheA
167	-0.51	0.20	2.34E-03	1.29E-02	66545524	cheW	chemotaxis protein CheW
178	-0.25	0.20	1.21E-01	2.65E-01	66545525	AQ477_RS01220	methyl-accepting chemotaxis protein
79	-0.26	0.23	1.33E-01	2.83E-01	66545526	AQ477_RS01225	chemotaxis protein CheR
46	-0.54	0.32	1.64E-02	5.99E-02	66545527	cheD	chemoreceptor glutamine deamidase CheD
61	-0.19	0.24	2.70E-01	4.60E-01	66545528	AQ477_RS01235	chemotaxis response regulator protein-glutamate methylesterase
264	-0.44	0.17	2.96E-03	1.56E-02	66545529	cheY	chemotaxis response regulator CheY
91	0.22	0.24	2.03E-01	3.77E-01	66545530	cheZ	protein phosphatase CheZ
24	-0.05	0.25	7.62E-01	8.67E-01	66545531	AQ477_RS01250	DUF2844 domain-containing protein
256	0.06	0.15	6.47E-01	7.98E-01	66545532	AQ477_RS01255	DUF3443 domain-containing protein
35	-0.04	0.24	8.11E-01	8.95E-01	66545533	AQ477_RS01260	VOC family protein
6	0.79	1.85	1.39E-02	NA	66545534	AQ477_RS01265	NAD(P)/FAD-dependent oxidoreductase
278	-0.69	0.20	1.30E-04	1.16E-03	66545535	flhB	flagellar biosynthesis protein FlhB
855	-1.09	0.13	2.93E-18	2.45E-16	66545536	flhA	flagellar biosynthesis protein FlhA
613	-0.38	0.14	3.02E-03	1.58E-02	66545537	flhF	flagellar biosynthesis protein FlhF
30	-0.27	0.34	1.49E-01	3.07E-01	66545538	AQ477_RS01285	flagellar biosynthesis protein FlhG
170	-0.46	0.18	4.11E-03	2.02E-02	66545539	AQ477_RS01290	RNA polymerase sigma factor FliA
8710	0.09	0.12	4.17E-01	6.09E-01	66545540	ahcY	adenosylhomocysteinase
544	0.13	0.14	3.10E-01	5.02E-01	66545541	AQ477_RS01300	phage holin family protein
1327	0.65	0.13	5.74E-08	1.27E-06	66545542	metF	methylenetetrahydrofolate reductase [NAD(P)H]
82	0.22	0.21	1.94E-01	3.67E-01	66545543	AQ477_RS01310	amidase family protein
201	0.12	0.16	4.08E-01	6.01E-01	66545544	AQ477_RS01315	dienelactone hydrolase family protein
8	-0.05	0.30	7.04E-01	NA	66545545	AQ477_RS01320	nitronate monooxygenase
79	-0.86	0.28	2.66E-04	2.09E-03	66545546	AQ477_RS01325	branched-chain amino acid ABC transporter substrate-binding protein
16	0.26	0.35	1.57E-01	3.18E-01	66545547	AQ477_RS01330	MFS transporter
11	0.33	0.45	8.27E-02	NA	66545548	AQ477_RS01335	pyridoxamine 5'-phosphate oxidase family protein
467	-0.01	0.13	9.07E-01	9.55E-01	66545549	AQ477_RS01340	H-NS histone family protein
367	0.44	0.14	7.97E-04	5.24E-03	66545550	AQ477_RS01345	cation diffusion facilitator family transporter
406	-0.15	0.15	2.69E-01	4.60E-01	66545551	AQ477_RS01350	Lrp/AsnC family transcriptional regulator
132	0.22	0.18	1.57E-01	3.18E-01	66545552	AQ477_RS01355	exonuclease
189	0.30	0.19	5.50E-02	1.49E-01	66545553	AQ477_RS01360	MBL fold metallo-hydrolase
691	1.04	0.14	4.20E-15	2.48E-13	66545554	AQ477_RS01365	septal ring lytic transglycosylase RlpA family protein
53	1.09	0.35	1.41E-04	1.24E-03	66545555	rsmI	16S rRNA (cytidine(1402)-2'-O)-methyltransferase
60	1.00	0.29	4.80E-05	4.95E-04	66545557	AQ477_RS01380	SIS domain-containing protein
291	-0.19	0.17	1.96E-01	3.68E-01	66545558	AQ477_RS01385	BON domain-containing protein
135	-0.09	0.18	5.32E-01	7.08E-01	66545559	AQ477_RS01390	c-type cytochrome
5	0.05	0.31	6.68E-01	NA	66545562	AQ477_RS01405	PAAR domain-containing protein
22	-0.02	0.26	8.87E-01	9.45E-01	66545567	AQ477_RS01430	hypothetical protein
55	-0.09	0.22	6.04E-01	7.66E-01	66545568	AQ477_RS01445	Mut7-C ubiquitin/RNAse domain-containing protein
59	-0.09	0.22	5.68E-01	7.37E-01	66545569	AQ477_RS01450	NAD(P)-dependent oxidoreductase
42	0.47	0.34	3.43E-02	1.05E-01	66545570	AQ477_RS01455	LysE family translocator
2	0.08	0.34	2.56E-01	NA	66545571	AQ477_RS01460	MFS transporter
75	0.15	0.22	3.56E-01	5.50E-01	66545572	AQ477_RS01465	LysR family transcriptional regulator
4	0.00	0.31	9.87E-01	NA	66545573	AQ477_RS01470	OmpW family protein
11	0.09	0.30	5.38E-01	NA	66545574	AQ477_RS01475	DUF2957 domain-containing protein
7	0.10	0.32	4.56E-01	NA	66545575	AQ477_RS01480	DUF2957 domain-containing protein
580	0.75	0.13	3.50E-09	9.64E-08	66545576	argC	N-acetyl-gamma-glutamyl-phosphate reductase
55	-0.26	0.25	1.54E-01	3.15E-01	66545577	AQ477_RS01490	flavodoxin family protein
54	0.26	0.26	1.65E-01	3.28E-01	66545578	AQ477_RS01495	YbhB/YbcL family Raf kinase inhibitor-like protein
1023	0.54	0.14	1.62E-05	1.92E-04	66545579	AQ477_RS01500	orotate phosphoribosyltransferase
6346	0.22	0.11	2.56E-02	8.41E-02	66545580	AQ477_RS01505	NADP-dependent malic enzyme
200	0.02	0.15	8.91E-01	9.47E-01	66545581	AQ477_RS01510	indolepyruvate ferredoxin oxidoreductase family protein
225	0.60	0.19	3.03E-04	2.32E-03	66545583	hppD	4-hydroxyphenylpyruvate dioxygenase
17	-0.19	0.32	2.66E-01	4.56E-01	66545584	AQ477_RS01525	Lrp/AsnC family transcriptional regulator
583	0.98	0.14	1.50E-12	6.75E-11	66545585	AQ477_RS01530	GNAT family N-acetyltransferase
92	-0.34	0.22	5.23E-02	1.44E-01	66545586	AQ477_RS01535	TetR/AcrR family transcriptional regulator
154	0.08	0.19	6.14E-01	7.74E-01	66545587	AQ477_RS01540	DUF1835 domain-containing protein
396	-0.27	0.14	3.16E-02	9.92E-02	66545588	paaK	phenylacetate-CoA oxygenase/reductase subunit PaaK
202	0.93	0.24	1.12E-05	1.40E-04	66545589	paaJ	phenylacetate-CoA oxygenase subunit PaaJ
646	1.39	0.18	6.84E-16	4.45E-14	66545590	paaC	phenylacetate-CoA oxygenase subunit PaaC
357	1.09	0.23	1.92E-07	3.81E-06	66545591	paaB	1,2-phenylacetyl-CoA epoxidase subunit B
3307	0.52	0.13	1.43E-05	1.73E-04	66545592	paaA	1,2-phenylacetyl-CoA epoxidase subunit A
71	0.30	0.24	9.75E-02	2.27E-01	66545593	AQ477_RS01570	SGNH/GDSL hydrolase family protein
12952	0.22	0.13	6.99E-02	1.78E-01	66545603	tuf	elongation factor Tu
2660	-0.15	0.14	2.25E-01	4.04E-01	66545605	secE	preprotein translocase subunit SecE
3382	-0.02	0.14	8.69E-01	9.34E-01	66545606	nusG	transcription termination/antitermination protein NusG
13738	0.06	0.15	6.48E-01	7.99E-01	66545607	rplK	50S ribosomal protein L11
14719	0.41	0.11	1.24E-04	1.11E-03	66545608	rplA	50S ribosomal protein L1
21072	-0.09	0.14	4.61E-01	6.50E-01	66545609	rplJ	50S ribosomal protein L10
11082	-0.03	0.11	7.80E-01	8.76E-01	66545610	rplL	50S ribosomal protein L7/L12
43443	0.01	0.12	9.40E-01	9.70E-01	66545611	rpoB	DNA-directed RNA polymerase subunit beta
52484	-0.06	0.13	6.28E-01	7.85E-01	66545612	rpoC	DNA-directed RNA polymerase subunit beta'
203	-0.11	0.28	4.93E-01	6.77E-01	66545613	AQ477_RS01675	ISL3 family transposase
1389	0.21	0.11	5.02E-02	1.40E-01	66545614	recQ	DNA helicase RecQ
6901	0.05	0.14	6.92E-01	8.29E-01	66545615	rpsL	30S ribosomal protein S12
8961	0.06	0.14	6.50E-01	7.99E-01	66545616	rpsG	30S ribosomal protein S7
61229	-0.17	0.13	1.59E-01	3.22E-01	66545617	fusA	elongation factor G
26269	0.03	0.13	8.07E-01	8.93E-01	66545618	tuf	elongation factor Tu
4228	0.65	0.13	1.70E-07	3.42E-06	66545619	rpsJ	30S ribosomal protein S10
28180	0.07	0.14	5.83E-01	7.48E-01	66545620	rplC	50S ribosomal protein L3
17418	0.06	0.14	6.06E-01	7.67E-01	66545621	rplD	50S ribosomal protein L4
8920	-0.16	0.14	2.12E-01	3.90E-01	66545622	rplW	50S ribosomal protein L23
20822	0.28	0.10	3.38E-03	1.74E-02	66545623	rplB	50S ribosomal protein L2
5191	-0.18	0.15	1.79E-01	3.47E-01	66545624	rpsS	30S ribosomal protein S19
16703	-0.15	0.13	2.10E-01	3.86E-01	66545625	rplV	50S ribosomal protein L22
25143	-0.03	0.14	8.22E-01	9.03E-01	66545626	rpsC	30S ribosomal protein S3
9814	0.20	0.11	4.17E-02	1.22E-01	66545627	rplP	50S ribosomal protein L16
6498	-0.20	0.14	9.88E-02	2.29E-01	66545628	rpmC	50S ribosomal protein L29
13363	-0.18	0.13	1.37E-01	2.88E-01	66545629	rpsQ	30S ribosomal protein S17
9312	0.10	0.14	4.26E-01	6.19E-01	66545630	rplN	50S ribosomal protein L14
2039	0.22	0.14	8.91E-02	2.13E-01	66545631	rplX	50S ribosomal protein L24
13669	-0.04	0.14	7.71E-01	8.71E-01	66545632	rplE	50S ribosomal protein L5
8656	0.10	0.11	3.25E-01	5.18E-01	66545633	rpsN	30S ribosomal protein S14
4722	0.18	0.15	1.76E-01	3.43E-01	66545634	rpsH	30S ribosomal protein S8
22400	-0.36	0.15	7.08E-03	3.16E-02	66545635	rplF	50S ribosomal protein L6
6086	0.30	0.11	3.95E-03	1.96E-02	66545636	rplR	50S ribosomal protein L18
17593	-0.04	0.11	7.38E-01	8.56E-01	66545637	rpsE	30S ribosomal protein S5
1815	0.14	0.14	2.60E-01	4.49E-01	66545638	rpmD	50S ribosomal protein L30
11152	-0.07	0.14	5.55E-01	7.28E-01	66545639	rplO	50S ribosomal protein L15
32227	0.11	0.15	4.03E-01	5.98E-01	66545640	secY	preprotein translocase subunit SecY
3794	-0.05	0.13	6.57E-01	8.06E-01	66545641	infA	translation initiation factor IF-1
38	0.24	0.28	1.92E-01	3.64E-01	66545642	rpmJ	50S ribosomal protein L36
7537	0.03	0.13	7.93E-01	8.84E-01	66545643	rpsM	30S ribosomal protein S13
3978	0.56	0.16	1.16E-04	1.05E-03	66545644	rpsK	30S ribosomal protein S11
8628	0.05	0.12	6.62E-01	8.08E-01	66545645	rpsD	30S ribosomal protein S4
14428	0.07	0.12	5.53E-01	7.28E-01	66545646	rpoA	DNA-directed RNA polymerase subunit alpha
3561	0.45	0.12	6.11E-05	6.11E-04	66545647	rplQ	50S ribosomal protein L17
259	0.25	0.15	6.54E-02	1.69E-01	66545648	AQ477_RS01850	divalent-cation tolerance protein CutA
675	0.01	0.13	9.19E-01	9.60E-01	66545649	dsbD	protein-disulfide reductase DsbD
638	0.39	0.13	1.61E-03	9.37E-03	66545650	hemB	porphobilinogen synthase
576	0.43	0.13	3.84E-04	2.82E-03	66545651	yihA	ribosome biogenesis GTP-binding protein YihA/YsxC
374	0.34	0.15	1.27E-02	4.97E-02	66545652	AQ477_RS01870	c-type cytochrome
717	-0.02	0.13	8.50E-01	9.23E-01	66545653	AQ477_RS01875	cytochrome c biogenesis protein ResB
753	0.03	0.13	7.81E-01	8.76E-01	66545654	ccsB	c-type cytochrome biogenesis protein CcsB
398	0.45	0.17	2.22E-03	1.24E-02	66545655	msrP	protein-methionine-sulfoxide reductase catalytic subunit MsrP
68	0.27	0.23	1.28E-01	2.77E-01	66545656	msrQ	protein-methionine-sulfoxide reductase heme-binding subunit MsrQ
486	0.77	0.17	1.63E-06	2.56E-05	66545657	lysA	diaminopimelate decarboxylase
24	0.50	0.56	3.86E-02	1.15E-01	66545658	AQ477_RS01900	lipoprotein
36	0.12	0.24	4.83E-01	6.68E-01	66545659	cyaY	iron donor protein CyaY
663	0.14	0.12	2.13E-01	3.90E-01	66545660	AQ477_RS01910	penicillin-binding protein 1A
4	0.13	0.35	2.25E-01	NA	66545663	AQ477_RS01925	hypothetical protein
17	0.02	0.27	8.90E-01	9.47E-01	66545664	pilQ	type IV pilus secretin PilQ
597	-0.02	0.13	8.50E-01	9.23E-01	66545665	AQ477_RS01935	shikimate kinase
567	-0.21	0.16	1.46E-01	3.03E-01	66545666	aroB	3-dehydroquinate synthase
425	-0.54	0.14	4.95E-05	5.07E-04	66545667	AQ477_RS01945	deoxyguanosinetriphosphate triphosphohydrolase
841	-0.64	0.13	1.55E-07	3.17E-06	66545668	ugpB	sn-glycerol-3-phosphate ABC transporter substrate-binding protein UgpB
29	0.07	0.26	6.93E-01	8.29E-01	66545669	ugpA	sn-glycerol-3-phosphate ABC transporter permease UgpA
27	-0.05	0.25	7.43E-01	8.59E-01	66545670	ugpE	sn-glycerol-3-phosphate ABC transporter permease UgpE
49	-0.22	0.26	2.13E-01	3.90E-01	66545671	AQ477_RS01965	sn-glycerol-3-phosphate import ATP-binding protein UgpC
17	0.07	0.28	6.42E-01	7.94E-01	66545672	ugpQ	glycerophosphodiester phosphodiesterase
721	1.00	0.16	1.27E-11	4.90E-10	66545673	AQ477_RS01975	outer membrane beta-barrel protein
234	0.59	0.18	2.47E-04	1.98E-03	66545674	AQ477_RS01980	transposase
3236	-0.04	0.10	6.61E-01	8.08E-01	66545675	AQ477_RS01985	glutamate synthase-related protein
803	0.01	0.12	9.49E-01	9.75E-01	66545676	AQ477_RS01990	glutamate synthase subunit beta
454	0.32	0.14	1.03E-02	4.21E-02	66545677	AQ477_RS01995	alanine/glycine:cation symporter family protein
7	0.20	0.38	1.53E-01	NA	66545678	thpR	RNA 2',3'-cyclic phosphodiesterase
125	0.14	0.18	3.60E-01	5.54E-01	66545679	AQ477_RS02005	ABC transporter ATP-binding protein/permease
94	0.07	0.19	6.37E-01	7.90E-01	66545680	AQ477_RS02010	FAD-dependent oxidoreductase
132	0.15	0.19	3.35E-01	5.29E-01	66545682	AQ477_RS02020	thiazole synthase
178	0.76	0.19	1.50E-05	1.79E-04	66545683	AQ477_RS02030	ABC transporter ATP-binding protein
131	0.02	0.17	9.11E-01	9.56E-01	66545684	mlaE	lipid asymmetry maintenance ABC transporter permease subunit MlaE
452	-0.57	0.17	1.49E-04	1.29E-03	66545685	mlaD	outer membrane lipid asymmetry maintenance protein MlaD
480	-0.15	0.14	2.32E-01	4.12E-01	66545686	AQ477_RS02045	VacJ family lipoprotein
1475	0.02	0.14	8.63E-01	9.31E-01	66545687	AQ477_RS02050	ABC transporter substrate-binding protein
5	0.12	0.34	2.59E-01	NA	66545688	AQ477_RS02055	STAS domain-containing protein
395	0.48	0.16	6.23E-04	4.24E-03	66545689	AQ477_RS02060	ABC transporter ATP-binding protein
371	0.10	0.15	4.49E-01	6.39E-01	66545690	AQ477_RS02065	ABC transporter permease
135	-0.31	0.21	6.44E-02	1.68E-01	66545691	AQ477_RS02070	BolA/IbaG family iron-sulfur metabolism protein
698	0.34	0.14	7.48E-03	3.31E-02	66545692	murA	UDP-N-acetylglucosamine 1-carboxyvinyltransferase
396	0.20	0.14	1.05E-01	2.41E-01	66545693	hisG	ATP phosphoribosyltransferase
979	0.29	0.13	1.63E-02	5.97E-02	66545694	hisD	histidinol dehydrogenase
178	0.41	0.19	1.28E-02	5.00E-02	66545695	hisC	histidinol-phosphate transaminase
436	-0.05	0.15	7.14E-01	8.43E-01	66545696	hisB	imidazoleglycerol-phosphate dehydratase HisB
174	0.11	0.16	4.48E-01	6.37E-01	66545697	AQ477_RS02100	YchE family NAAT transporter
152	0.10	0.16	5.02E-01	6.84E-01	66545698	hisH	imidazole glycerol phosphate synthase subunit HisH
1332	-0.41	0.14	1.08E-03	6.79E-03	66545699	hisA	1-(5-phosphoribosyl)-5-[(5-phosphoribosylamino)methylideneamino]imidazole-4-carboxamide isomerase
329	0.11	0.16	4.47E-01	6.37E-01	66545700	hisF	imidazole glycerol phosphate synthase subunit HisF
430	-0.61	0.16	4.08E-05	4.27E-04	66545701	hisI	phosphoribosyl-AMP cyclohydrolase
61	0.11	0.23	5.20E-01	6.98E-01	66545702	AQ477_RS02125	phosphoribosyl-ATP diphosphatase
667	-0.39	0.15	3.52E-03	1.80E-02	66545703	AQ477_RS02130	membrane protein
279	0.15	0.15	2.60E-01	4.49E-01	66545704	AQ477_RS02135	histidine triad nucleotide-binding protein
205	0.24	0.17	1.11E-01	2.51E-01	66545705	tatA	Sec-independent protein translocase subunit TatA
250	0.57	0.17	1.27E-04	1.13E-03	66545706	tatB	Sec-independent protein translocase protein TatB
467	-0.14	0.16	3.25E-01	5.18E-01	66545707	tatC	twin-arginine translocase subunit TatC
75	-0.49	0.28	1.74E-02	6.24E-02	66545708	tnpB	IS66 family insertion sequence element accessory protein TnpB
611	0.04	0.12	7.60E-01	8.67E-01	66545711	AQ477_RS02170	Do family serine endopeptidase
294	0.59	0.15	2.50E-05	2.86E-04	66545712	AQ477_RS02175	Nif3-like dinuclear metal center hexameric protein
254	-0.05	0.14	7.09E-01	8.41E-01	66545713	petA	ubiquinol-cytochrome c reductase iron-sulfur subunit
412	-1.19	0.19	1.19E-11	4.61E-10	66545714	AQ477_RS02185	cytochrome bc complex cytochrome b subunit
1302	-0.47	0.13	1.44E-04	1.26E-03	66545715	AQ477_RS02190	cytochrome c1
1360	-0.08	0.13	5.14E-01	6.93E-01	66545716	AQ477_RS02195	glutathione S-transferase N-terminal domain-containing protein
368	-0.22	0.17	1.17E-01	2.59E-01	66545717	AQ477_RS02200	ClpXP protease specificity-enhancing factor
564	-1.06	0.14	1.07E-15	6.75E-14	66545763	icmH	type IVB secretion system protein IcmH/DotU
731	-0.14	0.12	2.11E-01	3.89E-01	66545764	tssK	type VI secretion system baseplate subunit TssK
148	-0.40	0.21	2.18E-02	7.38E-02	66545765	tssJ	type VI secretion system lipoprotein TssJ
675	0.09	0.12	4.25E-01	6.18E-01	66545766	AQ477_RS02485	tetratricopeptide repeat protein
1031	-0.71	0.15	2.66E-07	5.11E-06	66545767	tssB	type VI secretion system contractile sheath small subunit
4967	-0.51	0.12	1.09E-05	1.36E-04	66545768	tssC	type VI secretion system contractile sheath large subunit
5400	-0.41	0.14	1.40E-03	8.32E-03	66545769	AQ477_RS02500	type VI secretion system tube protein Hcp
1007	-0.35	0.15	8.97E-03	3.77E-02	66545770	tssE	type VI secretion system baseplate subunit TssE
1025	-0.13	0.13	2.75E-01	4.65E-01	66545771	tssF	type VI secretion system baseplate subunit TssF
295	-0.01	0.14	9.60E-01	9.81E-01	66545772	tssG	type VI secretion system baseplate subunit TssG
1679	-0.29	0.12	7.27E-03	3.23E-02	66545773	tssH	type VI secretion system ATPase TssH
385	0.11	0.15	4.05E-01	6.00E-01	66545774	tssA	type VI secretion system protein TssA
955	-0.19	0.11	6.59E-02	1.71E-01	66545775	AQ477_RS02530	OmpA family protein
948	-0.02	0.13	8.57E-01	9.28E-01	66545776	tagF	type VI secretion system-associated protein TagF
2305	-0.52	0.12	2.72E-06	4.03E-05	66545777	tssM	type VI secretion system membrane subunit TssM
340	-0.36	0.18	1.91E-02	6.72E-02	66545778	AQ477_RS02545	M15 family metallopeptidase
249	-0.06	0.16	6.60E-01	8.08E-01	66545779	AQ477_RS02550	hypothetical protein
7	0.10	0.32	4.33E-01	NA	66545780	AQ477_RS02555	TolC family type I secretion outer membrane protein
11	-0.15	0.32	3.40E-01	NA	66545781	AQ477_RS02560	peptidase domain-containing ABC transporter
6	-0.06	0.31	6.11E-01	NA	66545782	AQ477_RS02565	HlyD family efflux transporter periplasmic adaptor subunit
21	-0.10	0.28	5.20E-01	6.98E-01	66545785	AQ477_RS02580	M1 family metallopeptidase
30	0.10	0.26	5.66E-01	7.36E-01	66545786	AQ477_RS02585	LEA type 2 family protein
36	0.12	0.26	4.92E-01	6.76E-01	66545787	AQ477_RS02590	class I SAM-dependent methyltransferase
208	-0.17	0.17	2.53E-01	4.40E-01	66545788	AQ477_RS02595	SAM-dependent methyltransferase
107	-0.49	0.21	4.79E-03	2.31E-02	66545789	AQ477_RS02600	DUF1415 domain-containing protein
22	-0.09	0.27	5.77E-01	7.44E-01	66545790	AQ477_RS02610	TetR/AcrR family transcriptional regulator
5	-0.01	0.31	9.60E-01	NA	66545791	AQ477_RS02615	MFS transporter
87	-0.24	0.21	1.61E-01	3.24E-01	66545792	AQ477_RS02620	nitroreductase family protein
235	0.52	0.19	1.48E-03	8.77E-03	66545793	AQ477_RS02625	Hsp70 family protein
880	0.32	0.16	2.30E-02	7.71E-02	66545794	AQ477_RS02630	cold-shock protein
485	-0.00	0.14	9.89E-01	9.95E-01	66545795	AQ477_RS02635	APC family permease
20	1.11	0.55	2.62E-03	1.43E-02	66545796	AQ477_RS02640	class III extradiol ring-cleavage dioxygenase
224	0.63	0.22	6.54E-04	4.41E-03	66545797	AQ477_RS02645	UbiX family flavin prenyltransferase
279	-0.05	0.16	7.41E-01	8.57E-01	66545798	grxD	Grx4 family monothiol glutaredoxin
25	0.55	0.42	2.74E-02	8.93E-02	66545799	prmC	peptide chain release factor N(5)-glutamine methyltransferase
723	0.65	0.12	4.05E-08	9.27E-07	66545800	prfA	peptide chain release factor 1
2290	0.64	0.15	3.60E-06	5.13E-05	66545801	hemA	glutamyl-tRNA reductase
5	0.02	0.31	8.54E-01	NA	66545802	AQ477_RS02670	hypothetical protein
264	0.53	0.16	3.00E-04	2.30E-03	66545803	AQ477_RS02675	aminopeptidase P family protein
28	0.14	0.26	4.25E-01	6.18E-01	66545804	AQ477_RS02680	cysteine hydrolase family protein
106	0.31	0.21	6.51E-02	1.69E-01	66545805	AQ477_RS02685	HAD-IA family hydrolase
1643	-0.27	0.13	2.58E-02	8.47E-02	66545806	ettA	energy-dependent translational throttle protein EttA
11	0.12	0.31	3.98E-01	NA	66545808	AQ477_RS02705	MmcQ/YjbR family DNA-binding protein
97	-0.46	0.25	1.63E-02	5.97E-02	66545809	gabP	GABA permease
2149	0.29	0.13	1.64E-02	5.99E-02	66545810	ychF	redox-regulated ATPase YchF
173	-0.38	0.23	3.28E-02	1.02E-01	66545811	AQ477_RS02720	hypothetical protein
210	0.51	0.19	1.86E-03	1.06E-02	66545812	AQ477_RS02735	UbiH/UbiF family hydroxylase
3159	0.33	0.13	8.27E-03	3.54E-02	66545813	AQ477_RS02740	DsbC family protein
511	0.32	0.15	1.62E-02	5.94E-02	66545814	AQ477_RS02745	PDZ domain-containing protein
81	-0.23	0.21	1.65E-01	3.28E-01	66545815	AQ477_RS02750	NAD(P)H-dependent oxidoreductase
73	0.40	0.32	6.00E-02	1.59E-01	66545816	AQ477_RS02755	uracil-DNA glycosylase
38	0.70	0.47	1.26E-02	4.93E-02	66545817	AQ477_RS02760	CYTH domain-containing protein
219	0.38	0.16	8.04E-03	3.47E-02	66545818	trpC	indole-3-glycerol phosphate synthase TrpC
554	-0.02	0.12	8.60E-01	9.29E-01	66545819	trpD	anthranilate phosphoribosyltransferase
306	-0.07	0.14	5.90E-01	7.53E-01	66545820	AQ477_RS02775	aminodeoxychorismate/anthranilate synthase component II
863	0.10	0.12	3.46E-01	5.41E-01	66545821	trpE	anthranilate synthase component I
281	0.16	0.17	2.54E-01	4.42E-01	66545822	AQ477_RS02785	phosphoglycolate phosphatase
655	0.32	0.16	2.10E-02	7.23E-02	66545823	rpe	ribulose-phosphate 3-epimerase
189	0.10	0.16	4.57E-01	6.46E-01	66545824	apaG	Co2+/Mg2+ efflux protein ApaG
327	0.07	0.14	5.53E-01	7.27E-01	66545825	AQ477_RS02800	MltA domain-containing protein
195	-0.20	0.17	1.74E-01	3.41E-01	66545826	paaF	phenylacetate--CoA ligase
143	0.25	0.18	1.09E-01	2.48E-01	66545827	paaI	hydroxyphenylacetyl-CoA thioesterase PaaI
396	0.70	0.17	8.16E-06	1.07E-04	66545828	paaG	2-(1,2-epoxy-1,2-dihydrophenyl)acetyl-CoA isomerase PaaG
704	1.04	0.17	1.52E-10	5.12E-09	66545829	pcaF	3-oxoadipyl-CoA thiolase
6464	0.98	0.10	1.52E-21	1.79E-19	66545830	paaN	phenylacetic acid degradation protein PaaN
297	0.09	0.16	5.22E-01	7.00E-01	66545831	AQ477_RS02830	enoyl-CoA hydratase
247	-0.52	0.16	4.25E-04	3.07E-03	66545850	AQ477_RS02945	sulfate ABC transporter substrate-binding protein
71	-0.09	0.20	5.72E-01	7.40E-01	66545851	AQ477_RS02950	peptidase S10
13	0.17	0.32	2.94E-01	4.84E-01	66545852	AQ477_RS02955	hypothetical protein
34	-0.08	0.25	6.20E-01	7.80E-01	66545853	AQ477_RS02960	ion channel
453	-1.23	0.14	1.32E-18	1.16E-16	66545854	AQ477_RS02965	indolepyruvate ferredoxin oxidoreductase family protein
40	0.12	0.24	4.77E-01	6.63E-01	66545855	AQ477_RS02970	Na+/H+ antiporter
5	-0.09	0.32	4.49E-01	NA	66545856	AQ477_RS02975	EAL domain-containing protein
14	-0.01	0.28	9.43E-01	9.71E-01	66545857	AQ477_RS02980	hypothetical protein
16	-0.18	0.31	2.78E-01	4.67E-01	66545858	AQ477_RS02985	alkaline phosphatase
10	0.05	0.30	7.32E-01	NA	66545859	AQ477_RS02990	alkaline phosphatase
8	0.12	0.32	3.80E-01	NA	66545860	AQ477_RS02995	hypothetical protein
8	0.07	0.31	5.93E-01	NA	66545861	AQ477_RS03000	copper homeostasis protein CutC
642	0.03	0.13	7.79E-01	8.76E-01	66545862	bioB	biotin synthase BioB
13	0.26	0.40	1.25E-01	2.70E-01	66545863	bioD	dethiobiotin synthase
51	0.51	0.38	3.04E-02	9.65E-02	66545864	bioF	8-amino-7-oxononanoate synthase
272	0.14	0.14	2.84E-01	4.73E-01	66545865	bioA	adenosylmethionine--8-amino-7-oxononanoate transaminase
45	0.12	0.24	4.90E-01	6.75E-01	66545866	AQ477_RS03025	prolyl oligopeptidase family serine peptidase
31	0.16	0.27	3.49E-01	5.43E-01	66545867	AQ477_RS03030	YchJ family protein
128	0.01	0.18	9.39E-01	9.70E-01	66545868	AQ477_RS03035	SDR family oxidoreductase
1109	-0.12	0.14	3.33E-01	5.26E-01	66545869	AQ477_RS03040	acetyl-CoA C-acetyltransferase
546	-0.36	0.15	9.62E-03	4.01E-02	66545870	can	carbonate dehydratase
1218	-0.38	0.13	9.35E-04	5.99E-03	66545871	aceK	bifunctional isocitrate dehydrogenase kinase/phosphatase
91	0.15	0.20	3.49E-01	5.43E-01	66545872	AQ477_RS03060	MBL fold metallo-hydrolase
30	0.42	0.36	5.61E-02	1.51E-01	66545873	AQ477_RS03065	ABC-F family ATP-binding cassette domain-containing protein
772	-0.80	0.15	7.47E-09	1.97E-07	66545874	AQ477_RS03070	ABC transporter substrate-binding protein
36	0.43	0.38	5.40E-02	1.47E-01	66545875	AQ477_RS03075	MarR family transcriptional regulator
15	-0.01	0.28	9.29E-01	9.64E-01	66545876	AQ477_RS03080	hypothetical protein
25	0.05	0.27	7.39E-01	8.56E-01	66545877	AQ477_RS03085	SDR family oxidoreductase
471	-0.15	0.14	2.23E-01	4.02E-01	66545878	AQ477_RS03090	SDR family oxidoreductase
2409	-0.06	0.13	6.10E-01	7.71E-01	66545879	dsbA	thiol:disulfide interchange protein DsbA
259	0.20	0.15	1.31E-01	2.80E-01	66545880	AQ477_RS03100	SPOR domain-containing protein
1664	-0.05	0.11	6.54E-01	8.03E-01	66545881	argS	arginine--tRNA ligase
493	0.09	0.13	4.64E-01	6.52E-01	66545882	AQ477_RS03110	DUF1840 domain-containing protein
2486	-0.62	0.13	9.17E-07	1.52E-05	66545883	metH	methionine synthase
501	0.23	0.13	4.61E-02	1.31E-01	66545884	AQ477_RS03120	homocysteine S-methyltransferase family protein
391	-0.07	0.15	5.96E-01	7.59E-01	66545885	AQ477_RS03125	DUF3567 domain-containing protein
24	0.12	0.28	4.71E-01	6.59E-01	66545886	AQ477_RS03130	DUF3108 domain-containing protein
172	0.60	0.22	1.58E-03	9.23E-03	66545887	AQ477_RS03135	helix-turn-helix domain-containing protein
400	0.14	0.13	2.58E-01	4.47E-01	66545888	AQ477_RS03140	fumarylacetoacetate hydrolase family protein
134	0.61	0.21	6.08E-04	4.15E-03	66545889	AQ477_RS03145	enoyl-CoA hydratase/isomerase family protein
51	0.31	0.28	1.06E-01	2.42E-01	66545890	AQ477_RS03150	hypothetical protein
82	0.31	0.27	1.01E-01	2.34E-01	66545891	AQ477_RS03155	patatin-like phospholipase family protein
2263	0.19	0.13	1.18E-01	2.60E-01	66545892	AQ477_RS03160	ferritin-like domain-containing protein
161	0.07	0.17	6.23E-01	7.81E-01	66545893	rfaE2	D-glycero-beta-D-manno-heptose 1-phosphate adenylyltransferase
8	0.13	0.32	3.48E-01	NA	66545895	AQ477_RS03175	type III pantothenate kinase
22	0.20	0.31	2.51E-01	4.38E-01	66545896	AQ477_RS03180	biotin--[acetyl-CoA-carboxylase] ligase
42	-0.07	0.23	6.53E-01	8.02E-01	66545898	AQ477_RS03190	bifunctional 2',3'-cyclic-nucleotide 2'-phosphodiesterase/3'-nucleotidase
318	0.22	0.14	8.42E-02	2.04E-01	66545899	AQ477_RS03195	ABC transporter permease
95	0.16	0.20	3.27E-01	5.21E-01	66545900	AQ477_RS03200	ATP-binding cassette domain-containing protein
187	0.20	0.18	1.88E-01	3.59E-01	66545901	AQ477_RS03205	MlaD family protein
20	0.18	0.31	2.94E-01	4.84E-01	66545902	AQ477_RS03210	PqiC family protein
27	0.30	0.34	1.28E-01	2.77E-01	66545903	AQ477_RS03215	VanZ family protein
62	-0.01	0.22	9.54E-01	9.78E-01	66545904	AQ477_RS03220	NAD(P)H-dependent oxidoreductase subunit E
60	0.32	0.25	8.39E-02	2.04E-01	66545905	AQ477_RS03225	alpha/beta hydrolase
1830	0.12	0.11	2.32E-01	4.13E-01	66545906	AQ477_RS03230	D-alanyl-D-alanine carboxypeptidase family protein
730	0.05	0.12	6.42E-01	7.94E-01	66545907	AQ477_RS03235	D-amino acid aminotransferase
435	-0.27	0.17	6.66E-02	1.72E-01	66545908	AQ477_RS03240	YbeD family protein
30	-0.05	0.25	7.82E-01	8.77E-01	66545909	AQ477_RS03245	transcriptional regulator GcvA
621	0.48	0.13	8.49E-05	8.01E-04	66545911	lipB	lipoyl(octanoyl) transferase LipB
950	-0.15	0.13	1.89E-01	3.59E-01	66545912	lipA	lipoyl synthase
4	-0.00	0.31	9.72E-01	NA	66545913	AQ477_RS03265	zinc-dependent alcohol dehydrogenase family protein
9	0.21	0.37	1.73E-01	NA	66545914	AQ477_RS03270	LysR family transcriptional regulator
50	-0.11	0.22	4.97E-01	6.79E-01	66545915	AQ477_RS03275	gamma-glutamyltransferase family protein
5	0.07	0.32	5.39E-01	NA	66545916	AQ477_RS03280	hypothetical protein
29	0.11	0.26	5.19E-01	6.98E-01	66545917	AQ477_RS03285	LysR family transcriptional regulator
65	-0.06	0.21	6.96E-01	8.32E-01	66545918	AQ477_RS03290	3-hydroxyacyl-CoA dehydrogenase NAD-binding domain-containing protein
69	0.01	0.21	9.54E-01	9.78E-01	66545919	AQ477_RS03295	acyl-CoA dehydrogenase family protein
8	0.16	0.34	2.73E-01	NA	66545920	AQ477_RS03300	acyl-CoA dehydrogenase family protein
12	0.19	0.34	2.41E-01	NA	66545921	AQ477_RS03305	CaiB/BaiF CoA-transferase family protein
4	0.10	0.33	3.36E-01	NA	66545923	AQ477_RS03315	cation acetate symporter
422	0.06	0.15	6.60E-01	8.07E-01	66545924	AQ477_RS03320	dicarboxylate/amino acid:cation symporter
443	0.65	0.14	1.24E-06	1.99E-05	66545925	AQ477_RS03325	ATP-binding protein
183	0.45	0.19	5.64E-03	2.64E-02	66545926	AQ477_RS03330	sigma-54 dependent transcriptional regulator
253	0.65	0.18	5.64E-05	5.70E-04	66545927	AQ477_RS03335	TlpA disulfide reductase family protein
11	0.09	0.30	5.27E-01	NA	66545928	AQ477_RS03340	hypothetical protein
219	0.17	0.17	2.48E-01	4.34E-01	66545929	AQ477_RS03345	alpha/beta fold hydrolase
34	-0.06	0.24	7.18E-01	8.45E-01	66545930	AQ477_RS03355	YifB family Mg chelatase-like AAA ATPase
105	-0.26	0.22	1.21E-01	2.65E-01	66545931	AQ477_RS03360	accessory factor UbiK family protein
28	-0.04	0.25	8.00E-01	8.89E-01	66545932	AQ477_RS03365	P-II family nitrogen regulator
36	0.29	0.29	1.34E-01	2.84E-01	66545933	AQ477_RS03370	ammonium transporter
870	0.30	0.12	7.65E-03	3.35E-02	66545934	gshA	glutamate--cysteine ligase
239	-0.27	0.15	5.21E-02	1.44E-01	66545935	gshB	glutathione synthase
219	0.54	0.19	1.22E-03	7.47E-03	66545936	AQ477_RS03385	PTS sugar transporter subunit IIA
94	-0.20	0.21	2.14E-01	3.92E-01	66545937	AQ477_RS03390	HPr family phosphocarrier protein
1390	0.22	0.12	4.42E-02	1.27E-01	66545938	ptsP	phosphoenolpyruvate--protein phosphotransferase
144	0.43	0.23	1.93E-02	6.77E-02	66545939	moeB	molybdopterin-synthase adenylyltransferase MoeB
4542	0.19	0.12	9.27E-02	2.19E-01	66545940	AQ477_RS03405	S41 family peptidase
581	0.35	0.13	3.71E-03	1.87E-02	66545941	gpmA	2,3-diphosphoglycerate-dependent phosphoglycerate mutase
240	0.38	0.16	7.68E-03	3.35E-02	66545942	AQ477_RS03415	rhodanese-like domain-containing protein
140	0.51	0.21	3.63E-03	1.84E-02	66545943	grxC	glutaredoxin 3
2000	0.09	0.15	5.07E-01	6.87E-01	66545944	secB	protein-export chaperone SecB
116	0.70	0.23	4.39E-04	3.16E-03	66545945	AQ477_RS03430	NAD(P)-dependent glycerol-3-phosphate dehydrogenase
33	0.36	0.34	8.19E-02	2.00E-01	66545946	AQ477_RS03435	O-acetyl-ADP-ribose deacetylase
43	-0.02	0.23	9.16E-01	9.60E-01	66545947	trmL	tRNA (uridine(34)/cytosine(34)/5-carboxymethylaminomethyluridine(34)-2'-O)-methyltransferase TrmL
20	0.07	0.27	6.66E-01	8.11E-01	66545948	AQ477_RS03445	ComF family protein
163	0.77	0.21	3.12E-05	3.45E-04	66545949	AQ477_RS03450	methyltransferase domain-containing protein
231	0.46	0.22	9.70E-03	4.03E-02	66545950	AQ477_RS03455	DUF2244 domain-containing protein
2720	0.20	0.12	7.63E-02	1.90E-01	66545951	coxB	cytochrome c oxidase subunit II
3120	0.31	0.13	1.08E-02	4.36E-02	66545952	ctaD	cytochrome c oxidase subunit I
14	0.06	0.29	7.01E-01	8.35E-01	66545953	AQ477_RS03470	cytochrome oxidase small assembly protein
1488	-0.03	0.14	8.26E-01	9.05E-01	66545954	AQ477_RS03475	cytochrome c oxidase assembly protein
29	0.38	0.34	7.15E-02	1.81E-01	66545955	AQ477_RS03480	DUF2970 domain-containing protein
1354	0.39	0.15	3.52E-03	1.80E-02	66545956	AQ477_RS03485	cytochrome c oxidase subunit 3
31	-0.31	0.32	1.14E-01	2.55E-01	66545957	AQ477_RS03490	twin transmembrane helix small protein
188	0.36	0.19	2.68E-02	8.75E-02	66545958	AQ477_RS03495	SURF1 family protein
145	0.28	0.20	9.17E-02	2.17E-01	66545959	AQ477_RS03500	cytochrome c oxidase subunit I
169	0.30	0.18	5.11E-02	1.41E-01	66545960	AQ477_RS03505	COX15/CtaA family protein
400	0.35	0.15	8.30E-03	3.54E-02	66545961	cyoE	heme o synthase
273	0.26	0.15	5.09E-02	1.41E-01	66545962	AQ477_RS03515	SCO family protein
6	-0.06	0.31	6.26E-01	NA	66545963	AQ477_RS03520	YciI family protein
116	-0.51	0.21	3.90E-03	1.94E-02	66545964	AQ477_RS03525	methyl-accepting chemotaxis protein
530	-0.66	0.14	6.39E-07	1.11E-05	66545965	AQ477_RS03530	MetQ/NlpA family ABC transporter substrate-binding protein
380	0.24	0.14	5.75E-02	1.54E-01	66545966	AQ477_RS03535	ABC transporter substrate-binding protein
22	0.18	0.30	3.09E-01	5.01E-01	66545967	AQ477_RS03540	ABC transporter permease
17	0.29	0.37	1.29E-01	2.78E-01	66545968	AQ477_RS03545	ABC transporter ATP-binding protein
14	1.23	0.65	3.03E-03	1.58E-02	66545969	imuA	translesion DNA synthesis-associated protein ImuA
12	0.77	0.72	1.56E-02	NA	66545970	AQ477_RS03555	DNA polymerase Y family protein
159	1.73	0.19	1.41E-20	1.56E-18	66545971	AQ477_RS03560	error-prone DNA polymerase
36	0.83	0.42	4.23E-03	2.07E-02	66545973	nagA	N-acetylglucosamine-6-phosphate deacetylase
27	0.32	0.33	1.13E-01	2.53E-01	66545974	AQ477_RS03575	SIS domain-containing protein
55	0.50	0.31	2.20E-02	7.45E-02	66545975	ptsP	phosphoenolpyruvate--protein phosphotransferase
83	0.56	0.24	3.65E-03	1.85E-02	66545976	nagE	N-acetylglucosamine-specific PTS transporter subunit IIBC
20	-0.35	0.41	8.39E-02	2.04E-01	66545977	AQ477_RS03595	carbohydate-binding domain-containing protein
526	-1.67	0.14	8.10E-32	1.91E-29	66545979	cydB	cytochrome d ubiquinol oxidase subunit II
2130	-1.62	0.13	5.29E-36	1.66E-33	66545980	AQ477_RS03615	cytochrome ubiquinol oxidase subunit I
149	-0.72	0.19	3.35E-05	3.64E-04	66545981	AQ477_RS03620	hypothetical protein
6703	0.53	0.15	1.37E-04	1.21E-03	66545982	rpoH	RNA polymerase sigma factor RpoH
335	-0.25	0.16	7.52E-02	1.87E-01	66545983	AQ477_RS03630	acyloxyacyl hydrolase
176	-0.43	0.19	7.37E-03	3.26E-02	66545984	AQ477_RS03635	nuclear transport factor 2 family protein
956	1.08	0.13	3.97E-18	3.25E-16	66545985	leuA	2-isopropylmalate synthase
117	0.55	0.21	2.29E-03	1.26E-02	66545986	AQ477_RS03645	GNAT family N-acetyltransferase
90	0.56	0.26	6.46E-03	2.94E-02	66545987	ybiB	DNA-binding protein YbiB
3	0.08	0.33	4.04E-01	NA	66545988	AQ477_RS03655	nitrate reductase
38	0.24	0.27	1.94E-01	3.66E-01	66545990	nirB	nitrite reductase large subunit NirB
207	-0.13	0.17	3.82E-01	5.75E-01	66545991	maiA	maleylacetoacetate isomerase
269	0.62	0.21	5.66E-04	3.89E-03	66545992	ftsY	signal recognition particle-docking protein FtsY
4	0.15	0.36	1.81E-01	NA	66545994	rsmD	16S rRNA (guanine(966)-N(2))-methyltransferase RsmD
236	-0.29	0.18	5.67E-02	1.52E-01	66545995	coaD	pantetheine-phosphate adenylyltransferase
168	-0.61	0.22	9.00E-04	5.80E-03	66545996	AQ477_RS03695	YfhL family 4Fe-4S dicluster ferredoxin
275	0.46	0.16	1.35E-03	8.10E-03	66545997	hisC	histidinol-phosphate transaminase
251	0.63	0.17	3.53E-05	3.79E-04	66545998	pth	aminoacyl-tRNA hydrolase
9329	-0.02	0.14	8.51E-01	9.23E-01	66545999	AQ477_RS03710	50S ribosomal protein L25/general stress protein Ctc
2157	0.78	0.14	1.77E-09	5.29E-08	66546000	AQ477_RS03715	ribose-phosphate pyrophosphokinase
2334	0.17	0.15	1.86E-01	3.56E-01	66546002	ispE	4-(cytidine 5'-diphospho)-2-C-methyl-D-erythritol kinase
199	0.05	0.17	7.34E-01	8.55E-01	66546003	lolB	lipoprotein insertase outer membrane protein LolB
2446	-0.06	0.10	5.59E-01	7.32E-01	66546004	AQ477_RS03735	tetratricopeptide repeat protein
32	0.08	0.25	6.19E-01	7.78E-01	66546005	mutM	bifunctional DNA-formamidopyrimidine glycosylase/DNA-(apurinic or apyrimidinic site) lyase
62	0.01	0.22	9.70E-01	9.87E-01	66546006	mutY	A/G-specific adenine glycosylase
139	-0.19	0.19	2.14E-01	3.91E-01	66546007	AQ477_RS03750	LON peptidase substrate-binding domain-containing protein
513	-0.13	0.13	2.71E-01	4.61E-01	66546008	rapZ	RNase adapter RapZ
879	0.10	0.13	3.78E-01	5.71E-01	66546009	hprK	HPr(Ser) kinase/phosphatase
810	0.49	0.13	6.61E-05	6.54E-04	66546010	AQ477_RS03765	PTS sugar transporter subunit IIA
1513	-0.58	0.15	3.33E-05	3.62E-04	66546011	raiA	ribosome-associated translation inhibitor RaiA
2090	-0.10	0.11	3.24E-01	5.18E-01	66546012	AQ477_RS03775	RNA polymerase factor sigma-54
608	-0.28	0.13	1.57E-02	5.81E-02	66546013	lptB	LPS export ABC transporter ATP-binding protein
553	-0.04	0.15	7.70E-01	8.71E-01	66546014	lptA	lipopolysaccharide transport periplasmic protein LptA
382	0.24	0.14	6.65E-02	1.72E-01	66546015	lptC	LPS export ABC transporter periplasmic protein LptC
210	0.27	0.18	8.09E-02	1.98E-01	66546016	AQ477_RS03795	HAD family hydrolase
587	0.37	0.15	5.22E-03	2.48E-02	66546017	AQ477_RS03800	KpsF/GutQ family sugar-phosphate isomerase
255	-0.08	0.15	5.73E-01	7.41E-01	66546018	AQ477_RS03805	monovalent cation:proton antiporter family protein
158	-0.01	0.16	9.57E-01	9.79E-01	66546019	AQ477_RS03810	adenine phosphoribosyltransferase
51	0.14	0.24	4.14E-01	6.07E-01	66546020	AQ477_RS03815	LysE family translocator
200	0.48	0.21	6.90E-03	3.09E-02	66546021	AQ477_RS03820	NUDIX hydrolase family protein
486	-0.04	0.14	7.39E-01	8.56E-01	66546022	purU	formyltetrahydrofolate deformylase
197	0.04	0.16	8.02E-01	8.89E-01	66546023	AQ477_RS03830	membrane protein
2924	-0.01	0.11	9.22E-01	9.61E-01	66546024	uvrA	excinuclease ABC subunit UvrA
467	0.14	0.13	2.36E-01	4.18E-01	66546025	AQ477_RS03840	MFS transporter
1000	-0.25	0.15	6.67E-02	1.72E-01	66546026	AQ477_RS03845	single-stranded DNA-binding protein
40	-0.17	0.25	3.35E-01	5.29E-01	66546027	AQ477_RS03850	dienelactone hydrolase family protein
174	-0.17	0.18	2.43E-01	4.28E-01	66546028	AQ477_RS03855	hypothetical protein
29	-0.31	0.32	1.21E-01	2.65E-01	66546029	AQ477_RS03860	hypothetical protein
99	-0.67	0.24	8.95E-04	5.77E-03	66546030	AQ477_RS03865	hypothetical protein
62	-0.57	0.32	1.31E-02	5.07E-02	66546033	AQ477_RS03890	IS3 family transposase
107	-1.45	0.23	1.16E-11	4.55E-10	66546034	AQ477_RS03895	carboxymuconolactone decarboxylase family protein
6	0.14	0.34	2.80E-01	NA	66546035	AQ477_RS03900	FG-GAP-like repeat-containing protein
11	0.02	0.29	9.12E-01	NA	66546036	AQ477_RS03905	hypothetical protein
5	-0.12	0.34	2.86E-01	NA	66546039	AQ477_RS03920	hypothetical protein
13	-0.14	0.31	3.69E-01	5.63E-01	66546040	AQ477_RS03925	hypothetical protein
26	-0.41	0.38	6.05E-02	1.60E-01	66546041	AQ477_RS03930	FHA domain-containing protein
29	-0.13	0.27	4.52E-01	6.41E-01	66546042	AQ477_RS03935	TOMM system kinase/cyclase fusion protein
21	-0.11	0.27	5.02E-01	6.84E-01	66546043	AQ477_RS03940	BMA_0021/BMA_0022 family TOMM bacteriocin
60	-0.27	0.25	1.34E-01	2.85E-01	66546044	AQ477_RS03945	BMA_0021/BMA_0022 family TOMM bacteriocin
15	0.02	0.28	8.70E-01	9.34E-01	66546045	AQ477_RS03950	TOMM precursor leader peptide-binding protein
5	0.04	0.31	6.97E-01	NA	66546046	AQ477_RS03955	class II aldolase/adducin family protein
6	-0.09	0.32	4.56E-01	NA	66546047	AQ477_RS03960	EAL domain-containing protein
2	0.02	0.32	7.58E-01	NA	66546048	AQ477_RS03965	oligosaccharide flippase family protein
3	-0.00	0.32	9.88E-01	NA	66546050	AQ477_RS03975	mannose-1-phosphate guanylyltransferase/mannose-6-phosphate isomerase
2	0.01	0.32	8.90E-01	NA	66546051	AQ477_RS03980	drug:proton antiporter
13	-0.09	0.29	5.41E-01	NA	66546052	AQ477_RS03985	glycosyltransferase family 4 protein
55	0.39	0.33	6.41E-02	1.67E-01	66546054	AQ477_RS03995	sigma-54 dependent transcriptional regulator
4	-0.04	0.31	7.00E-01	NA	66546055	AQ477_RS04000	alpha/beta hydrolase
4	-0.00	0.31	9.61E-01	NA	66546056	AQ477_RS04005	glycoside hydrolase family 2 protein
7	-0.14	0.34	2.81E-01	NA	66546057	AQ477_RS04010	DUF1839 family protein
22	-0.17	0.29	3.18E-01	5.09E-01	66546058	AQ477_RS04015	amino acid--[acyl-carrier-protein] ligase
9	-0.04	0.30	7.75E-01	NA	66546059	AQ477_RS04020	acyl-CoA dehydrogenase family protein
8	-0.23	0.39	1.24E-01	NA	66546060	AQ477_RS04025	acyl carrier protein
11	-0.02	0.29	8.75E-01	NA	66546061	AQ477_RS04030	Crp/Fnr family transcriptional regulator
3	0.03	0.32	7.50E-01	NA	66546062	AQ477_RS04035	Crp/Fnr family transcriptional regulator
4	0.02	0.31	8.30E-01	NA	66546063	AQ477_RS04040	undecaprenyl-phosphate glucose phosphotransferase
19	0.10	0.28	5.49E-01	7.24E-01	66546064	AQ477_RS04045	polysaccharide biosynthesis/export family protein
40	-0.02	0.25	9.06E-01	9.55E-01	66546066	AQ477_RS04055	CHRD domain-containing protein
43	0.21	0.26	2.52E-01	4.39E-01	66546067	AQ477_RS04060	alpha/beta hydrolase
229	1.48	0.22	5.49E-13	2.59E-11	66546068	AQ477_RS04065	EcsC family protein
549	0.97	0.16	1.06E-10	3.75E-09	66546069	AQ477_RS04070	MFS transporter
37	1.25	0.35	2.98E-05	3.32E-04	66546070	AQ477_RS04075	MarR family transcriptional regulator
94	-0.32	0.23	7.39E-02	1.85E-01	66546071	AQ477_RS04080	DJ-1/PfpI family protein
62	0.09	0.21	5.86E-01	7.49E-01	66546072	AQ477_RS04085	amino acid deaminase
22	-0.09	0.27	5.63E-01	7.34E-01	66546073	AQ477_RS04090	MurR/RpiR family transcriptional regulator
111	-0.24	0.23	1.71E-01	3.37E-01	66546074	AQ477_RS04095	D-aminoacylase
208	0.11	0.15	4.32E-01	6.24E-01	66546075	AQ477_RS04100	Rid family hydrolase
351	-0.44	0.15	1.24E-03	7.55E-03	66546076	queF	NADPH-dependent 7-cyano-7-deazaguanine reductase QueF
483	-0.11	0.13	3.55E-01	5.49E-01	66546077	ilvA	threonine ammonia-lyase, biosynthetic
3935	-0.11	0.11	2.59E-01	4.48E-01	66546078	AQ477_RS04120	FAD/FMN-binding oxidoreductase
172	0.09	0.17	5.29E-01	7.06E-01	66546079	AQ477_RS04125	HIT family protein
212	0.42	0.16	3.90E-03	1.94E-02	66546080	AQ477_RS04130	DUF971 domain-containing protein
381	-0.36	0.15	6.28E-03	2.88E-02	66546081	ubiE	bifunctional demethylmenaquinone methyltransferase/2-methoxy-6-polyprenyl-1,4-benzoquinol methylase UbiE
2155	0.10	0.15	4.38E-01	6.30E-01	66546082	AQ477_RS04140	TIM44-like domain-containing protein
354	-0.03	0.14	8.03E-01	8.89E-01	66546083	AQ477_RS04145	SCP2 sterol-binding domain-containing protein
1209	-0.19	0.12	7.57E-02	1.88E-01	66546084	ubiB	ubiquinone biosynthesis regulatory protein kinase UbiB
40	0.24	0.30	1.94E-01	3.67E-01	66546085	AQ477_RS04155	thiopurine S-methyltransferase
143	0.24	0.38	1.48E-01	3.06E-01	66546086	AQ477_RS04160	FmdB family transcriptional regulator
456	0.10	0.16	4.84E-01	6.69E-01	66546087	AQ477_RS04165	DUF502 domain-containing protein
3489	-0.15	0.11	1.23E-01	2.69E-01	66546088	aspS	aspartate--tRNA ligase
77	0.21	0.22	2.16E-01	3.94E-01	66546089	nudB	dihydroneopterin triphosphate diphosphatase
75	0.06	0.19	6.97E-01	8.32E-01	66546090	clsB	cardiolipin synthase ClsB
5010	1.10	0.13	1.31E-19	1.30E-17	66546091	AQ477_RS04185	TetR/AcrR family transcriptional regulator
8262	1.51	0.13	2.73E-33	7.94E-31	66546092	AQ477_RS04190	acyl-CoA dehydrogenase C-terminal domain-containing protein
2314	0.54	0.12	2.05E-06	3.07E-05	66546093	AQ477_RS04195	3-hydroxyacyl-CoA dehydrogenase/enoyl-CoA hydratase family protein
453	0.07	0.14	5.82E-01	7.47E-01	66546094	AQ477_RS04200	acetyl-CoA C-acyltransferase
46	-0.23	0.26	1.98E-01	3.71E-01	66546095	AQ477_RS04205	enoyl-CoA hydratase
55	0.27	0.25	1.31E-01	2.80E-01	66546096	fdhD	formate dehydrogenase accessory sulfurtransferase FdhD
63	-0.05	0.22	7.69E-01	8.71E-01	66546097	narM	nitrate reductase maturation protein NarM
46	0.00	0.22	9.81E-01	9.92E-01	66546098	AQ477_RS04220	acyl-CoA thioesterase
135	0.09	0.17	5.47E-01	7.23E-01	66546099	AQ477_RS04225	ABC transporter ATP-binding protein/permease
74	0.13	0.33	3.49E-01	5.43E-01	66546100	AQ477_RS04230	nucleotidyltransferase family protein
485	0.21	0.13	7.85E-02	1.93E-01	66546101	AQ477_RS04235	phosphotransferase
2964	-0.08	0.12	4.45E-01	6.35E-01	66546102	AQ477_RS04240	LPS-assembly protein LptD
1284	0.10	0.12	3.76E-01	5.68E-01	66546103	AQ477_RS04245	peptidylprolyl isomerase
187	0.28	0.17	5.52E-02	1.49E-01	66546104	pdxA	4-hydroxythreonine-4-phosphate dehydrogenase PdxA
230	0.15	0.15	2.75E-01	4.64E-01	66546105	rsmA	16S rRNA (adenine(1518)-N(6)/adenine(1519)-N(6))-dimethyltransferase RsmA
25	0.21	0.31	2.39E-01	4.22E-01	66546106	AQ477_RS04260	DMT family transporter
242	0.09	0.17	5.13E-01	6.92E-01	66546107	gloA	lactoylglutathione lyase
275	-0.13	0.15	3.11E-01	5.03E-01	66546108	AQ477_RS04270	SprT family zinc-dependent metalloprotease
444	-0.24	0.15	7.42E-02	1.86E-01	66546109	AQ477_RS04275	lysophospholipid acyltransferase family protein
256	0.16	0.15	2.36E-01	4.18E-01	66546110	gmhB	D-glycero-beta-D-manno-heptose 1,7-bisphosphate 7-phosphatase
1864	0.06	0.11	5.74E-01	7.42E-01	66546111	glyS	glycine--tRNA ligase subunit beta
1986	0.14	0.14	2.73E-01	4.63E-01	66546112	glyQ	glycine--tRNA ligase subunit alpha
351	-0.17	0.13	1.71E-01	3.37E-01	66546113	lnt	apolipoprotein N-acyltransferase
807	0.16	0.15	2.27E-01	4.07E-01	66546114	AQ477_RS04300	HlyC/CorC family transporter
48	0.23	0.25	1.98E-01	3.71E-01	66546115	AQ477_RS04305	gamma-glutamylcyclotransferase
307	0.33	0.15	1.44E-02	5.41E-02	66546116	ybeY	rRNA maturation RNase YbeY
310	0.43	0.17	3.80E-03	1.91E-02	66546117	AQ477_RS04315	PhoH family protein
1271	0.81	0.12	2.67E-12	1.15E-10	66546118	miaB	tRNA (N6-isopentenyl adenosine(37)-C2)-methylthiotransferase MiaB
33	-0.06	0.24	7.23E-01	8.47E-01	66546119	AQ477_RS04325	LysR family transcriptional regulator
8	-0.09	0.31	4.94E-01	NA	66546120	AQ477_RS04330	MFS transporter
60	0.03	0.24	8.78E-01	9.39E-01	66546121	AQ477_RS04335	XRE family transcriptional regulator
43	-0.02	0.22	8.88E-01	9.46E-01	66546122	ribB	3,4-dihydroxy-2-butanone-4-phosphate synthase
194	0.43	0.18	5.33E-03	2.52E-02	66546123	AQ477_RS04345	HAD family hydrolase
235	0.37	0.16	7.95E-03	3.45E-02	66546124	AQ477_RS04355	aquaporin family protein
2244	-0.19	0.11	7.56E-02	1.88E-01	66546125	glpK	glycerol kinase GlpK
588	-0.16	0.12	1.55E-01	3.16E-01	66546126	glpD	glycerol-3-phosphate dehydrogenase
23	0.36	0.39	8.35E-02	2.03E-01	66546127	AQ477_RS04370	hypothetical protein
22	-0.28	0.37	1.31E-01	2.81E-01	66546128	AQ477_RS04375	phage tail assembly chaperone
217	0.35	0.16	1.51E-02	5.63E-02	66546129	AQ477_RS04380	DeoR/GlpR family DNA-binding transcription regulator
476	0.67	0.15	3.08E-06	4.47E-05	66546130	AQ477_RS04385	gamma-glutamyltransferase family protein
740	-0.12	0.14	3.28E-01	5.21E-01	66546131	AQ477_RS04390	ferritin-like domain-containing protein
21	0.07	0.28	6.42E-01	7.94E-01	66546132	AQ477_RS04395	hypothetical protein
1340	0.43	0.13	2.23E-04	1.81E-03	66546133	AQ477_RS04400	DEAD/DEAH box helicase
3506	-0.29	0.12	8.73E-03	3.68E-02	66546134	AQ477_RS04405	cytochrome c
616	0.60	0.13	8.40E-07	1.41E-05	66546135	AQ477_RS04410	c-type cytochrome
5	0.01	0.31	9.11E-01	NA	66546136	AQ477_RS04420	CopD family protein
60	-0.12	0.21	4.68E-01	6.55E-01	66546137	dgoD	galactonate dehydratase
30	-0.15	0.27	3.73E-01	5.67E-01	66546138	AQ477_RS04430	GFA family protein
38	0.05	0.23	7.57E-01	8.65E-01	66546139	AQ477_RS04435	metallophosphoesterase family protein
5	-0.09	0.32	4.48E-01	NA	66546140	AQ477_RS04440	pseudo
15	-0.21	0.34	2.16E-01	3.94E-01	66546141	AQ477_RS04445	response regulator
4	0.02	0.31	8.21E-01	NA	66546142	AQ477_RS04450	DUF4142 domain-containing protein
5	-0.04	0.31	7.43E-01	NA	66546143	AQ477_RS04455	PAS domain-containing methyl-accepting chemotaxis protein
14	-0.18	0.32	2.84E-01	4.73E-01	66546144	AQ477_RS04460	FAD-binding protein
209	0.60	0.19	4.00E-04	2.90E-03	66546145	mnmH	tRNA 2-selenouridine(34) synthase MnmH
37	-0.67	0.36	7.98E-03	3.45E-02	66546146	AQ477_RS04475	hypothetical protein
8	-0.13	0.33	3.47E-01	NA	66546147	AQ477_RS04480	nitrate/sulfonate/bicarbonate ABC transporter ATP-binding protein
36	-0.07	0.24	6.56E-01	8.04E-01	66546148	AQ477_RS04485	ABC transporter permease subunit
93	0.07	0.19	6.41E-01	7.93E-01	66546149	AQ477_RS04490	erythromycin esterase family protein
2	0.01	0.32	9.27E-01	NA	66546150	AQ477_RS04495	dienelactone hydrolase family protein
17	0.33	0.41	9.90E-02	2.30E-01	66546151	AQ477_RS04500	nicotinate phosphoribosyltransferase
102	-0.17	0.19	2.71E-01	4.61E-01	66546153	AQ477_RS04510	transglycosylase domain-containing protein
48	-0.63	0.31	6.25E-03	2.88E-02	66546154	tssF	type VI secretion system baseplate subunit TssF
11	0.21	0.37	1.71E-01	NA	66546155	AQ477_RS04525	penicillin acylase family protein
219	0.35	0.16	1.38E-02	5.28E-02	66546156	AQ477_RS04530	LysR family transcriptional regulator
154	-0.60	0.22	1.25E-03	7.62E-03	66546157	atsR	hybrid sensor histidine kinase/response regulator AtsR
74	-0.33	0.25	7.85E-02	1.93E-01	66546158	AQ477_RS04540	molybdopterin-dependent oxidoreductase
100	0.08	0.18	6.02E-01	7.64E-01	66546159	AQ477_RS04545	helix-turn-helix domain-containing protein
4	-0.01	0.31	9.59E-01	NA	66546161	AQ477_RS04555	pseudo
13	0.27	0.39	1.25E-01	NA	66546176	AQ477_RS04640	MFS transporter
13	0.05	0.29	7.23E-01	8.47E-01	66546177	AQ477_RS04645	sensor histidine kinase
174	0.11	0.16	4.31E-01	6.24E-01	66546178	AQ477_RS04650	response regulator transcription factor
4145	0.49	0.11	2.41E-06	3.59E-05	66546179	recA	recombinase RecA
457	0.76	0.15	1.40E-07	2.91E-06	66546180	recX	recombination regulator RecX
2471	0.28	0.13	1.76E-02	6.29E-02	66546181	AQ477_RS04665	DUF2889 domain-containing protein
11436	-0.19	0.13	1.18E-01	2.60E-01	66546182	sucC	ADP-forming succinate--CoA ligase subunit beta
9981	-0.15	0.10	1.16E-01	2.58E-01	66546183	sucD	succinate--CoA ligase subunit alpha
140	0.36	0.18	2.16E-02	7.36E-02	66546184	AQ477_RS04680	TerC family protein
12	0.08	0.30	5.66E-01	NA	66546185	AQ477_RS04685	pilin
102	0.10	0.19	5.06E-01	6.87E-01	66546186	AQ477_RS04690	Wzy polymerase domain-containing protein
31	0.08	0.25	6.39E-01	7.92E-01	66546187	AQ477_RS04695	DUF2501 domain-containing protein
11	0.13	0.32	3.73E-01	NA	66546188	AQ477_RS04700	TonB family protein
43	-0.11	0.23	5.07E-01	6.87E-01	66546189	moaC	cyclic pyranopterin monophosphate synthase MoaC
160	-0.13	0.17	3.82E-01	5.75E-01	66546190	AQ477_RS04710	M48 family metalloprotease
3	0.01	0.32	8.82E-01	NA	66546191	AQ477_RS04715	DUF2946 family protein
87	0.11	0.19	4.76E-01	6.62E-01	66546192	AQ477_RS04720	alpha/beta fold hydrolase
385	0.01	0.13	9.32E-01	9.66E-01	66546193	AQ477_RS04725	nuclear transport factor 2 family protein
233	0.55	0.19	9.22E-04	5.92E-03	66546194	waaF	lipopolysaccharide heptosyltransferase II
62	0.16	0.22	3.49E-01	5.43E-01	66546195	AQ477_RS04735	zinc-finger domain-containing protein
2200	0.18	0.13	1.21E-01	2.66E-01	66546196	AQ477_RS04740	branched-chain amino acid transaminase
268	0.26	0.16	5.77E-02	1.54E-01	66546197	AQ477_RS04745	AzlC family ABC transporter permease
11	-0.04	0.29	8.01E-01	NA	66546198	AQ477_RS04750	AzlD domain-containing protein
982	0.31	0.13	1.00E-02	4.13E-02	66546199	AQ477_RS04755	phosphoglycerate kinase
1178	0.15	0.12	1.69E-01	3.34E-01	66546200	pyk	pyruvate kinase
1970	0.08	0.12	4.54E-01	6.42E-01	66546201	fba	fructose-bisphosphate aldolase class II
1041	-0.18	0.14	1.44E-01	2.99E-01	66546202	AQ477_RS04770	phosphoribosylaminoimidazolesuccinocarboxamide synthase
76	-0.30	0.22	8.63E-02	2.09E-01	66546203	purE	5-(carboxyamino)imidazole ribonucleotide mutase
124	0.33	0.23	6.41E-02	1.67E-01	66546204	AQ477_RS04780	5-(carboxyamino)imidazole ribonucleotide synthase
80	0.46	0.25	1.84E-02	6.53E-02	66546205	AQ477_RS04785	L-threonylcarbamoyladenylate synthase
191	0.12	0.16	3.80E-01	5.73E-01	66546206	AQ477_RS04790	SGNH/GDSL hydrolase family protein
56	0.39	0.27	5.05E-02	1.40E-01	66546207	AQ477_RS04795	sterol desaturase family protein
131	-0.05	0.18	7.36E-01	8.56E-01	66546208	dacB	D-alanyl-D-alanine carboxypeptidase/D-alanyl-D-alanine-endopeptidase
41	0.20	0.26	2.58E-01	4.47E-01	66546209	AQ477_RS04805	response regulator
82	-0.07	0.19	6.49E-01	7.99E-01	66546210	AQ477_RS04810	ATP-binding protein
795	-0.25	0.13	4.00E-02	1.18E-01	66546211	AQ477_RS04815	DegQ family serine endoprotease
27	0.05	0.26	7.51E-01	8.63E-01	66546212	AQ477_RS04820	carboxypeptidase-like regulatory domain-containing protein
80	-0.18	0.21	2.81E-01	4.70E-01	66546213	AQ477_RS04825	DUF427 domain-containing protein
10	0.25	0.40	1.25E-01	NA	66546214	AQ477_RS04830	SRPBCC domain-containing protein
456	0.69	0.15	6.70E-07	1.15E-05	66546215	bpeR	TetR family transcriptional regulator BpeR
1604	0.26	0.11	1.54E-02	5.73E-02	66546216	bpeA	efflux RND transporter periplasmic adaptor BpeA
7992	-0.32	0.13	6.32E-03	2.89E-02	66546217	bpeB	efflux RND transporter permease BpeB
1458	0.30	0.11	5.19E-03	2.47E-02	66546218	oprB	efflux RND transporter outer membrane subunit OprB
10	0.03	0.29	8.26E-01	NA	66546219	AQ477_RS04855	nucleobase:cation symporter-2 family protein
7	0.04	0.31	7.70E-01	NA	66546220	AQ477_RS04860	FGGY family carbohydrate kinase
35	0.02	0.25	9.00E-01	9.52E-01	66546221	AQ477_RS04865	helix-turn-helix domain-containing protein
604	-0.45	0.13	1.79E-04	1.48E-03	66546222	AQ477_RS04870	S-(hydroxymethyl)glutathione dehydrogenase/class III alcohol dehydrogenase
57	0.00	0.24	9.98E-01	9.99E-01	66546223	fghA	S-formylglutathione hydrolase
18	0.05	0.28	7.44E-01	8.59E-01	66546224	AQ477_RS04880	metal ABC transporter permease
45	-0.23	0.27	2.08E-01	3.85E-01	66546225	AQ477_RS04885	ABC transporter ATP-binding protein
34	-0.48	0.34	3.20E-02	1.00E-01	66546226	AQ477_RS04890	zinc ABC transporter substrate-binding protein
10	-0.10	0.31	4.74E-01	NA	66546227	AQ477_RS04895	Fur family transcriptional regulator
8	-0.02	0.30	8.56E-01	NA	66546228	AQ477_RS04900	L-iditol 2-dehydrogenase
2	0.09	0.34	1.92E-01	NA	66546229	AQ477_RS04905	sugar kinase
8	-0.05	0.30	6.98E-01	NA	66546230	AQ477_RS04910	D-tagatose-bisphosphate aldolase, class II, non-catalytic subunit
30	0.03	0.24	8.75E-01	9.37E-01	66546231	AQ477_RS04915	sugar ABC transporter substrate-binding protein
8	0.05	0.30	6.87E-01	NA	66546232	AQ477_RS04920	sugar ABC transporter permease
8	-0.02	0.30	8.86E-01	NA	66546233	AQ477_RS04925	carbohydrate ABC transporter permease
9	-0.17	0.34	2.62E-01	NA	66546235	ugpC	sn-glycerol-3-phosphate ABC transporter ATP-binding protein UgpC
60	-0.38	0.26	4.64E-02	1.32E-01	66546236	AQ477_RS04940	HAD family hydrolase
58	-0.16	0.24	3.49E-01	5.43E-01	66546237	AQ477_RS04945	sugar-binding transcriptional regulator
28	0.05	0.25	7.46E-01	8.60E-01	66546238	xylB	xylulokinase
11	-0.20	0.35	2.00E-01	NA	66546239	AQ477_RS04955	mannitol dehydrogenase family protein
7	-0.08	0.32	4.94E-01	NA	66546240	AQ477_RS04960	LysR family transcriptional regulator
60	0.26	0.24	1.40E-01	2.94E-01	66546241	mdlC	benzoylformate decarboxylase
16	0.16	0.32	3.03E-01	4.94E-01	66546242	AQ477_RS04970	aldehyde dehydrogenase
5	-0.14	0.35	1.91E-01	NA	66546243	AQ477_RS04975	2-dehydropantoate 2-reductase
3	0.14	0.36	8.15E-02	NA	66546244	AQ477_RS04990	MFS transporter
119	-0.13	0.18	4.01E-01	5.96E-01	66546245	kynA	tryptophan 2,3-dioxygenase
164	-0.09	0.16	5.07E-01	6.88E-01	66546246	kynU	kynureninase
55	0.35	0.28	7.05E-02	1.79E-01	66546247	kynB	arylformamidase
218	-0.29	0.17	4.62E-02	1.31E-01	66546248	AQ477_RS05010	Lrp/AsnC family transcriptional regulator
36	0.59	0.37	1.58E-02	5.85E-02	66546249	AQ477_RS05015	flavin reductase family protein
159	0.01	0.17	9.49E-01	9.75E-01	66546250	msrA	peptide-methionine (S)-S-oxide reductase MsrA
86	-0.08	0.20	6.33E-01	7.87E-01	66546251	AQ477_RS05030	DUF72 domain-containing protein
383	-0.80	0.17	2.48E-07	4.82E-06	66546252	AQ477_RS05035	cyclopropane-fatty-acyl-phospholipid synthase family protein
302	-0.10	0.15	4.24E-01	6.16E-01	66546253	pdxH	pyridoxamine 5'-phosphate oxidase
137	0.25	0.18	1.01E-01	2.34E-01	66546254	tcdA	tRNA cyclic N6-threonylcarbamoyladenosine(37) synthase TcdA
125	0.02	0.17	9.12E-01	9.57E-01	66546255	trxA	thioredoxin
34	0.31	0.30	1.16E-01	2.57E-01	66546256	AQ477_RS05055	pirin family protein
59	0.05	0.21	7.39E-01	8.56E-01	66546257	AQ477_RS05060	EamA family transporter
509	-0.48	0.16	5.54E-04	3.82E-03	66546258	AQ477_RS05065	N-acetylmuramoyl-L-alanine amidase
124	0.09	0.17	5.65E-01	7.36E-01	66546259	tsaE	tRNA (adenosine(37)-N6)-threonylcarbamoyltransferase complex ATPase subunit type 1 TsaE
266	0.00	0.15	9.81E-01	9.92E-01	66546260	queG	tRNA epoxyqueuosine(34) reductase QueG
109	0.10	0.18	5.26E-01	7.03E-01	66546261	AQ477_RS05080	methylated-DNA--[protein]-cysteine S-methyltransferase
96	0.24	0.21	1.53E-01	3.13E-01	66546262	xerD	site-specific tyrosine recombinase XerD
108	-0.51	0.23	6.75E-03	3.04E-02	66546263	AQ477_RS05090	AMP-binding protein
41	0.04	0.23	8.12E-01	8.96E-01	66546264	ybaK	Cys-tRNA(Pro) deacylase
74	-0.25	0.22	1.46E-01	3.03E-01	66546265	plsY	glycerol-3-phosphate 1-O-acyltransferase PlsY
854	-0.32	0.15	1.75E-02	6.25E-02	66546266	AQ477_RS05105	YajQ family cyclic di-GMP-binding protein
124	0.72	0.21	1.02E-04	9.45E-04	66546267	murB	UDP-N-acetylmuramate dehydrogenase
1687	0.26	0.15	5.23E-02	1.44E-01	66546268	argF	ornithine carbamoyltransferase
509	-0.01	0.15	9.34E-01	9.67E-01	66546269	AQ477_RS05120	DUF3579 domain-containing protein
1371	0.65	0.15	4.78E-06	6.65E-05	66546270	rpsT	30S ribosomal protein S20
208	0.57	0.17	1.76E-04	1.47E-03	66546271	murJ	murein biosynthesis integral membrane protein MurJ
266	-0.18	0.15	1.71E-01	3.36E-01	66546272	AQ477_RS05135	SirB1 family protein
32	0.21	0.29	2.50E-01	4.36E-01	66546273	AQ477_RS05140	SDR family NAD(P)-dependent oxidoreductase
1438	0.15	0.12	1.80E-01	3.48E-01	66546274	adk	adenylate kinase
114	0.53	0.22	3.92E-03	1.95E-02	66546275	kdsB	3-deoxy-manno-octulosonate cytidylyltransferase
91	0.31	0.23	7.72E-02	1.91E-01	66546276	AQ477_RS05155	Trm112 family protein
22	-0.22	0.32	2.18E-01	3.95E-01	66546277	lpxK	tetraacyldisaccharide 4'-kinase
121	0.17	0.18	2.78E-01	4.67E-01	66546278	xseA	exodeoxyribonuclease VII large subunit
3627	-0.33	0.12	3.17E-03	1.65E-02	66546279	sodB	superoxide dismutase [Fe]
43	-0.00	0.23	9.89E-01	9.95E-01	66546280	AQ477_RS05175	hypothetical protein
9	0.61	0.87	2.33E-02	NA	66546281	chrA	chromate efflux transporter
21	0.10	0.27	5.53E-01	7.27E-01	66546282	AQ477_RS05185	Crp/Fnr family transcriptional regulator
2	0.02	0.32	7.81E-01	NA	66546283	AQ477_RS05190	DUF962 domain-containing protein
5	-0.02	0.31	8.68E-01	NA	66546285	AQ477_RS05205	class I SAM-dependent methyltransferase
278	-0.10	0.14	4.25E-01	6.17E-01	66546286	AQ477_RS05210	EAL domain-containing protein
95	-0.03	0.19	8.68E-01	9.33E-01	66546287	mdtD	multidrug transporter subunit MdtD
3	-0.12	0.35	1.67E-01	NA	66546288	AQ477_RS05225	MerR family DNA-binding transcriptional regulator
151	0.03	0.16	8.39E-01	9.15E-01	66546289	AQ477_RS05235	GntR family transcriptional regulator
19	0.22	0.34	2.05E-01	3.79E-01	66546290	AQ477_RS05240	aldo/keto reductase
1798	-0.52	0.14	4.48E-05	4.68E-04	66546292	fusA	elongation factor G
91	0.18	0.21	2.87E-01	4.76E-01	66546293	AQ477_RS05255	DUF192 domain-containing protein
16	0.02	0.28	8.93E-01	9.47E-01	66546294	AQ477_RS05260	pseudouridine synthase
11141	-0.22	0.13	6.88E-02	1.76E-01	66546295	icd	NADP-dependent isocitrate dehydrogenase
196	-0.21	0.17	1.39E-01	2.93E-01	66546296	AQ477_RS05270	multicopper oxidase family protein
611	-0.26	0.18	9.09E-02	2.16E-01	66546297	AQ477_RS05275	cold-shock protein
700	-0.50	0.16	6.88E-04	4.60E-03	66546298	clpS	ATP-dependent Clp protease adapter ClpS
3907	-0.12	0.10	2.31E-01	4.12E-01	66546299	clpA	ATP-dependent Clp protease ATP-binding subunit ClpA
122	0.54	0.20	1.94E-03	1.10E-02	66546300	AQ477_RS05290	amino acid permease
24	0.04	0.26	8.14E-01	8.96E-01	66546301	AQ477_RS05295	hypothetical protein
21	0.13	0.28	4.43E-01	6.34E-01	66546302	AQ477_RS05300	membrane protein
93	0.18	0.20	2.79E-01	4.69E-01	66546303	dut	dUTP diphosphatase
494	0.40	0.13	9.03E-04	5.81E-03	66546304	coaBC	bifunctional phosphopantothenoylcysteine decarboxylase/phosphopantothenate--cysteine ligase CoaBC
378	-0.05	0.15	7.14E-01	8.43E-01	66546305	lspA	signal peptidase II
3548	-0.23	0.11	2.55E-02	8.38E-02	66546306	ileS	isoleucine--tRNA ligase
248	1.10	0.19	5.71E-10	1.79E-08	66546307	AQ477_RS05325	bifunctional riboflavin kinase/FAD synthetase
236	0.28	0.16	4.42E-02	1.27E-01	66546308	purN	phosphoribosylglycinamide formyltransferase
501	0.52	0.19	1.86E-03	1.06E-02	66546309	AQ477_RS05335	RsmB/NOP family class I SAM-dependent RNA methyltransferase
308	0.43	0.15	1.67E-03	9.63E-03	66546310	AQ477_RS05340	mechanosensitive ion channel
2582	0.16	0.14	2.01E-01	3.74E-01	66546311	AQ477_RS05345	acyl-CoA desaturase
789	-0.04	0.12	7.09E-01	8.41E-01	66546312	nadA	quinolinate synthase NadA
153	-0.06	0.17	6.72E-01	8.16E-01	66546313	nadC	carboxylating nicotinate-nucleotide diphosphorylase
138	0.00	0.17	9.80E-01	9.92E-01	66546314	nadB	L-aspartate oxidase
398	0.32	0.16	2.18E-02	7.40E-02	66546315	rpmG	50S ribosomal protein L33
1001	0.54	0.16	1.52E-04	1.31E-03	66546316	rpmB	50S ribosomal protein L28
840	0.28	0.13	2.16E-02	7.35E-02	66546318	AQ477_RS05380	peptidylprolyl isomerase
821	0.18	0.12	9.01E-02	2.15E-01	66546319	ispH	4-hydroxy-3-methylbut-2-enyl diphosphate reductase
3	-0.03	0.32	7.62E-01	NA	66546320	AQ477_RS05390	FscRII
122	-0.07	0.18	6.65E-01	8.11E-01	66546321	AQ477_RS05395	branched-chain amino acid ABC transporter permease
213	-0.39	0.17	6.82E-03	3.07E-02	66546322	AQ477_RS05400	ABC transporter ATP-binding protein
357	-0.32	0.15	1.47E-02	5.50E-02	66546323	AQ477_RS05405	ABC transporter ATP-binding protein
381	-0.47	0.14	3.64E-04	2.69E-03	66546324	AQ477_RS05410	ABC transporter ATP-binding protein
158	-0.45	0.19	5.25E-03	2.48E-02	66546325	AQ477_RS05415	DUF2278 family protein
18	0.35	0.40	8.74E-02	2.11E-01	66546326	AQ477_RS05420	GNAT family acetyltransferase
693	-0.26	0.12	2.14E-02	7.32E-02	66546327	AQ477_RS05425	acetylornithine transaminase
541	0.70	0.13	1.17E-08	2.96E-07	66546328	AQ477_RS05430	CDP-6-deoxy-delta-3,4-glucoseen reductase
38	-0.30	0.29	1.24E-01	2.70E-01	66546329	AQ477_RS05435	NAD-dependent epimerase/dehydratase family protein
10	0.05	0.29	7.31E-01	NA	66546330	AQ477_RS05440	hypothetical protein
15	0.42	0.49	5.55E-02	1.50E-01	66546331	AQ477_RS05445	16S rRNA pseudouridine(516) synthase
19	0.22	0.33	2.11E-01	3.89E-01	66546332	copC	copper homeostasis periplasmic binding protein CopC
115	0.18	0.18	2.40E-01	4.23E-01	66546333	AQ477_RS05465	LysR family transcriptional regulator
9	0.11	0.32	4.07E-01	NA	66546334	AQ477_RS05480	LysR substrate-binding domain-containing protein
7	0.48	0.79	2.69E-02	NA	66546335	AQ477_RS05485	alpha/beta hydrolase
23	0.32	0.34	1.14E-01	2.55E-01	66546336	AQ477_RS05490	MOSC domain-containing protein
54	0.25	0.24	1.64E-01	3.27E-01	66546337	AQ477_RS05495	dihydrodipicolinate synthase family protein
119	-0.00	0.18	9.82E-01	9.92E-01	66546338	AQ477_RS05500	aldolase
265	0.11	0.16	4.39E-01	6.31E-01	66546339	AQ477_RS05505	XRE family transcriptional regulator
5	-0.06	0.32	5.71E-01	NA	66546347	AQ477_RS05545	DUF927 domain-containing protein
507	0.11	0.14	4.06E-01	6.00E-01	66546350	AQ477_RS05560	CysB family HTH-type transcriptional regulator
491	-1.39	0.15	1.89E-20	2.04E-18	66546351	AQ477_RS05565	nitrite/sulfite reductase
27	-0.33	0.34	1.03E-01	2.36E-01	66546352	AQ477_RS05570	DUF934 domain-containing protein
168	-0.89	0.19	5.23E-07	9.31E-06	66546353	AQ477_RS05575	phosphoadenylyl-sulfate reductase
865	-0.32	0.14	9.03E-03	3.78E-02	66546354	cysD	sulfate adenylyltransferase subunit CysD
878	-0.07	0.12	5.39E-01	7.15E-01	66546355	AQ477_RS05585	GTP-binding protein
74	0.05	0.23	7.48E-01	8.61E-01	66546356	cobA	uroporphyrinogen-III C-methyltransferase
46	0.10	0.23	5.54E-01	7.28E-01	66546358	AQ477_RS05600	CbiX/SirB N-terminal domain-containing protein
317	-0.12	0.15	3.59E-01	5.53E-01	66546359	lptG	LPS export ABC transporter permease LptG
328	0.19	0.16	1.64E-01	3.28E-01	66546360	lptF	LPS export ABC transporter permease LptF
1179	-0.21	0.11	4.47E-02	1.28E-01	66546361	AQ477_RS05615	leucyl aminopeptidase
86	-0.14	0.21	3.85E-01	5.78E-01	66546362	AQ477_RS05620	DNA polymerase III subunit chi
69	-0.06	0.23	7.27E-01	8.51E-01	66546363	AQ477_RS05625	DUF2486 family protein
25	0.86	0.45	4.63E-03	2.25E-02	66546364	AQ477_RS05630	c-type cytochrome
1111	-0.32	0.12	4.75E-03	2.29E-02	66546365	ilvD	dihydroxy-acid dehydratase
19	0.12	0.29	4.62E-01	6.50E-01	66546366	AQ477_RS05640	LysR substrate-binding domain-containing protein
185	0.11	0.17	4.64E-01	6.52E-01	66546367	lgt	prolipoprotein diacylglyceryl transferase
888	0.23	0.13	5.95E-02	1.58E-01	66546368	AQ477_RS05650	SIMPL domain-containing protein
164	0.39	0.19	1.41E-02	5.35E-02	66546369	AQ477_RS05655	EVE domain-containing protein
102	0.84	0.23	2.72E-05	3.07E-04	66546371	AQ477_RS05665	cell division protein ZapA
218	0.59	0.22	1.15E-03	7.09E-03	66546372	AQ477_RS05670	hypothetical protein
466	-0.76	0.16	3.84E-07	7.14E-06	66546373	AQ477_RS05675	TonB-dependent receptor
14	-0.02	0.28	8.69E-01	9.33E-01	66546374	AQ477_RS05680	iron ABC transporter permease
36	0.13	0.25	4.53E-01	6.42E-01	66546375	AQ477_RS05685	ABC transporter ATP-binding protein
27	0.44	0.39	5.15E-02	1.42E-01	66546376	cobT	nicotinate-nucleotide--dimethylbenzimidazole phosphoribosyltransferase
6	0.08	0.32	5.09E-01	NA	66546377	AQ477_RS05695	adenosylcobinamide-GDP ribazoletransferase
18	-0.10	0.28	5.40E-01	7.15E-01	66546378	cobC	alpha-ribazole phosphatase
31	-0.17	0.26	3.43E-01	5.37E-01	66546379	AQ477_RS05705	cobalamin-binding protein
9	-0.08	0.30	5.50E-01	NA	66546380	cobD	threonine-phosphate decarboxylase CobD
10	0.07	0.30	5.94E-01	NA	66546381	cbiB	adenosylcobinamide-phosphate synthase CbiB
11	0.10	0.31	4.79E-01	NA	66546382	cobU	bifunctional adenosylcobinamide kinase/adenosylcobinamide-phosphate guanylyltransferase
26	0.21	0.29	2.52E-01	4.39E-01	66546383	AQ477_RS05725	cobyric acid synthase
8	0.11	0.32	4.05E-01	NA	66546384	AQ477_RS05730	DoxX family protein
125	-0.92	0.21	9.64E-07	1.58E-05	66546385	AQ477_RS05735	ParA family protein
251	-0.29	0.17	4.57E-02	1.30E-01	66546386	AQ477_RS05740	aspartate 1-decarboxylase
146	0.39	0.19	1.69E-02	6.10E-02	66546387	panC	pantoate--beta-alanine ligase
497	-0.07	0.13	5.62E-01	7.34E-01	66546388	AQ477_RS05755	ScpA family protein
172	0.05	0.16	7.31E-01	8.54E-01	66546389	AQ477_RS05760	DUF3460 family protein
447	0.02	0.13	8.36E-01	9.12E-01	66546390	AQ477_RS05765	autotransporter assembly complex protein TamA
283	0.19	0.15	1.38E-01	2.91E-01	66546391	AQ477_RS05770	translocation/assembly module TamB domain-containing protein
27	0.24	0.31	1.94E-01	3.67E-01	66546392	AQ477_RS05775	hypothetical protein
11	-0.03	0.29	8.51E-01	NA	66546393	AQ477_RS05780	methyltransferase
1719	-0.14	0.12	2.12E-01	3.89E-01	66546394	metG	methionine--tRNA ligase
433	0.23	0.15	9.09E-02	2.16E-01	66546395	AQ477_RS05790	OmpA family protein
839	0.17	0.12	1.12E-01	2.52E-01	66546396	apbC	iron-sulfur cluster carrier protein ApbC
119	0.34	0.20	3.85E-02	1.15E-01	66546397	sodC	superoxide dismutase [Cu-Zn]
521	0.13	0.16	3.65E-01	5.58E-01	66546398	dcd	dCTP deaminase
2388	-0.24	0.11	2.02E-02	7.01E-02	66546399	AQ477_RS05810	arginine/lysine/ornithine decarboxylase
118	0.11	0.20	4.76E-01	6.62E-01	66546400	AQ477_RS05815	DUF1311 domain-containing protein
25	0.20	0.30	2.64E-01	4.53E-01	66546401	AQ477_RS05820	HAD family phosphatase
800	0.05	0.13	6.46E-01	7.97E-01	66546402	argH	argininosuccinate lyase
5	-0.05	0.31	6.54E-01	NA	66546403	AQ477_RS05830	fimbria/pilus outer membrane usher protein
7	0.07	0.31	5.56E-01	NA	66546404	AQ477_RS05835	molecular chaperone
167	-0.28	0.17	5.67E-02	1.52E-01	66546405	AQ477_RS05840	spore coat U domain-containing protein
23	0.23	0.32	2.03E-01	3.77E-01	66546406	AQ477_RS05845	spore coat U domain-containing protein
14	0.21	0.35	2.03E-01	3.77E-01	66546407	AQ477_RS05850	helix-turn-helix transcriptional regulator
2	0.08	0.34	2.41E-01	NA	66546408	AQ477_RS05855	class I SAM-dependent methyltransferase
756	-0.36	0.14	5.19E-03	2.47E-02	66546409	ppc	phosphoenolpyruvate carboxylase
698	0.10	0.13	4.17E-01	6.09E-01	66546410	hemC	hydroxymethylbilane synthase
1413	0.22	0.11	3.43E-02	1.05E-01	66546411	hemDX	fused uroporphyrinogen-III synthase HemD/membrane protein HemX
174	-0.15	0.17	3.12E-01	5.04E-01	66546412	AQ477_RS05875	heme biosynthesis protein HemY
32	0.07	0.25	6.85E-01	8.25E-01	66546413	AQ477_RS05880	MFS transporter
24	-0.29	0.33	1.34E-01	2.84E-01	66546414	AQ477_RS05885	SDR family oxidoreductase
65	0.06	0.21	6.94E-01	8.30E-01	66546415	AQ477_RS05890	aldehyde dehydrogenase family protein
779	0.20	0.12	6.89E-02	1.76E-01	66546416	ppa	inorganic diphosphatase
7	0.02	0.30	8.54E-01	NA	66546418	AQ477_RS05905	DHA2 family efflux MFS transporter permease subunit
22	0.03	0.27	8.43E-01	9.19E-01	66546419	AQ477_RS05910	GNAT family N-acetyltransferase
559	-0.03	0.13	7.71E-01	8.71E-01	66546420	AQ477_RS05915	NAD+ synthase
259	-0.49	0.19	2.77E-03	1.48E-02	66546421	AQ477_RS05920	P-II family nitrogen regulator
990	0.03	0.11	7.47E-01	8.60E-01	66546422	AQ477_RS05925	porin
18	0.22	0.33	2.17E-01	3.95E-01	66546423	AQ477_RS05930	LysR family transcriptional regulator
46	-0.35	0.29	7.74E-02	1.91E-01	66546424	AQ477_RS05935	GNAT family N-acetyltransferase
205	-0.24	0.17	1.04E-01	2.38E-01	66546425	AQ477_RS05940	ABC transporter ATP-binding protein
156	-0.12	0.17	4.19E-01	6.11E-01	66546426	AQ477_RS05945	ABC transporter permease
143	-0.05	0.17	7.28E-01	8.51E-01	66546427	hisQ	histidine ABC transporter permease HisQ
401	0.13	0.13	2.91E-01	4.81E-01	66546428	AQ477_RS05955	ABC transporter substrate-binding protein
6	0.01	0.30	9.53E-01	NA	66546429	AQ477_RS05960	pirin family protein
425	0.52	0.17	6.88E-04	4.60E-03	66546430	AQ477_RS05965	periplasmic heavy metal sensor
128	0.13	0.17	3.65E-01	5.59E-01	66546431	AQ477_RS05970	response regulator
83	0.41	0.23	2.42E-02	8.03E-02	66546432	AQ477_RS05975	ATP-binding protein
134	0.10	0.18	4.90E-01	6.75E-01	66546433	AQ477_RS05980	hypothetical protein
487	-0.15	0.13	2.17E-01	3.95E-01	66546434	AQ477_RS05985	ABC transporter permease subunit
837	-0.21	0.11	5.24E-02	1.44E-01	66546435	AQ477_RS05990	nitrate/sulfonate/bicarbonate ABC transporter ATP-binding protein
11	0.02	0.29	9.08E-01	NA	66546436	AQ477_RS05995	hypothetical protein
23	0.09	0.27	5.77E-01	7.44E-01	66546437	AQ477_RS06000	hypothetical protein
14	0.18	0.33	2.63E-01	4.52E-01	66546438	AQ477_RS06005	hypothetical protein
323	0.43	0.15	1.76E-03	1.01E-02	66546439	otsA	alpha,alpha-trehalose-phosphate synthase (UDP-forming)
13	-0.05	0.29	7.11E-01	8.42E-01	66546440	AQ477_RS06015	AAA family ATPase
32	0.86	0.38	2.27E-03	1.25E-02	66546441	AQ477_RS06025	glycine zipper domain-containing protein
25	-0.12	0.27	4.79E-01	6.65E-01	66546442	AQ477_RS06030	MFS transporter
168	0.24	0.17	9.51E-02	2.23E-01	66546443	AQ477_RS06035	YbhB/YbcL family Raf kinase inhibitor-like protein
14	-0.18	0.32	2.77E-01	4.66E-01	66546444	AQ477_RS06040	DUF5594 family protein
8	-0.08	0.31	5.51E-01	NA	66546446	AQ477_RS06055	hypothetical protein
777	-0.75	0.15	6.81E-08	1.49E-06	66546447	eco	serine protease inhibitor ecotin
31	0.20	0.28	2.66E-01	4.57E-01	66546448	AQ477_RS06065	serine hydrolase
14	-0.21	0.35	1.95E-01	3.68E-01	66546449	AQ477_RS06070	hypothetical protein
13	-0.13	0.31	4.11E-01	NA	66546465	AQ477_RS06180	DUF927 domain-containing protein
8	-0.12	0.33	3.47E-01	NA	66546516	AQ477_RS06435	DNA adenine methylase
85	-0.69	0.26	1.26E-03	7.64E-03	66546517	AQ477_RS06440	immunity 52 family protein
2	-0.14	0.36	1.15E-01	NA	66546518	AQ477_RS06445	restriction endonuclease fold toxin 5 domain-containing protein
5	-0.05	0.32	6.19E-01	NA	66546520	AQ477_RS06455	DUF4123 domain-containing protein
33	-0.11	0.25	5.02E-01	6.84E-01	66546521	AQ477_RS06460	PAAR domain-containing protein
47	0.22	0.26	2.18E-01	3.96E-01	66546523	AQ477_RS06470	hypothetical protein
3	0.01	0.31	8.85E-01	NA	66546524	AQ477_RS06475	SOS response-associated peptidase family protein
14	0.08	0.29	6.15E-01	7.75E-01	66546525	AQ477_RS06490	rubredoxin
530	0.23	0.13	5.48E-02	1.48E-01	66546526	AQ477_RS06495	DUF4399 domain-containing protein
558	0.25	0.15	6.62E-02	1.71E-01	66546527	AQ477_RS06500	ATP-binding cassette domain-containing protein
1718	-0.39	0.12	4.03E-04	2.92E-03	66546528	parE	DNA topoisomerase IV subunit B
1658	-0.28	0.11	6.84E-03	3.07E-02	66546529	parC	DNA topoisomerase IV subunit A
90	0.98	0.25	1.01E-05	1.28E-04	66546530	AQ477_RS06515	CopD family protein
32	-0.17	0.27	3.25E-01	5.19E-01	66546531	AQ477_RS06520	LysR family transcriptional regulator
259	0.29	0.16	3.81E-02	1.14E-01	66546532	AQ477_RS06525	multidrug/biocide efflux PACE transporter
5	0.27	0.46	5.05E-02	NA	66546533	AQ477_RS06530	pseudo
34	0.73	0.39	6.41E-03	2.92E-02	66546534	AQ477_RS06535	chromate transporter
281	-0.44	0.16	1.85E-03	1.06E-02	66546535	AQ477_RS06540	EAL domain-containing protein
208	0.16	0.17	2.83E-01	4.72E-01	66546536	AQ477_RS06545	PhzF family phenazine biosynthesis protein
456	-0.14	0.13	2.44E-01	4.30E-01	66546537	AQ477_RS06550	RidA family protein
451	0.06	0.13	6.06E-01	7.67E-01	66546538	AQ477_RS06555	PLP-dependent aminotransferase family protein
3	0.05	0.32	6.35E-01	NA	66546539	AQ477_RS06560	DMT family transporter
3	0.18	0.39	6.49E-02	NA	66546540	AQ477_RS06565	VOC family protein
120	0.02	0.17	8.80E-01	9.40E-01	66546541	AQ477_RS06570	PLP-dependent aminotransferase family protein
3759	-1.08	0.14	1.28E-16	9.11E-15	66546542	htpG	molecular chaperone HtpG
15	-0.10	0.30	5.06E-01	6.87E-01	66546543	AQ477_RS06580	chorismate lyase
94	-0.31	0.21	6.75E-02	1.73E-01	66546544	AQ477_RS06585	DNA-deoxyinosine glycosylase
155	0.25	0.17	9.51E-02	2.23E-01	66546545	AQ477_RS06590	spermidine synthase
4	-0.04	0.32	7.08E-01	NA	66546546	AQ477_RS06595	DUF3311 domain-containing protein
13	-0.07	0.29	6.49E-01	7.99E-01	66546547	AQ477_RS06600	sodium:solute symporter
38	-0.56	0.35	1.67E-02	6.06E-02	66546548	AQ477_RS06605	VOC family protein
798	0.22	0.12	4.95E-02	1.38E-01	66546549	tal	transaldolase
10	0.02	0.29	8.62E-01	NA	66546550	AQ477_RS06615	benzoate/H(+) symporter BenE family transporter
136	-0.17	0.17	2.47E-01	4.34E-01	66546551	AQ477_RS06620	VWA domain-containing protein
636	-0.21	0.14	8.86E-02	2.13E-01	66546552	AQ477_RS06625	MoxR family ATPase
436	0.20	0.16	1.48E-01	3.06E-01	66546553	AQ477_RS06630	cytochrome c
211	0.07	0.17	6.15E-01	7.75E-01	66546554	AQ477_RS06635	c-type cytochrome
112	0.58	0.22	1.65E-03	9.56E-03	66546555	AQ477_RS06640	DUF1841 family protein
11	0.02	0.29	8.69E-01	NA	66546556	AQ477_RS06645	pseudo
219	-0.33	0.18	2.92E-02	9.40E-02	66546557	nth	endonuclease III
86	0.54	0.25	6.80E-03	3.06E-02	66546558	rsxB	electron transport complex subunit RsxB
539	-0.55	0.16	2.00E-04	1.65E-03	66546559	bspR	T3SS transcriptional regulator BspR
866	-0.58	0.14	6.19E-06	8.34E-05	66546560	phaZ	polyhydroxyalkanoate depolymerase
141	-0.03	0.18	8.19E-01	9.01E-01	66546561	AQ477_RS06670	glycoside hydrolase family 15 protein
168	-0.20	0.16	1.69E-01	3.35E-01	66546562	AQ477_RS06675	lactonase family protein
1363	-0.08	0.11	4.54E-01	6.42E-01	66546563	AQ477_RS06680	DNA translocase FtsK
76	0.51	0.32	2.03E-02	7.02E-02	66546564	AQ477_RS06685	META domain-containing protein
458	0.30	0.15	2.57E-02	8.42E-02	66546566	purT	formate-dependent phosphoribosylglycinamide formyltransferase
3	0.08	0.33	3.50E-01	NA	66546567	AQ477_RS06700	hypothetical protein
112	-0.03	0.20	8.27E-01	9.05E-01	66546568	AQ477_RS06705	MliC family protein
623	1.06	0.14	4.50E-16	3.03E-14	66546569	AQ477_RS06710	DEAD/DEAH box helicase
26	0.28	0.32	1.50E-01	3.08E-01	66546570	gluQRS	tRNA glutamyl-Q(34) synthetase GluQRS
330	0.52	0.15	1.62E-04	1.37E-03	66546571	AQ477_RS06720	sulfurtransferase
4095	-0.37	0.12	1.20E-03	7.37E-03	66546572	dnaE	DNA polymerase III subunit alpha
1003	0.10	0.11	3.39E-01	5.33E-01	66546573	msbA	lipid A export permease/ATP-binding protein MsbA
417	0.34	0.17	2.54E-02	8.36E-02	66546574	AQ477_RS06735	glycosyltransferase family 4 protein
314	0.55	0.17	2.13E-04	1.74E-03	66546575	AQ477_RS06740	glycosyltransferase family 9 protein
333	-0.21	0.14	9.09E-02	2.16E-01	66546576	AQ477_RS06745	O-antigen ligase family protein
297	0.34	0.17	2.03E-02	7.02E-02	66546577	AQ477_RS06750	glycosyltransferase
314	0.30	0.16	3.11E-02	9.82E-02	66546578	rfaQ	putative lipopolysaccharide heptosyltransferase III
27	0.38	0.37	7.13E-02	1.80E-01	66546579	AQ477_RS06760	glycosyltransferase family 2 protein
73	0.05	0.20	7.39E-01	8.56E-01	66546580	AQ477_RS06765	RcnB family protein
18	0.24	0.34	1.88E-01	3.58E-01	66546581	AQ477_RS06770	FUSC family protein
39	0.12	0.25	4.74E-01	6.61E-01	66546582	AQ477_RS06775	MFS transporter
39	0.31	0.31	1.14E-01	2.54E-01	66546583	AQ477_RS06780	photosystem reaction center subunit H
6	-0.17	0.36	1.66E-01	NA	66546584	AQ477_RS06785	carboxymuconolactone decarboxylase family protein
13	-0.05	0.29	7.22E-01	8.47E-01	66546585	AQ477_RS06790	RNA polymerase sigma-70 factor
8	0.18	0.37	1.73E-01	NA	66546586	AQ477_RS06795	pseudo
2	-0.00	0.32	9.69E-01	NA	66546587	AQ477_RS06810	lipocalin-like domain-containing protein
2	0.04	0.32	5.78E-01	NA	66546588	AQ477_RS06815	TfoX/Sxy family protein
4	0.11	0.33	3.13E-01	NA	66546589	AQ477_RS06820	hypothetical protein
7	0.10	0.32	4.56E-01	NA	66546590	plcR	phospholipase C accessory protein PlcR
11	-0.05	0.30	7.25E-01	NA	66546591	AQ477_RS06835	pectin acetylesterase-family hydrolase
93	0.36	0.21	3.90E-02	1.16E-01	66546592	AQ477_RS06840	nucleobase:cation symporter-2 family protein
881	-0.05	0.11	6.23E-01	7.81E-01	66546593	rng	ribonuclease G
24	0.04	0.27	7.81E-01	8.76E-01	66546594	AQ477_RS06850	Maf family protein
39	0.34	0.34	9.86E-02	2.29E-01	66546595	rlmH	23S rRNA (pseudouridine(1915)-N(3))-methyltransferase RlmH
285	-0.23	0.16	1.03E-01	2.36E-01	66546596	rsfS	ribosome silencing factor
43	0.26	0.30	1.75E-01	3.42E-01	66546597	AQ477_RS06865	nicotinate-nucleotide adenylyltransferase
172	0.14	0.16	3.17E-01	5.09E-01	66546598	hemF	oxygen-dependent coproporphyrinogen oxidase
1309	0.16	0.12	1.52E-01	3.12E-01	66546599	purD	phosphoribosylamine--glycine ligase
784	0.19	0.13	1.04E-01	2.39E-01	66546600	AQ477_RS06880	YebC/PmpR family DNA-binding transcriptional regulator
217	0.46	0.17	1.85E-03	1.06E-02	66546601	upp	uracil phosphoribosyltransferase
26	0.10	0.27	5.48E-01	7.23E-01	66546602	AQ477_RS06895	SDR family oxidoreductase
26	0.03	0.26	8.70E-01	9.34E-01	66546603	AQ477_RS06900	methylglyoxal synthase
168	-0.26	0.17	7.87E-02	1.94E-01	66546604	AQ477_RS06905	quinone oxidoreductase
23	-0.08	0.27	6.05E-01	7.66E-01	66546606	kdpA	potassium-transporting ATPase subunit KdpA
34	-0.40	0.34	6.03E-02	1.59E-01	66546607	kdpB	potassium-transporting ATPase subunit KdpB
4	-0.06	0.32	5.57E-01	NA	66546608	kdpC	potassium-transporting ATPase subunit KdpC
559	0.01	0.13	9.66E-01	9.84E-01	66546609	kdpE	two-component system response regulator KdpE
28	0.06	0.26	7.35E-01	8.56E-01	66546611	AQ477_RS06945	DUF333 domain-containing protein
16	0.51	0.51	3.72E-02	1.12E-01	66546612	sugE	quaternary ammonium compound efflux SMR transporter SugE
120	0.04	0.18	8.14E-01	8.97E-01	66546613	AQ477_RS06955	DUF4126 domain-containing protein
81	0.32	0.25	8.95E-02	2.14E-01	66546614	AQ477_RS06960	FtsX-like permease family protein
31	0.05	0.25	7.62E-01	8.67E-01	66546615	AQ477_RS06965	group II truncated hemoglobin
86	-0.17	0.20	2.84E-01	4.73E-01	66546616	AQ477_RS06970	alanyl-tRNA editing protein
55	-0.41	0.27	3.68E-02	1.11E-01	66546617	AQ477_RS06975	DUF924 family protein
30	0.25	0.29	1.89E-01	3.60E-01	66546618	AQ477_RS06980	amidase
11	0.07	0.29	6.36E-01	NA	66546619	AQ477_RS06985	MFS transporter
67	0.03	0.20	8.68E-01	9.33E-01	66546620	AQ477_RS06990	glycosyl transferase
15	0.57	0.58	3.03E-02	9.65E-02	66546621	AQ477_RS06995	SDR family oxidoreductase
613	-0.01	0.14	9.14E-01	9.59E-01	66546622	AQ477_RS07000	TIGR00730 family Rossman fold protein
2354	-0.04	0.13	7.69E-01	8.70E-01	66546623	AQ477_RS07005	TetR/AcrR family transcriptional regulator
32	0.65	0.38	1.13E-02	4.54E-02	66546624	AQ477_RS07010	diacylglycerol kinase
35	0.22	0.31	2.28E-01	4.08E-01	66546625	AQ477_RS07015	glycosyltransferase family 1 protein
15	0.18	0.32	2.80E-01	4.70E-01	66546626	AQ477_RS07020	UDP-2,3-diacylglucosamine diphosphatase
10	-0.12	0.32	3.90E-01	NA	66546627	AQ477_RS07025	RDD family protein
96	-1.05	0.25	1.89E-06	2.89E-05	66546628	AQ477_RS07030	DUF3106 domain-containing protein
11	-0.14	0.32	3.44E-01	NA	66546629	AQ477_RS07035	DUF3619 family protein
151	0.08	0.17	5.90E-01	7.53E-01	66546630	AQ477_RS07040	RNA polymerase sigma factor
5178	-0.04	0.13	7.34E-01	8.55E-01	66546631	AQ477_RS07045	acetolactate synthase 3 catalytic subunit
1296	-0.19	0.13	1.19E-01	2.63E-01	66546632	ilvN	acetolactate synthase small subunit
3308	0.47	0.12	2.31E-05	2.64E-04	66546633	ilvC	ketol-acid reductoisomerase
203	0.65	0.17	2.70E-05	3.06E-04	66546634	AQ477_RS07060	phosphatidylserine decarboxylase
406	-0.00	0.13	9.72E-01	9.88E-01	66546635	pssA	CDP-diacylglycerol--serine O-phosphatidyltransferase
2962	-0.00	0.12	9.77E-01	9.90E-01	66546636	AQ477_RS07070	2-isopropylmalate synthase
749	-0.25	0.13	3.75E-02	1.12E-01	66546637	AQ477_RS07075	SulP family inorganic anion transporter
201	0.93	0.23	5.34E-06	7.32E-05	66546638	AQ477_RS07080	carbonic anhydrase
88	-0.07	0.19	6.67E-01	8.13E-01	66546639	AQ477_RS07085	hypothetical protein
78	0.15	0.20	3.54E-01	5.48E-01	66546640	AQ477_RS07095	branched-chain amino acid ABC transporter substrate-binding protein
883	0.55	0.13	6.62E-06	8.86E-05	66546641	rpsO	30S ribosomal protein S15
9359	-0.27	0.11	1.11E-02	4.49E-02	66546642	pnp	polyribonucleotide nucleotidyltransferase
499	0.36	0.18	1.95E-02	6.81E-02	66546643	AQ477_RS07110	NAD(P)H-quinone oxidoreductase
323	0.38	0.18	1.32E-02	5.09E-02	66546644	tpiA	triose-phosphate isomerase
46	0.16	0.24	3.46E-01	5.40E-01	66546645	secG	preprotein translocase subunit SecG
457	0.25	0.17	8.21E-02	2.00E-01	66546647	AQ477_RS07130	NADH-quinone oxidoreductase subunit A
737	0.62	0.15	5.50E-06	7.52E-05	66546648	AQ477_RS07135	NADH-quinone oxidoreductase subunit B
1907	0.10	0.13	4.16E-01	6.09E-01	66546649	AQ477_RS07140	NADH-quinone oxidoreductase subunit C
5620	-0.50	0.15	2.22E-04	1.80E-03	66546650	AQ477_RS07145	NADH-quinone oxidoreductase subunit D
1509	-0.21	0.12	5.84E-02	1.56E-01	66546651	nuoE	NADH-quinone oxidoreductase subunit NuoE
3539	-0.19	0.10	4.63E-02	1.31E-01	66546652	nuoF	NADH-quinone oxidoreductase subunit NuoF
4649	-0.16	0.11	1.14E-01	2.55E-01	66546653	nuoG	NADH-quinone oxidoreductase subunit NuoG
2424	-0.28	0.15	3.60E-02	1.09E-01	66546654	nuoH	NADH-quinone oxidoreductase subunit NuoH
754	-0.15	0.15	2.62E-01	4.51E-01	66546655	nuoI	NADH-quinone oxidoreductase subunit NuoI
555	-0.07	0.14	5.58E-01	7.32E-01	66546656	AQ477_RS07175	NADH-quinone oxidoreductase subunit J
393	-0.14	0.15	2.68E-01	4.59E-01	66546657	nuoK	NADH-quinone oxidoreductase subunit NuoK
5068	-0.32	0.12	6.08E-03	2.81E-02	66546658	nuoL	NADH-quinone oxidoreductase subunit L
3539	-0.18	0.14	1.53E-01	3.13E-01	66546659	AQ477_RS07190	NADH-quinone oxidoreductase subunit M
2807	-0.17	0.13	1.43E-01	2.98E-01	66546660	nuoN	NADH-quinone oxidoreductase subunit NuoN
402	-0.29	0.15	3.02E-02	9.61E-02	66546661	AQ477_RS07200	DUF2818 family protein
454	0.02	0.15	9.11E-01	9.56E-01	66546662	AQ477_RS07205	NUDIX hydrolase
221	0.42	0.18	5.53E-03	2.59E-02	66546663	AQ477_RS07210	DUF1178 family protein
282	1.16	0.16	8.88E-15	5.08E-13	66546664	AQ477_RS07215	acyl-CoA dehydrogenase family protein
59	0.61	0.28	4.81E-03	2.32E-02	66546665	AQ477_RS07220	acyl-CoA dehydrogenase
126	-0.26	0.20	1.16E-01	2.57E-01	66546666	AQ477_RS07225	MaoC family dehydratase
72	-0.26	0.23	1.43E-01	2.99E-01	66546667	AQ477_RS07230	MaoC family dehydratase
2	0.00	0.32	9.49E-01	NA	66546668	AQ477_RS07235	hypothetical protein
103	-0.40	0.21	1.91E-02	6.72E-02	66546669	AQ477_RS07240	acyl-CoA dehydrogenase family protein
65	0.02	0.20	8.80E-01	9.40E-01	66546670	AQ477_RS07245	phosphotransferase
30	0.58	0.39	1.94E-02	6.77E-02	66546671	AQ477_RS07250	histidine phosphatase family protein
112	-0.12	0.18	4.41E-01	6.33E-01	66546672	AQ477_RS07255	enoyl-CoA hydratase
799	-0.31	0.17	3.75E-02	1.12E-01	66546673	AQ477_RS07260	glutathione S-transferase
240	-0.01	0.14	9.38E-01	9.70E-01	66546674	AQ477_RS07265	pyridoxal phosphate-dependent aminotransferase
58	0.09	0.21	5.65E-01	7.36E-01	66546675	AQ477_RS07270	PIN domain-containing protein
258	-0.15	0.15	2.71E-01	4.61E-01	66546676	yaaA	peroxide stress protein YaaA
572	-0.34	0.13	3.99E-03	1.97E-02	66546677	AQ477_RS07280	M14-type cytosolic carboxypeptidase
574	0.47	0.14	3.60E-04	2.67E-03	66546678	AQ477_RS07285	hypothetical protein
285	-0.04	0.14	7.27E-01	8.51E-01	66546679	AQ477_RS07290	energy-coupling factor ABC transporter permease
214	-0.12	0.15	3.88E-01	5.81E-01	66546680	AQ477_RS07295	response regulator transcription factor
1362	0.30	0.13	1.22E-02	4.83E-02	66546681	AQ477_RS07300	DUF2863 family protein
76	-0.44	0.27	2.97E-02	9.51E-02	66546688	AQ477_RS07345	IS3 family transposase
55	0.02	0.22	9.24E-01	9.63E-01	66546689	AQ477_RS07350	pseudo
202	-0.10	0.16	4.92E-01	6.76E-01	66546694	AQ477_RS07375	M24 family metallopeptidase
15	-0.00	0.28	9.82E-01	9.92E-01	66546695	AQ477_RS07380	fatty acid desaturase
167	-0.50	0.20	3.54E-03	1.80E-02	66546696	AQ477_RS07385	AraC family transcriptional regulator
102	-0.09	0.18	5.34E-01	7.10E-01	66546697	serA	phosphoglycerate dehydrogenase
60	-0.10	0.22	5.50E-01	7.24E-01	66546698	AQ477_RS07400	transposase
3	-0.06	0.32	4.98E-01	NA	66546699	AQ477_RS07405	pseudo
241	-0.04	0.15	7.56E-01	8.65E-01	66546700	AQ477_RS07410	sensor histidine kinase
108	0.75	0.22	7.91E-05	7.54E-04	66546701	AQ477_RS07415	aspartyl protease family protein
260	1.27	0.22	3.84E-10	1.23E-08	66546702	AQ477_RS07420	c-type cytochrome
468	0.32	0.13	7.78E-03	3.39E-02	66546703	AQ477_RS07425	cytochrome c
5	0.04	0.31	7.15E-01	NA	66546704	AQ477_RS07430	hypothetical protein
223	0.09	0.15	5.29E-01	7.06E-01	66546705	AQ477_RS07435	cytochrome c oxidase subunit II
239	-0.38	0.17	1.03E-02	4.19E-02	66546706	AQ477_RS07440	b(o/a)3-type cytochrome-c oxidase subunit 1
58	-0.10	0.23	5.39E-01	7.15E-01	66546707	AQ477_RS07445	c-type cytochrome
93	-0.12	0.19	4.62E-01	6.50E-01	66546708	AQ477_RS07450	HDOD domain-containing protein
112	-0.44	0.21	1.21E-02	4.81E-02	66546709	cdpA	cyclic di-GMP phosphodiesterase CdpA
72	0.01	0.21	9.40E-01	9.70E-01	66546710	AQ477_RS07460	peroxiredoxin
148	0.08	0.17	5.71E-01	7.40E-01	66546711	AQ477_RS07465	SDR family oxidoreductase
428	0.47	0.14	2.34E-04	1.89E-03	66546712	AQ477_RS07470	efflux RND transporter permease subunit
562	-0.01	0.12	9.08E-01	9.55E-01	66546713	AQ477_RS07475	MdtB/MuxB family multidrug efflux RND transporter permease subunit
223	-0.20	0.15	1.33E-01	2.83E-01	66546714	AQ477_RS07480	MdtA/MuxA family multidrug efflux RND transporter periplasmic adaptor subunit
151	0.14	0.17	3.39E-01	5.34E-01	66546715	AQ477_RS07485	IclR family transcriptional regulator
35	0.06	0.24	7.13E-01	8.43E-01	66546716	AQ477_RS07490	DUF839 domain-containing protein
6	0.07	0.32	5.49E-01	NA	66546717	AQ477_RS07495	hypothetical protein
21	0.07	0.27	6.80E-01	8.22E-01	66546718	AQ477_RS07500	Rrf2 family transcriptional regulator
35	0.23	0.29	2.15E-01	3.92E-01	66546719	AQ477_RS07505	NAD(P)H-binding protein
10	1.95	0.77	6.44E-04	NA	66546720	AQ477_RS07510	cysteine dioxygenase family protein
49	-0.01	0.22	9.32E-01	9.66E-01	66546721	AQ477_RS07515	Lrp/AsnC family transcriptional regulator
73	0.15	0.24	3.92E-01	5.86E-01	66546722	AQ477_RS07520	ABC transporter ATP-binding protein
75	0.04	0.23	7.94E-01	8.84E-01	66546723	AQ477_RS07525	iron ABC transporter permease
202	-0.07	0.16	6.13E-01	7.74E-01	66546724	AQ477_RS07530	Fe(3+) ABC transporter substrate-binding protein
20	0.22	0.34	2.03E-01	3.77E-01	66546725	AQ477_RS07535	hypothetical protein
71	0.15	0.22	3.68E-01	5.62E-01	66546726	AQ477_RS07540	amino acid permease
169	-0.28	0.18	6.38E-02	1.67E-01	66546727	AQ477_RS07545	FUSC family protein
179	0.06	0.27	7.00E-01	8.34E-01	66546728	recC	exodeoxyribonuclease V subunit gamma
303	0.29	0.16	4.48E-02	1.28E-01	66546729	recB	exodeoxyribonuclease V subunit beta
168	0.53	0.21	2.74E-03	1.47E-02	66546730	AQ477_RS07560	AAA family ATPase
86	-0.25	0.21	1.43E-01	2.98E-01	66546731	arfB	alternative ribosome rescue aminoacyl-tRNA hydrolase ArfB
30	-0.06	0.25	7.34E-01	8.55E-01	66546732	AQ477_RS07570	EAL domain-containing protein
21	0.29	0.35	1.34E-01	2.84E-01	66546733	AQ477_RS07575	DMT family transporter
1576	-0.49	0.14	9.12E-05	8.52E-04	66546736	thiC	phosphomethylpyrimidine synthase ThiC
2	0.02	0.32	8.50E-01	NA	66546739	AQ477_RS07610	pseudo
6	0.01	0.30	9.42E-01	NA	66546740	AQ477_RS07615	molybdopterin-dependent oxidoreductase
61	-0.65	0.28	2.89E-03	1.54E-02	66546741	AQ477_RS07625	EamA family transporter
14	-0.18	0.32	2.76E-01	4.65E-01	66546742	AQ477_RS07630	MFS transporter
2	0.09	0.34	2.08E-01	NA	66546743	AQ477_RS07635	phosphodiesterase
2	0.03	0.32	7.27E-01	NA	66546744	AQ477_RS07640	ABC transporter ATP-binding protein
2	0.05	0.32	5.36E-01	NA	66546745	AQ477_RS07645	ABC transporter permease subunit
11	-0.10	0.30	5.08E-01	NA	66546747	AQ477_RS07665	ABC transporter substrate-binding protein
7	-0.03	0.30	8.29E-01	NA	66546750	AQ477_RS07685	porin
2	-0.02	0.32	8.26E-01	NA	66546751	AQ477_RS07690	hypothetical protein
12	-0.52	0.59	3.51E-02	NA	66546752	AQ477_RS07695	hypothetical protein
27	-0.24	0.30	1.91E-01	3.62E-01	66546753	AQ477_RS07700	diguanylate cyclase
14	0.09	0.29	5.60E-01	7.32E-01	66546754	AQ477_RS07705	DUF1326 domain-containing protein
3	-0.03	0.32	7.27E-01	NA	66546755	AQ477_RS07710	DUF2182 domain-containing protein
34	-0.02	0.25	9.08E-01	9.55E-01	66546756	AQ477_RS07715	FMN-binding negative transcriptional regulator
17	0.31	0.43	9.17E-02	2.17E-01	66546757	AQ477_RS07725	DUF2239 family protein
29	0.26	0.32	1.67E-01	3.31E-01	66546758	AQ477_RS07730	LysR family transcriptional regulator
23	0.00	0.26	9.91E-01	9.95E-01	66546759	AQ477_RS07735	SDR family oxidoreductase
192	0.05	0.15	6.85E-01	8.25E-01	66546760	AQ477_RS07740	DUF2242 domain-containing protein
135	0.00	0.17	9.73E-01	9.88E-01	66546763	AQ477_RS07755	DUF4214 domain-containing protein
392	-0.33	0.17	2.26E-02	7.60E-02	66546764	AQ477_RS07760	WcbI family polysaccharide biosynthesis putative acetyltransferase
118	-0.08	0.18	5.82E-01	7.47E-01	66546765	AQ477_RS07765	GSCFA domain-containing protein
29	0.03	0.26	8.71E-01	9.34E-01	66546766	AQ477_RS07770	Hsp20/alpha crystallin family protein
86	-0.21	0.22	2.26E-01	4.06E-01	66546767	AQ477_RS07775	Hsp20/alpha crystallin family protein
359	0.07	0.13	5.66E-01	7.36E-01	66546768	AQ477_RS07780	phosphoenolpyruvate carboxykinase (GTP)
41	0.02	0.23	8.90E-01	9.47E-01	66546769	AQ477_RS07785	3-hydroxyacyl-CoA dehydrogenase NAD-binding domain-containing protein
10	0.08	0.30	5.74E-01	NA	66546770	AQ477_RS07790	LysR substrate-binding domain-containing protein
121	-0.29	0.19	6.73E-02	1.73E-01	66546773	mdcA	malonate decarboxylase subunit alpha
2	-0.05	0.32	5.69E-01	NA	66546774	mdcC	malonate decarboxylase acyl carrier protein
4	-0.02	0.31	8.63E-01	NA	66546775	AQ477_RS07815	biotin-independent malonate decarboxylase subunit beta
6	-0.01	0.31	8.97E-01	NA	66546776	mdcE	biotin-independent malonate decarboxylase subunit gamma
10	0.53	0.67	3.22E-02	NA	66546777	mdcG	malonate decarboxylase holo-[acyl-carrier-protein] synthase
45	-0.17	0.24	3.29E-01	5.22E-01	66546778	mdcB	triphosphoribosyl-dephospho-CoA synthase MdcB
18	0.47	0.54	4.37E-02	1.26E-01	66546780	AQ477_RS07840	phospholipase D-like domain-containing protein
33	0.72	0.42	9.01E-03	3.78E-02	66546781	AQ477_RS07845	alpha/beta fold hydrolase
115	-0.22	0.21	1.81E-01	3.49E-01	66546782	AQ477_RS07850	glutathione S-transferase
1321	1.55	0.16	8.59E-23	1.16E-20	66546783	proP	glycine betaine/L-proline transporter ProP
12	0.25	0.37	1.54E-01	NA	66546784	AQ477_RS07860	YnfA family protein
410	-0.24	0.15	7.80E-02	1.93E-01	66546785	dnaQ	DNA polymerase III subunit epsilon
180	-0.44	0.17	3.30E-03	1.71E-02	66546786	rnhA	ribonuclease HI
130	0.64	0.21	4.53E-04	3.23E-03	66546787	AQ477_RS07875	methyltransferase domain-containing protein
126	0.41	0.55	4.86E-02	1.37E-01	66546788	gloB	hydroxyacylglutathione hydrolase
531	0.55	0.14	2.16E-05	2.48E-04	66546789	AQ477_RS07885	transglycosylase SLT domain-containing protein
68	0.84	0.30	5.33E-04	3.69E-03	66546790	AQ477_RS07890	MFS transporter
3	0.05	0.32	5.71E-01	NA	66546791	AQ477_RS07895	hypothetical protein
45	0.12	0.24	4.96E-01	6.79E-01	66546792	AQ477_RS07900	AraC family transcriptional regulator
1013	0.42	0.12	1.42E-04	1.24E-03	66546793	carA	glutamine-hydrolyzing carbamoyl-phosphate synthase small subunit
131	0.15	0.17	2.97E-01	4.87E-01	66546794	leuE	leucine efflux protein LeuE
4835	-0.07	0.11	5.06E-01	6.87E-01	66546795	carB	carbamoyl-phosphate synthase large subunit
564	0.42	0.15	1.71E-03	9.86E-03	66546796	greA	transcription elongation factor GreA
82	0.69	0.24	6.71E-04	4.52E-03	66546797	AQ477_RS07925	DUF4149 domain-containing protein
66	0.38	0.26	4.95E-02	1.38E-01	66546798	AQ477_RS07930	YhbY family RNA-binding protein
217	0.28	0.18	6.67E-02	1.72E-01	66546799	AQ477_RS07935	RlmE family RNA methyltransferase
3897	-0.21	0.12	5.47E-02	1.48E-01	66546800	ftsH	ATP-dependent zinc metalloprotease FtsH
129	0.44	0.20	9.80E-03	4.06E-02	66546801	folP	dihydropteroate synthase
398	0.17	0.13	1.61E-01	3.25E-01	66546802	glmM	phosphoglucosamine mutase
1280	0.28	0.12	1.15E-02	4.61E-02	66546803	pstS	phosphate ABC transporter substrate-binding protein PstS
214	0.28	0.17	5.49E-02	1.49E-01	66546804	pstC	phosphate ABC transporter permease PstC
91	0.71	0.24	4.45E-04	3.18E-03	66546805	pstA	phosphate ABC transporter permease PstA
294	0.26	0.16	7.15E-02	1.81E-01	66546806	pstB	phosphate ABC transporter ATP-binding protein PstB
217	0.66	0.19	7.31E-05	7.11E-04	66546807	phoU	phosphate signaling complex protein PhoU
213	0.27	0.16	5.52E-02	1.49E-01	66546808	phoB	phosphate regulon transcriptional regulator PhoB
256	-0.01	0.15	9.41E-01	9.71E-01	66546809	phoR	phosphate regulon sensor histidine kinase PhoR
436	-0.55	0.14	2.08E-05	2.39E-04	66546810	ppk1	polyphosphate kinase 1
255	-0.00	0.15	9.91E-01	9.96E-01	66546811	ppx	exopolyphosphatase
14	-0.10	0.29	5.34E-01	7.11E-01	66546812	AQ477_RS08000	hypothetical protein
46	0.19	0.24	2.70E-01	4.60E-01	66546813	AQ477_RS08005	phosphatase PAP2 family protein
23	-0.81	0.46	6.74E-03	3.04E-02	66546814	AQ477_RS08010	hypothetical protein
2	0.08	0.34	2.75E-01	NA	66546816	sixA	phosphohistidine phosphatase SixA
290	0.20	0.14	1.22E-01	2.67E-01	66546817	AQ477_RS08025	GNAT family N-acetyltransferase
6	0.08	0.32	4.80E-01	NA	66546818	AQ477_RS08030	hypothetical protein
37	0.10	0.25	5.67E-01	7.37E-01	66546820	AQ477_RS08040	MATE family efflux transporter
50	-0.08	0.23	6.49E-01	7.99E-01	66546821	AQ477_RS08045	DUF2288 domain-containing protein
82	0.19	0.20	2.45E-01	4.31E-01	66546822	AQ477_RS08055	acyl-CoA synthetase
216	0.71	0.19	3.00E-05	3.33E-04	66546823	AQ477_RS08060	peptidoglycan DD-metalloendopeptidase family protein
47	0.23	0.25	1.96E-01	3.68E-01	66546824	AQ477_RS08065	aldose 1-epimerase
48	0.03	0.22	8.64E-01	9.32E-01	66546826	AQ477_RS08075	undecaprenyl-diphosphate phosphatase
18	-0.15	0.30	3.73E-01	5.67E-01	66546828	AQ477_RS08085	LysR substrate-binding domain-containing protein
21	-0.18	0.30	3.04E-01	4.96E-01	66546829	AQ477_RS08090	MFS transporter
59	-0.18	0.24	2.90E-01	4.80E-01	66546830	AQ477_RS08100	PHB depolymerase family esterase
8	-0.03	0.30	8.22E-01	NA	66546831	AQ477_RS08110	hypothetical protein
6	0.04	0.31	7.48E-01	NA	66546832	AQ477_RS08115	pseudo
244	-0.72	0.16	1.81E-06	2.79E-05	66546833	tssF	type VI secretion system baseplate subunit TssF
26	0.05	0.25	7.80E-01	8.76E-01	66546834	AQ477_RS08125	hypothetical protein
13	-0.48	0.54	4.20E-02	1.23E-01	66546835	AQ477_RS08130	PAAR domain-containing protein
166	-0.14	0.18	3.40E-01	5.35E-01	66546836	AQ477_RS08135	type VI secretion system Vgr family protein
74	-0.01	0.21	9.53E-01	9.77E-01	66546837	AQ477_RS08140	DUF4123 domain-containing protein
162	-0.37	0.19	2.11E-02	7.25E-02	66546838	AQ477_RS08145	DUF3304 domain-containing protein
1411	-0.55	0.15	6.05E-05	6.07E-04	66546839	AQ477_RS08150	DUF2235 domain-containing protein
1471	-0.19	0.11	6.53E-02	1.69E-01	66546840	AQ477_RS08155	type VI secretion system Vgr family protein
282	-0.51	0.20	2.70E-03	1.45E-02	66546841	AQ477_RS08165	hypothetical protein
43	0.21	0.27	2.46E-01	4.32E-01	66546842	AQ477_RS08175	hypothetical protein
43	0.16	0.26	3.53E-01	5.47E-01	66546843	AQ477_RS08180	hypothetical protein
204	0.03	0.16	8.13E-01	8.96E-01	66546844	vgrG	type VI secretion system Vgr family protein
162	-0.12	0.18	4.47E-01	6.37E-01	66546845	AQ477_RS08190	hypothetical protein
1096	-0.50	0.15	2.24E-04	1.81E-03	66546846	AQ477_RS08195	hypothetical protein
94	0.36	0.24	4.78E-02	1.35E-01	66546848	AQ477_RS08205	H-NS histone family protein
162	-0.23	0.17	1.17E-01	2.59E-01	66546849	AQ477_RS08210	amidohydrolase family protein
764	-0.58	0.14	6.79E-06	9.05E-05	66546850	AQ477_RS08215	MFS transporter
53	0.10	0.23	5.72E-01	7.40E-01	66546851	AQ477_RS08220	LysR family transcriptional regulator
42	0.11	0.23	5.06E-01	6.87E-01	66546852	AQ477_RS08230	spore coat U domain-containing protein
45	0.30	0.29	1.24E-01	2.70E-01	66546853	AQ477_RS08235	spore coat U domain-containing protein
9	0.87	0.97	1.40E-02	NA	66546854	AQ477_RS08240	spore coat U domain-containing protein
25	0.08	0.26	6.29E-01	7.86E-01	66546855	AQ477_RS08245	molecular chaperone
57	0.11	0.21	5.24E-01	7.01E-01	66546856	AQ477_RS08250	fimbria/pilus outer membrane usher protein
27	-0.20	0.28	2.72E-01	4.61E-01	66546857	AQ477_RS08255	spore coat U domain-containing protein
45	0.12	0.24	4.92E-01	6.76E-01	66546858	AQ477_RS08260	ATP-binding protein
7	0.05	0.30	7.14E-01	NA	66546859	AQ477_RS08265	response regulator transcription factor
6	0.05	0.31	6.84E-01	NA	66546860	AQ477_RS08275	methyltransferase domain-containing protein
126	-0.20	0.18	1.84E-01	3.53E-01	66546861	AQ477_RS08280	trans-2-enoyl-CoA reductase family protein
21	-0.11	0.28	4.98E-01	6.80E-01	66546862	AQ477_RS08285	acid phosphatase
5	-0.08	0.32	4.62E-01	NA	66546863	AQ477_RS08290	cytochrome-c peroxidase
43	0.62	0.34	1.00E-02	4.13E-02	66546864	AQ477_RS08295	M15 family metallopeptidase
579	0.12	0.14	3.30E-01	5.23E-01	66546865	AQ477_RS08300	glycoside hydrolase family 3 protein
558	-0.41	0.13	8.44E-04	5.50E-03	66546866	AQ477_RS08305	RT0821/Lpp0805 family surface protein
166	0.12	0.17	3.90E-01	5.84E-01	66546867	AQ477_RS08310	NUDIX hydrolase
3572	-0.03	0.13	7.68E-01	8.70E-01	66546868	AQ477_RS08315	glutamine--tRNA ligase/YqeY domain fusion protein
24	-0.13	0.28	4.39E-01	6.31E-01	66546869	AQ477_RS08325	hypothetical protein
174	-0.34	0.18	2.86E-02	9.22E-02	66546870	AQ477_RS08330	CaiB/BaiF CoA-transferase family protein
4060	0.17	0.10	8.20E-02	2.00E-01	66546871	alaS	alanine--tRNA ligase
49	-0.05	0.22	7.66E-01	8.70E-01	66546872	AQ477_RS08340	LysR substrate-binding domain-containing protein
3	0.05	0.32	5.79E-01	NA	66546873	AQ477_RS08345	YbfB/YjiJ family MFS transporter
45	0.04	0.23	7.90E-01	8.82E-01	66546874	AQ477_RS08355	trypsin-like peptidase domain-containing protein
45	0.16	0.25	3.45E-01	5.40E-01	66546875	AQ477_RS08365	NUDIX domain-containing protein
59	-0.17	0.22	3.05E-01	4.96E-01	66546876	AQ477_RS08370	YbjQ family protein
69	0.16	0.26	3.73E-01	5.67E-01	66546877	AQ477_RS08375	iron-containing alcohol dehydrogenase
37	-0.57	0.36	1.75E-02	6.25E-02	66546878	AQ477_RS08380	thioesterase family protein
7	0.02	0.30	8.94E-01	NA	66546879	AQ477_RS08385	branched-chain amino acid ABC transporter permease
22	0.01	0.26	9.29E-01	9.64E-01	66546880	AQ477_RS08390	branched-chain amino acid ABC transporter ATP-binding protein/permease
6	0.13	0.34	2.81E-01	NA	66546881	AQ477_RS08395	ABC transporter ATP-binding protein
8	-0.04	0.30	7.33E-01	NA	66546882	iolB	5-deoxy-glucuronate isomerase
6	-0.06	0.31	6.29E-01	NA	66546883	iolE	myo-inosose-2 dehydratase
4	-0.04	0.32	6.59E-01	NA	66546884	iolD	3D-(3,5/4)-trihydroxycyclohexane-1,2-dione acylhydrolase (decyclizing)
7	0.01	0.30	9.52E-01	NA	66546885	iolC	5-dehydro-2-deoxygluconokinase
4	-0.06	0.32	5.49E-01	NA	66546886	AQ477_RS08420	ATP-binding cassette domain-containing protein
3	-0.04	0.32	6.58E-01	NA	66546887	AQ477_RS08425	ABC transporter permease
14	-1.67	0.61	3.26E-04	2.46E-03	66546888	AQ477_RS08430	sugar ABC transporter substrate-binding protein
54	-1.80	0.30	1.88E-10	6.06E-09	66546889	AQ477_RS08435	MurR/RpiR family transcriptional regulator
28	-0.57	0.44	2.48E-02	8.22E-02	66546890	iolG	inositol 2-dehydrogenase
13	-0.37	0.46	7.12E-02	1.80E-01	66546891	AQ477_RS08445	Gfo/Idh/MocA family oxidoreductase
45	0.28	0.27	1.35E-01	2.86E-01	66546892	AQ477_RS08450	sulfurtransferase TusA family protein
19	0.02	0.28	9.23E-01	9.62E-01	66546893	AQ477_RS08455	hypothetical protein
1166	-0.18	0.13	1.41E-01	2.94E-01	66546894	AQ477_RS08460	response regulator transcription factor
634	-0.19	0.12	8.78E-02	2.11E-01	66546895	AQ477_RS08465	FecR domain-containing protein
453	0.24	0.16	8.58E-02	2.07E-01	66546896	AQ477_RS08470	CHASE2 domain-containing protein
95	0.21	0.21	2.14E-01	3.91E-01	66546897	AQ477_RS08475	DUF4136 domain-containing protein
1448	-0.24	0.13	5.40E-02	1.47E-01	66546898	galU	UTP--glucose-1-phosphate uridylyltransferase GalU
4029	-0.00	0.10	9.97E-01	9.99E-01	66546899	AQ477_RS08485	valine--tRNA ligase
1829	0.06	0.11	5.99E-01	7.62E-01	66546900	AQ477_RS08490	UvrD-helicase domain-containing protein
66	0.46	0.25	1.88E-02	6.65E-02	66546901	AQ477_RS08495	5'-methylthioadenosine/adenosylhomocysteine nucleosidase
193	0.74	0.18	8.55E-06	1.11E-04	66546902	AQ477_RS08500	MFS transporter
13	-0.09	0.29	5.56E-01	7.30E-01	66546903	AQ477_RS08505	methyl-accepting chemotaxis protein
62	0.02	0.21	8.97E-01	9.50E-01	66546904	AQ477_RS08510	HlyD family secretion protein
11	-0.08	0.30	5.64E-01	NA	66546905	AQ477_RS08515	DUF1656 domain-containing protein
84	0.53	0.24	5.89E-03	2.73E-02	66546906	AQ477_RS08520	FUSC family protein
93	0.32	0.21	6.41E-02	1.67E-01	66546907	AQ477_RS08525	efflux transporter outer membrane subunit
173	0.69	0.20	7.37E-05	7.13E-04	66546908	AQ477_RS08530	LysR family transcriptional regulator
198	-0.07	0.17	6.37E-01	7.90E-01	66546909	AQ477_RS08540	metallophosphoesterase
481	-0.46	0.13	1.80E-04	1.49E-03	66546910	AQ477_RS08545	FAD-binding oxidoreductase
9	0.10	0.31	4.86E-01	NA	66546911	AQ477_RS08550	DUF2069 domain-containing protein
96	0.43	0.23	1.91E-02	6.72E-02	66546912	wrbA	NAD(P)H:quinone oxidoreductase
206	0.30	0.16	3.29E-02	1.02E-01	66546913	AQ477_RS08560	YihY family inner membrane protein
30	0.34	0.34	9.37E-02	2.21E-01	66546914	AQ477_RS08565	DUF962 domain-containing protein
243	-0.20	0.18	1.96E-01	3.68E-01	66546915	AQ477_RS08570	CBS domain-containing protein
263	-0.26	0.16	6.96E-02	1.77E-01	66546916	AQ477_RS08575	MFS transporter
769	0.51	0.14	5.16E-05	5.28E-04	66546917	aroC	chorismate synthase
6053	0.46	0.14	2.79E-04	2.17E-03	66546918	AQ477_RS08585	electron transfer flavoprotein-ubiquinone oxidoreductase
1055	0.84	0.13	5.65E-12	2.34E-10	66546919	AQ477_RS08590	SDR family oxidoreductase
220	1.14	0.19	1.13E-10	3.93E-09	66546920	AQ477_RS08595	thioesterase family protein
80	0.08	0.20	6.26E-01	7.83E-01	66546923	AQ477_RS08615	cellulase family glycosylhydrolase
40	0.05	0.23	7.48E-01	8.61E-01	66546924	AQ477_RS08620	LuxR C-terminal-related transcriptional regulator
279	-0.59	0.17	8.60E-05	8.09E-04	66546925	AQ477_RS08625	CoA transferase subunit A
235	-1.07	0.19	3.00E-09	8.59E-08	66546926	AQ477_RS08630	CoA transferase subunit B
3	-0.05	0.32	5.91E-01	NA	66546928	AQ477_RS08640	polysaccharide deacetylase family protein
2	-0.00	0.32	9.96E-01	NA	66546929	AQ477_RS08645	ester cyclase
9	0.05	0.30	7.06E-01	NA	66546930	AQ477_RS08650	LysR family transcriptional regulator
11	-0.27	0.40	1.18E-01	NA	66546932	AQ477_RS08660	FAD/NAD(P)-binding oxidoreductase
194	0.36	0.17	1.40E-02	5.32E-02	66546933	AQ477_RS08665	pseudo
440	0.06	0.15	6.39E-01	7.92E-01	66546934	AQ477_RS08670	RidA family protein
1649	0.07	0.10	5.13E-01	6.92E-01	66546935	AQ477_RS08675	bifunctional (p)ppGpp synthetase/guanosine-3',5'-bis(diphosphate) 3'-pyrophosphohydrolase
4624	0.10	0.13	3.67E-01	5.61E-01	66546937	thrS	threonine--tRNA ligase
5103	0.01	0.14	9.40E-01	9.70E-01	66546938	infC	translation initiation factor IF-3
2444	0.02	0.13	8.47E-01	9.21E-01	66546939	rpmI	50S ribosomal protein L35
9465	0.03	0.14	8.41E-01	9.16E-01	66546940	rplT	50S ribosomal protein L20
1395	0.17	0.13	1.66E-01	3.30E-01	66546941	pheS	phenylalanine--tRNA ligase subunit alpha
2675	-0.01	0.10	9.38E-01	9.70E-01	66546942	pheT	phenylalanine--tRNA ligase subunit beta
375	-0.25	0.16	6.69E-02	1.72E-01	66546943	AQ477_RS08715	integration host factor subunit alpha
351	-0.40	0.16	5.18E-03	2.47E-02	66546944	AQ477_RS08720	MerR family transcriptional regulator
50	0.04	0.22	8.27E-01	9.05E-01	66546945	AQ477_RS08725	hypothetical protein
829	-0.17	0.17	2.26E-01	4.06E-01	66546946	AQ477_RS08730	FkbM family methyltransferase
13	0.12	0.31	4.23E-01	NA	66546948	AQ477_RS08740	DUF3443 domain-containing protein
4	0.04	0.31	7.03E-01	NA	66546949	AQ477_RS08745	DUF2844 domain-containing protein
2330	0.13	0.11	2.27E-01	4.07E-01	66546951	bamC	outer membrane protein assembly factor BamC
32	0.09	0.25	5.98E-01	7.61E-01	66546952	AQ477_RS08770	antibiotic biosynthesis monooxygenase
188	0.07	0.18	6.32E-01	7.87E-01	66546953	AQ477_RS08775	hypothetical protein
4939	-0.21	0.13	7.85E-02	1.93E-01	66546954	AQ477_RS08780	hypothetical protein
31	0.05	0.24	7.69E-01	8.70E-01	66546955	AQ477_RS08785	YdcF family protein
72	-0.17	0.22	3.06E-01	4.97E-01	66546956	AQ477_RS08790	hypothetical protein
4	0.06	0.32	5.26E-01	NA	66546957	AQ477_RS08795	hypothetical protein
9	-0.07	0.30	6.25E-01	NA	66546958	AQ477_RS08800	transposase
19	-0.13	0.28	4.41E-01	6.32E-01	66546959	AQ477_RS08805	LysR family transcriptional regulator
1389	0.44	0.12	7.81E-05	7.49E-04	66546960	scpB	SMC-Scp complex subunit ScpB
1658	0.35	0.14	6.28E-03	2.88E-02	66546961	AQ477_RS08815	pseudouridine synthase
1739	-0.06	0.14	6.64E-01	8.10E-01	66546962	rimP	ribosome maturation factor RimP
6562	0.00	0.12	9.80E-01	9.92E-01	66546963	nusA	transcription termination factor NusA
16286	0.07	0.11	4.72E-01	6.60E-01	66546964	infB	translation initiation factor IF-2
659	-0.04	0.15	7.62E-01	8.67E-01	66546965	rbfA	30S ribosome-binding factor RbfA
207	0.75	0.18	6.85E-06	9.10E-05	66546966	truB	tRNA pseudouridine(55) synthase TruB
221	0.05	0.16	7.33E-01	8.55E-01	66546967	AQ477_RS08845	DHA2 family efflux MFS transporter permease subunit
272	0.57	0.16	1.07E-04	9.78E-04	66546968	AQ477_RS08850	EmrA/EmrK family multidrug efflux transporter periplasmic adaptor subunit
305	1.07	0.17	9.95E-12	4.00E-10	66546969	AQ477_RS08855	efflux transporter outer membrane subunit
115	0.58	0.21	1.31E-03	7.90E-03	66546970	AQ477_RS08860	MarR family transcriptional regulator
2840	0.31	0.11	2.83E-03	1.51E-02	66546971	typA	translational GTPase TypA
29454	-0.46	0.14	2.64E-04	2.08E-03	66546973	AQ477_RS08875	2-oxoglutarate dehydrogenase E1 component
7456	-0.23	0.14	6.58E-02	1.70E-01	66546974	odhB	2-oxoglutarate dehydrogenase complex dihydrolipoyllysine-residue succinyltransferase
8972	-0.22	0.11	3.26E-02	1.01E-01	66546975	lpdA	dihydrolipoyl dehydrogenase
728	-0.02	0.13	8.97E-01	9.50E-01	66546976	zapE	cell division protein ZapE
26	0.13	0.27	4.36E-01	6.28E-01	66546977	AQ477_RS08895	transposase
168	0.99	0.19	1.12E-08	2.87E-07	66546978	AQ477_RS08900	DUF2147 domain-containing protein
23	-0.16	0.28	3.53E-01	5.47E-01	66546979	AQ477_RS08905	sugar transporter
7	-0.08	0.31	5.15E-01	NA	66546982	AQ477_RS08925	Flp family type IVb pilin
32	-0.37	0.35	7.85E-02	1.93E-01	66546983	AQ477_RS08930	prepilin peptidase
5	-0.07	0.32	5.62E-01	NA	66546984	AQ477_RS08935	TadE/TadG family type IV pilus assembly protein
7	0.03	0.30	8.24E-01	NA	66546985	cpaB	Flp pilus assembly protein CpaB
44	-0.43	0.31	4.01E-02	1.18E-01	66546986	AQ477_RS08945	type II and III secretion system protein family protein
8	0.07	0.31	5.89E-01	NA	66546987	AQ477_RS08950	fimbrial protein
58	-0.07	0.21	6.82E-01	8.23E-01	66546988	AQ477_RS08955	CpaF family protein
14	0.27	0.38	1.34E-01	2.85E-01	66546989	AQ477_RS08960	type II secretion system F family protein
9	0.13	0.33	3.42E-01	NA	66546990	AQ477_RS08965	type II secretion system F family protein
15	-0.01	0.28	9.62E-01	9.82E-01	66546991	AQ477_RS08970	pilus assembly protein
38	0.05	0.24	7.44E-01	8.59E-01	66546993	AQ477_RS08980	TadG family pilus assembly protein
114	-0.16	0.19	3.12E-01	5.04E-01	66546994	AQ477_RS08985	sigma-54 dependent transcriptional regulator
102	-0.27	0.20	1.00E-01	2.32E-01	66546995	AQ477_RS08990	DUF2968 domain-containing protein
189	0.27	0.17	6.30E-02	1.65E-01	66546996	hfq	RNA chaperone Hfq
5	-0.01	0.31	9.63E-01	NA	66546997	AQ477_RS09000	hypothetical protein
10	-0.12	0.32	3.88E-01	NA	66546998	AQ477_RS09005	DUF1571 domain-containing protein
69	0.47	0.25	1.68E-02	6.10E-02	66546999	AQ477_RS09010	AMP-binding protein
135	0.60	0.20	5.28E-04	3.67E-03	66547000	AQ477_RS09015	TetR/AcrR family transcriptional regulator
23	0.06	0.26	7.07E-01	8.40E-01	66547001	AQ477_RS09020	MFS transporter
24	0.19	0.30	2.83E-01	4.72E-01	66547002	AQ477_RS09025	GNAT family N-acetyltransferase
70	-0.30	0.23	8.91E-02	2.13E-01	66547003	AQ477_RS09030	ParB-like protein
19	-0.00	0.27	9.93E-01	9.97E-01	66547004	AQ477_RS09035	SulP family inorganic anion transporter
6	0.30	0.48	5.68E-02	NA	66547005	AQ477_RS09040	PA domain protein
25	0.06	0.25	7.37E-01	8.56E-01	66547006	AQ477_RS09045	methyl-accepting chemotaxis protein
4892	0.18	0.11	7.69E-02	1.91E-01	66547009	rnr	ribonuclease R
183	0.26	0.17	7.65E-02	1.90E-01	66547010	rlmB	23S rRNA (guanosine(2251)-2'-O)-methyltransferase RlmB
195	-0.02	0.15	8.74E-01	9.36E-01	66547011	AQ477_RS09070	N-acetylmuramoyl-L-alanine amidase
285	0.55	0.16	2.19E-04	1.79E-03	66547012	rpiA	ribose-5-phosphate isomerase RpiA
181	0.05	0.17	7.26E-01	8.50E-01	66547013	AQ477_RS09080	FCD domain-containing protein
38	0.03	0.24	8.64E-01	9.32E-01	66547014	AQ477_RS09085	Gfo/Idh/MocA family oxidoreductase
58	0.13	0.22	4.21E-01	6.13E-01	66547015	AQ477_RS09090	amino acid ABC transporter permease
465	-0.05	0.14	6.91E-01	8.28E-01	66547016	AQ477_RS09095	cystine ABC transporter substrate-binding protein
254	0.80	0.17	2.11E-07	4.17E-06	66547017	AQ477_RS09100	quinone-dependent dihydroorotate dehydrogenase
201	-0.16	0.19	3.13E-01	5.05E-01	66547018	AQ477_RS09105	arginyltransferase
45	0.17	0.24	3.41E-01	5.36E-01	66547019	aat	leucyl/phenylalanyl-tRNA--protein transferase
108	-0.00	0.19	9.75E-01	9.89E-01	66547020	AQ477_RS09115	NUDIX hydrolase
11	0.13	0.32	3.79E-01	NA	66547022	AQ477_RS09125	heme-degrading domain-containing protein
34	0.17	0.26	3.43E-01	5.37E-01	66547023	AQ477_RS09130	multidrug efflux SMR transporter
103	-0.22	0.20	1.80E-01	3.48E-01	66547024	AQ477_RS09135	enoyl-CoA hydratase/isomerase family protein
7	0.13	0.33	3.30E-01	NA	66547025	AQ477_RS09150	hypothetical protein
18	-0.04	0.28	7.72E-01	8.72E-01	66547026	ssuD	FMNH2-dependent alkanesulfonate monooxygenase
12	-0.58	0.66	2.75E-02	NA	66547027	ssuC	aliphatic sulfonate ABC transporter permease SsuC
2	-0.06	0.33	3.99E-01	NA	66547028	AQ477_RS09165	ATP-binding cassette domain-containing protein
114	-0.21	0.20	1.91E-01	3.63E-01	66547030	AQ477_RS09175	hypothetical protein
49	-0.07	0.22	6.63E-01	8.09E-01	66547031	AQ477_RS09180	hypothetical protein
860	-0.01	0.11	9.18E-01	9.60E-01	66547033	dusA	tRNA dihydrouridine(20/20a) synthase DusA
637	-0.22	0.13	5.33E-02	1.46E-01	66547034	AQ477_RS09195	dicarboxylate/amino acid:cation symporter
61	-0.07	0.22	6.77E-01	8.20E-01	66547035	AQ477_RS09205	helix-turn-helix domain-containing protein
4	0.02	0.31	8.56E-01	NA	66547036	AQ477_RS09210	PaaI family thioesterase
268	0.15	0.15	2.60E-01	4.49E-01	66547037	AQ477_RS09215	NADP(H)-dependent aldo-keto reductase
139	0.66	0.21	3.27E-04	2.46E-03	66547038	AQ477_RS09220	permease
211	0.16	0.15	2.20E-01	3.97E-01	66547039	AQ477_RS09225	hypothetical protein
68	-0.12	0.21	4.62E-01	6.50E-01	66547040	AQ477_RS09230	ABC transporter permease
135	0.05	0.17	7.48E-01	8.61E-01	66547041	nodI	nodulation factor ABC transporter ATP-binding protein NodI
175	-0.67	0.22	4.30E-04	3.10E-03	66547042	AQ477_RS09240	universal stress protein
157	1.55	0.19	8.66E-17	6.29E-15	66547043	AQ477_RS09245	DUF2939 domain-containing protein
99	1.43	0.23	5.51E-11	2.02E-09	66547044	AQ477_RS09250	hypothetical protein
335	1.83	0.16	2.03E-30	4.50E-28	66547045	lexA	transcriptional repressor LexA
99	-0.88	0.22	9.93E-06	1.26E-04	66547046	AQ477_RS09260	sulfate ABC transporter substrate-binding protein
20	-0.16	0.30	3.48E-01	5.42E-01	66547047	cysT	sulfate ABC transporter permease subunit CysT
37	-0.50	0.34	2.75E-02	8.94E-02	66547048	cysW	sulfate ABC transporter permease subunit CysW
32	-0.24	0.29	1.90E-01	3.61E-01	66547049	AQ477_RS09275	sulfate ABC transporter ATP-binding protein
228	-0.57	0.17	1.50E-04	1.30E-03	66547050	AQ477_RS09280	CysB family HTH-type transcriptional regulator
280	-0.14	0.14	2.74E-01	4.63E-01	66547051	AQ477_RS09285	sugar ABC transporter substrate-binding protein
19	0.17	0.31	3.16E-01	5.07E-01	66547052	AQ477_RS09290	sugar ABC transporter ATP-binding protein
36	0.39	0.33	6.72E-02	1.72E-01	66547053	AQ477_RS09295	ABC transporter permease
166	0.07	0.20	6.70E-01	8.15E-01	66547054	AQ477_RS09300	LacI family DNA-binding transcriptional regulator
25	-0.07	0.26	6.86E-01	8.25E-01	66547055	rbsK	ribokinase
15	-0.41	0.46	6.16E-02	1.62E-01	66547056	AQ477_RS09310	methyl-accepting chemotaxis protein
5494	-0.06	0.14	6.10E-01	7.71E-01	66547057	AQ477_RS09315	PrkA family serine protein kinase
521	0.49	0.13	7.33E-05	7.11E-04	66547058	AQ477_RS09320	YeaH/YhbH family protein
338	-0.49	0.16	5.67E-04	3.89E-03	66547059	AQ477_RS09325	SpoVR family protein
388	-0.16	0.13	1.72E-01	3.37E-01	66547060	AQ477_RS09330	MFS family transporter
4	0.09	0.33	3.96E-01	NA	66547064	AQ477_RS09355	type II and III secretion system protein family protein
5	-0.06	0.32	5.73E-01	NA	66547067	AQ477_RS09370	CpaF family protein
13	-0.26	0.38	1.43E-01	2.99E-01	66547073	AQ477_RS09400	transporter substrate-binding domain-containing protein
3	-0.00	0.32	9.85E-01	NA	66547075	AQ477_RS09410	amino acid ABC transporter permease
97	0.59	0.24	2.64E-03	1.44E-02	66547076	AQ477_RS09415	peptidoglycan DD-metalloendopeptidase family protein
94	0.23	0.23	1.88E-01	3.59E-01	66547077	amrR	TetR family transcriptional regulator
108	0.25	0.26	1.72E-01	3.37E-01	66547078	AQ477_RS09425	MexX/AxyX family multidrug efflux RND transporter periplasmic adaptor subunit
1610	-0.01	0.11	8.84E-01	9.43E-01	66547079	amrB	multidrug efflux RND transporter permease subunit
267	0.52	0.18	1.22E-03	7.46E-03	66547080	AQ477_RS09435	efflux transporter outer membrane subunit
50	0.32	0.27	9.69E-02	2.27E-01	66547081	AQ477_RS09440	pseudo
127	0.15	0.19	3.48E-01	5.42E-01	66547082	AQ477_RS09445	fimbrial protein
53	-0.21	0.25	2.28E-01	4.08E-01	66547083	AQ477_RS09450	ABC transporter ATP-binding protein
85	-1.64	0.26	1.34E-11	5.11E-10	66547084	AQ477_RS09455	lasso peptide isopeptide bond-forming cyclase
124	-1.01	0.23	8.76E-07	1.46E-05	66547085	AQ477_RS09460	lasso peptide biosynthesis B2 protein
8	-0.12	0.32	3.66E-01	NA	66547086	AQ477_RS09470	AraC family transcriptional regulator
2	-0.03	0.32	6.83E-01	NA	66547087	AQ477_RS09475	ABC transporter substrate-binding protein
8	-0.01	0.29	9.30E-01	NA	66547090	AQ477_RS09490	alcohol dehydrogenase catalytic domain-containing protein
18	-0.00	0.27	9.87E-01	9.94E-01	66547091	AQ477_RS09495	FGGY-family carbohydrate kinase
41	-0.72	0.36	4.88E-03	2.34E-02	66547094	AQ477_RS09510	RNA polymerase factor sigma-70
18	0.06	0.28	6.91E-01	8.28E-01	66547095	AQ477_RS09515	MbtH family NRPS accessory protein
145	0.00	0.16	9.95E-01	9.97E-01	66547096	AQ477_RS09520	TauD/TfdA family dioxygenase
55	0.14	0.23	4.12E-01	6.05E-01	66547097	AQ477_RS09525	ABC transporter ATP-binding protein
20	0.32	0.39	1.09E-01	2.47E-01	66547098	fhuB	Fe(3+)-hydroxamate ABC transporter permease FhuB
13	0.07	0.29	6.61E-01	NA	66547099	fhuF	siderophore-iron reductase FhuF
70	0.17	0.22	3.06E-01	4.97E-01	66547100	AQ477_RS09540	iron-siderophore ABC transporter substrate-binding protein
13	0.24	0.36	1.70E-01	3.35E-01	66547101	AQ477_RS09545	DUF1993 domain-containing protein
76	-0.03	0.20	8.51E-01	9.23E-01	66547102	AQ477_RS09550	cyclic peptide export ABC transporter
442	0.79	0.17	7.06E-07	1.21E-05	66547103	AQ477_RS09555	non-ribosomal peptide synthetase
205	0.88	0.24	3.38E-05	3.66E-04	66547104	AQ477_RS09560	non-ribosomal peptide synthetase
307	0.46	0.15	6.81E-04	4.58E-03	66547105	AQ477_RS09565	lysine N(6)-hydroxylase/L-ornithine N(5)-oxygenase family protein
1522	0.02	0.11	8.56E-01	9.27E-01	66547106	AQ477_RS09570	TonB-dependent siderophore receptor
247	0.04	0.15	7.80E-01	8.76E-01	66547107	AQ477_RS09575	formyltransferase family protein
74	-0.28	0.24	1.20E-01	2.64E-01	66547108	AQ477_RS09580	inclusion body family protein
18	0.44	0.50	5.22E-02	1.44E-01	66547109	AQ477_RS09585	cobyrinate a,c-diamide synthase
137	0.10	0.17	4.87E-01	6.72E-01	66547110	cobO	cob(I)yrinic acid a,c-diamide adenosyltransferase
118	0.19	0.19	2.25E-01	4.04E-01	66547112	AQ477_RS09600	HoxN/HupN/NixA family nickel/cobalt transporter
198	0.00	0.15	9.86E-01	9.93E-01	66547113	cobW	cobalamin biosynthesis protein CobW
497	0.20	0.13	1.07E-01	2.43E-01	66547114	cobN	cobaltochelatase subunit CobN
103	-0.13	0.20	4.08E-01	6.01E-01	66547115	AQ477_RS09620	ATP-binding protein
3	0.04	0.32	6.38E-01	NA	66547116	AQ477_RS09625	VWA domain-containing protein
133	0.17	0.18	2.54E-01	4.41E-01	66547117	AQ477_RS09630	alpha/beta hydrolase
8	-0.02	0.30	8.76E-01	NA	66547118	AQ477_RS09635	hypothetical protein
486	-0.47	0.14	3.98E-04	2.89E-03	66547119	AQ477_RS09645	T2SS-translocated chitinase
33	0.51	0.37	3.04E-02	9.65E-02	66547120	cobJ	precorrin-3B C(17)-methyltransferase
99	0.05	0.18	7.58E-01	8.65E-01	66547121	AQ477_RS09655	precorrin-2 C(20)-methyltransferase
8	0.01	0.30	9.47E-01	NA	66547122	AQ477_RS09660	precorrin-8X methylmutase
19	0.06	0.28	7.07E-01	8.40E-01	66547123	cobG	precorrin-3B synthase
5	0.03	0.31	7.87E-01	NA	66547124	AQ477_RS09670	bifunctional cobalt-precorrin-7 (C(5))-methyltransferase/cobalt-precorrin-6B (C(15))-methyltransferase
42	0.11	0.24	5.27E-01	7.04E-01	66547125	AQ477_RS09675	cobalt-precorrin-5B (C(1))-methyltransferase
3	-0.00	0.32	9.67E-01	NA	66547126	AQ477_RS09680	cobalt-precorrin-6A reductase
39	0.18	0.26	3.00E-01	4.90E-01	66547127	cobM	precorrin-4 C(11)-methyltransferase
262	1.00	0.18	1.25E-09	3.80E-08	66547128	AQ477_RS09695	family 10 glycosylhydrolase
5	0.20	0.39	1.13E-01	NA	66547129	AQ477_RS09700	MFS transporter
9	0.14	0.33	3.14E-01	NA	66547130	AQ477_RS09705	MarR family transcriptional regulator
136	-0.27	0.19	8.92E-02	2.14E-01	66547131	AQ477_RS09710	glutathione S-transferase N-terminal domain-containing protein
23	0.09	0.29	5.42E-01	7.18E-01	66547132	AQ477_RS09715	LysR family transcriptional regulator
2	0.03	0.32	6.67E-01	NA	66547133	AQ477_RS09720	heme-binding protein
27	0.16	0.28	3.67E-01	5.61E-01	66547134	AQ477_RS09725	SDR family oxidoreductase
534	-0.13	0.15	3.54E-01	5.48E-01	66547135	arcC	carbamate kinase
2725	-0.62	0.14	1.03E-06	1.67E-05	66547136	AQ477_RS09735	ornithine carbamoyltransferase
1887	-0.03	0.11	7.58E-01	8.65E-01	66547137	arcA	arginine deiminase
2137	0.00	0.11	9.81E-01	9.92E-01	66547138	arcD	arginine-ornithine antiporter
1836	-0.29	0.12	1.05E-02	4.28E-02	66547139	AQ477_RS09750	hypothetical protein
13	-0.12	0.30	4.34E-01	6.25E-01	66547143	AQ477_RS09770	ABC transporter permease
19	0.04	0.28	7.95E-01	8.84E-01	66547144	AQ477_RS09775	ABC transporter ATP-binding protein
8	0.03	0.30	8.08E-01	NA	66547145	AQ477_RS09780	ABC transporter permease
137	-0.15	0.18	3.07E-01	4.98E-01	66547146	AQ477_RS09785	ABC transporter substrate-binding protein
157	-0.23	0.17	1.30E-01	2.79E-01	66547147	AQ477_RS09790	class I SAM-dependent methyltransferase
23	-0.17	0.29	3.20E-01	5.11E-01	66547148	AQ477_RS09795	acyl-CoA synthetase
9	0.02	0.30	8.83E-01	NA	66547150	AQ477_RS09810	methyl-accepting chemotaxis protein
5	-0.25	0.46	4.54E-02	NA	66547151	AQ477_RS09815	chemotaxis protein CheW
15	0.00	0.29	9.83E-01	9.92E-01	66547153	AQ477_RS09825	AraC family transcriptional regulator
4	-0.04	0.32	6.93E-01	NA	66547154	AQ477_RS09830	porin
9	-0.24	0.39	1.39E-01	NA	66547157	AQ477_RS09850	hypothetical protein
2	-0.07	0.33	3.24E-01	NA	66547163	AQ477_RS09895	phage portal protein
367	-1.16	0.19	1.31E-10	4.45E-09	66547166	AQ477_RS09910	DUF3396 domain-containing protein
206	-1.13	0.20	1.88E-09	5.58E-08	66547167	AQ477_RS09915	VRR-NUC domain-containing protein
69	-0.60	0.26	4.10E-03	2.01E-02	66547168	AQ477_RS09920	PAAR domain-containing protein
569	-0.33	0.15	1.53E-02	5.70E-02	66547171	AQ477_RS09940	IS256 family transposase
3	0.03	0.32	7.19E-01	NA	66547172	yjfF	sugar ABC transporter permease YjfF
2	-0.06	0.33	4.31E-01	NA	66547175	AQ477_RS09960	ABC transporter substrate-binding protein
2	0.00	0.32	9.89E-01	NA	66547176	gguB	sugar ABC transporter permease
2	-0.04	0.32	5.90E-01	NA	66547177	xylG	D-xylose ABC transporter ATP-binding protein
2	-0.02	0.32	8.43E-01	NA	66547178	xylF	D-xylose ABC transporter substrate-binding protein
3	0.02	0.32	8.18E-01	NA	66547179	xylA	xylose isomerase
9	0.20	0.36	1.82E-01	NA	66547180	AQ477_RS09985	DNA-binding transcriptional regulator
9	-0.14	0.32	3.34E-01	NA	66547181	AQ477_RS09990	galactose mutarotase
17	-0.35	0.41	8.76E-02	2.11E-01	66547182	AQ477_RS09995	iron-containing alcohol dehydrogenase
83	-0.70	0.26	1.09E-03	6.81E-03	66547183	AQ477_RS10000	hypothetical protein
97	-0.14	0.19	3.76E-01	5.68E-01	66547184	AQ477_RS10005	NAD(P)/FAD-dependent oxidoreductase
8	0.03	0.30	8.13E-01	NA	66547185	AQ477_RS10010	cation:proton antiporter
9	0.08	0.30	5.44E-01	NA	66547187	AQ477_RS10020	oxygenase
27	0.15	0.29	3.62E-01	5.56E-01	66547188	AQ477_RS10025	dihydroxyacetone kinase family protein
12	-0.10	0.30	5.00E-01	NA	66547189	AQ477_RS10030	ABC transporter permease
11	-0.40	0.56	4.81E-02	NA	66547190	AQ477_RS10035	ABC transporter ATP-binding protein
10	-0.20	0.36	1.98E-01	NA	66547191	AQ477_RS10040	FAD:protein FMN transferase
148	-2.13	0.22	7.69E-24	1.12E-21	66547192	nosZ	TAT-dependent nitrous-oxide reductase
25	-0.98	0.48	2.68E-03	1.44E-02	66547193	AQ477_RS10050	nitrous oxide reductase family maturation protein NosD
3	-0.07	0.33	4.39E-01	NA	66547195	AQ477_RS10060	ABC transporter permease subunit
7	-0.26	0.43	8.72E-02	NA	66547196	AQ477_RS10065	nitrous oxide reductase accessory protein NosL
5	-0.08	0.32	4.50E-01	NA	66547197	AQ477_RS10070	hypothetical protein
5	-0.05	0.31	6.40E-01	NA	66547199	AQ477_RS10080	c-type cytochrome
14	-0.40	0.48	6.12E-02	1.61E-01	66547200	AQ477_RS10085	4Fe-4S binding protein
8	-0.22	0.38	1.49E-01	NA	66547201	AQ477_RS10090	DUF3772 domain-containing protein
9	0.32	0.48	6.77E-02	NA	66547203	AQ477_RS10105	hypothetical protein
203	-0.36	0.18	2.17E-02	7.38E-02	66547205	corA	magnesium/cobalt transporter CorA
6	-0.07	0.32	5.20E-01	NA	66547206	cydX	cytochrome bd-I oxidase subunit CydX
131	-0.67	0.20	1.56E-04	1.33E-03	66547207	AQ477_RS10125	ATP-binding protein
43	-0.34	0.29	8.85E-02	2.13E-01	66547208	AQ477_RS10135	saccharopine dehydrogenase NADP-binding domain-containing protein
4	-0.07	0.33	4.48E-01	NA	66547209	AQ477_RS10145	hypothetical protein
24	0.18	0.29	3.05E-01	4.97E-01	66547210	AQ477_RS10150	zinc ribbon domain-containing protein
14	0.35	0.44	8.18E-02	2.00E-01	66547211	AQ477_RS10155	Lrp/AsnC family transcriptional regulator
48	-0.23	0.25	1.99E-01	3.72E-01	66547212	AQ477_RS10160	Spy/CpxP family protein refolding chaperone
33	0.50	0.36	2.95E-02	9.46E-02	66547213	AQ477_RS10165	depolymerase
32	0.06	0.25	7.20E-01	8.46E-01	66547214	AQ477_RS10170	PGDYG domain-containing protein
11	0.05	0.29	7.38E-01	NA	66547215	AQ477_RS10175	DUF3022 domain-containing protein
55	0.36	0.29	7.32E-02	1.84E-01	66547216	AQ477_RS10180	YhfC family intramembrane metalloprotease
38	0.46	0.35	3.84E-02	1.15E-01	66547217	AQ477_RS10185	LacI family DNA-binding transcriptional regulator
10	0.08	0.30	5.86E-01	NA	66547218	AQ477_RS10190	D-glycerate dehydrogenase
22	0.08	0.27	6.06E-01	7.67E-01	66547219	AQ477_RS10195	MFS transporter
5	0.08	0.33	4.35E-01	NA	66547220	AQ477_RS10200	sugar kinase
9	0.02	0.29	8.59E-01	NA	66547223	AQ477_RS10215	LysR family transcriptional regulator
6	0.09	0.32	4.38E-01	NA	66547224	AQ477_RS10220	YeiH family protein
49	-0.16	0.24	3.60E-01	5.54E-01	66547225	AQ477_RS10225	ClcB-like voltage-gated chloride channel protein
117	-0.14	0.20	3.74E-01	5.67E-01	66547226	AQ477_RS10230	TetR/AcrR family transcriptional regulator
56	0.30	0.25	1.00E-01	2.31E-01	66547227	AQ477_RS10235	efflux RND transporter periplasmic adaptor subunit
330	0.05	0.14	6.76E-01	8.19E-01	66547228	AQ477_RS10240	efflux RND transporter permease subunit
35	0.31	0.31	1.15E-01	2.56E-01	66547229	AQ477_RS10245	efflux transporter outer membrane subunit
11	0.01	0.29	9.56E-01	NA	66547230	AQ477_RS10250	hypothetical protein
11	-0.01	0.29	9.48E-01	NA	66547231	AQ477_RS10255	helix-turn-helix transcriptional regulator
16	-0.03	0.28	8.17E-01	8.99E-01	66547232	AQ477_RS10260	DUF2975 domain-containing protein
118	-0.33	0.20	4.43E-02	1.27E-01	66547233	AQ477_RS10265	sigma 54-interacting transcriptional regulator
179	1.81	0.25	1.09E-14	6.17E-13	66547234	AQ477_RS10270	MBL fold metallo-hydrolase
219	0.84	0.17	1.40E-07	2.91E-06	66547235	AQ477_RS10275	bifunctional protein tyrosine phosphatase family protein/NAD(P)/FAD-dependent oxidoreductase
9	0.12	0.32	4.12E-01	NA	66547236	AQ477_RS10280	sulfite exporter TauE/SafE family protein
326	-0.18	0.17	2.13E-01	3.90E-01	66547237	AQ477_RS10285	ABC transporter permease subunit
240	-0.39	0.20	1.63E-02	5.97E-02	66547238	AQ477_RS10290	ABC transporter permease subunit
281	-0.12	0.15	3.66E-01	5.60E-01	66547239	potA	polyamine ABC transporter ATP-binding protein
1576	-0.49	0.16	7.78E-04	5.13E-03	66547240	AQ477_RS10300	polyamine ABC transporter substrate-binding protein
3	0.02	0.32	8.00E-01	NA	66547241	AQ477_RS10305	Nramp family divalent metal transporter
21	0.04	0.27	8.05E-01	8.91E-01	66547242	AQ477_RS10310	DUF1289 domain-containing protein
1719	-0.85	0.16	7.85E-09	2.06E-07	66547243	AQ477_RS10315	outer membrane beta-barrel protein
1261	-0.20	0.11	5.21E-02	1.44E-01	66547244	AQ477_RS10320	nitronate monooxygenase family protein
389	-0.25	0.14	4.59E-02	1.31E-01	66547245	AQ477_RS10325	aldehyde dehydrogenase family protein
12	-0.01	0.29	9.60E-01	NA	66547246	AQ477_RS10330	porin
1944	0.28	0.11	6.66E-03	3.01E-02	66547247	AQ477_RS10335	ABC-F family ATPase
195	-0.05	0.15	7.17E-01	8.45E-01	66547248	AQ477_RS10340	AsmA family protein
9	0.01	0.29	9.48E-01	NA	66547249	AQ477_RS10345	ATP-binding cassette domain-containing protein
38	-0.61	0.35	1.18E-02	4.71E-02	66547250	fetB	iron export ABC transporter permease subunit FetB
3	-0.07	0.33	4.12E-01	NA	66547251	AQ477_RS10355	hypothetical protein
121	-0.10	0.19	5.13E-01	6.92E-01	66547252	AQ477_RS10360	DUF6013 family protein
154	0.65	0.19	1.14E-04	1.03E-03	66547253	serB	phosphoserine phosphatase SerB
637	0.59	0.13	1.33E-06	2.11E-05	66547254	AQ477_RS10370	cystathionine beta-lyase
93	-0.01	0.18	9.32E-01	9.66E-01	66547255	AQ477_RS10375	hypothetical protein
654	0.25	0.16	6.79E-02	1.74E-01	66547256	AQ477_RS10380	acetyl-CoA C-acyltransferase family protein
96	0.33	0.25	7.77E-02	1.92E-01	66547257	AQ477_RS10385	sugar kinase
1220	-0.07	0.13	5.49E-01	7.24E-01	66547258	rimO	30S ribosomal protein S12 methylthiotransferase RimO
1455	-0.37	0.16	8.99E-03	3.77E-02	66547259	phaR	polyhydroxyalkanoate synthesis repressor PhaR
2061	-0.26	0.14	4.26E-02	1.24E-01	66547260	AQ477_RS10400	3-ketoacyl-ACP reductase
914	0.04	0.13	7.34E-01	8.55E-01	66547261	AQ477_RS10405	acetyl-CoA C-acetyltransferase
1645	-0.25	0.15	5.97E-02	1.58E-01	66547262	phaC	class I poly(R)-hydroxyalkanoic acid synthase
48	0.43	0.29	3.76E-02	1.13E-01	66547263	pgeF	peptidoglycan editing factor PgeF
118	0.56	0.23	3.62E-03	1.84E-02	66547264	AQ477_RS10420	RluA family pseudouridine synthase
931	0.16	0.14	2.16E-01	3.93E-01	66547265	AQ477_RS10425	outer membrane protein assembly factor BamD
895	0.08	0.11	4.25E-01	6.18E-01	66547266	AQ477_RS10430	ATP-dependent DNA helicase
116	-0.29	0.21	9.03E-02	2.15E-01	66547267	AQ477_RS10435	YdcH family protein
411	0.16	0.13	1.74E-01	3.41E-01	66547268	AQ477_RS10440	hypothetical protein
1933	-0.45	0.12	1.08E-04	9.85E-04	66547269	AQ477_RS10445	Tex family protein
694	-0.03	0.15	8.46E-01	9.20E-01	66547270	AQ477_RS10450	potassium transporter Kup
823	-0.35	0.13	2.66E-03	1.44E-02	66547271	AQ477_RS10455	phosphoribosyltransferase
3086	0.16	0.11	1.06E-01	2.43E-01	66547272	AQ477_RS10460	adenylosuccinate synthase
310	0.46	0.19	5.50E-03	2.58E-02	66547273	AQ477_RS10465	ATP phosphoribosyltransferase regulatory subunit
84	-0.11	0.22	4.96E-01	6.79E-01	66547274	AQ477_RS10470	DUF2065 domain-containing protein
278	0.25	0.18	9.40E-02	2.21E-01	66547275	AQ477_RS10475	protease modulator HflC
1186	0.11	0.11	2.95E-01	4.84E-01	66547276	hflK	FtsH protease activity modulator HflK
1976	0.23	0.11	2.68E-02	8.75E-02	66547277	hflX	GTPase HflX
1153	-0.03	0.13	7.83E-01	8.77E-01	66547278	hfq	RNA chaperone Hfq
1012	0.19	0.12	9.12E-02	2.17E-01	66547279	der	ribosome biogenesis GTPase Der
1471	0.06	0.11	5.58E-01	7.31E-01	66547280	bamB	outer membrane protein assembly factor BamB
825	0.07	0.14	5.55E-01	7.28E-01	66547281	AQ477_RS10505	tetratricopeptide repeat protein
2123	0.01	0.11	9.27E-01	9.64E-01	66547282	hisS	histidine--tRNA ligase
1579	0.09	0.11	3.82E-01	5.75E-01	66547283	ispG	flavodoxin-dependent (E)-4-hydroxy-3-methylbut-2-enyl-diphosphate synthase
370	0.49	0.20	3.97E-03	1.96E-02	66547284	AQ477_RS10520	helix-turn-helix domain-containing protein
2388	0.83	0.12	7.47E-13	3.48E-11	66547285	rlmN	23S rRNA (adenine(2503)-C(2))-methyltransferase RlmN
2327	0.13	0.15	3.36E-01	5.29E-01	66547286	ndk	nucleoside-diphosphate kinase
1127	0.55	0.16	1.62E-04	1.37E-03	66547287	AQ477_RS10535	Bax inhibitor-1/YccA family protein
180	-0.00	0.16	9.76E-01	9.89E-01	66547289	rlmD	23S rRNA (uracil(1939)-C(5))-methyltransferase RlmD
5	0.10	0.33	3.93E-01	NA	66547290	AQ477_RS10550	endonuclease/exonuclease/phosphatase family protein
438	0.09	0.13	4.80E-01	6.66E-01	66547291	AQ477_RS10555	3'-5' exonuclease
2704	-0.67	0.13	5.43E-08	1.21E-06	66547292	rpoS	RNA polymerase sigma factor RpoS
712	-0.26	0.16	6.94E-02	1.77E-01	66547293	AQ477_RS10565	peptidoglycan DD-metalloendopeptidase family protein
146	0.34	0.21	4.05E-02	1.19E-01	66547294	AQ477_RS10570	protein-L-isoaspartate(D-aspartate) O-methyltransferase
1118	0.16	0.11	1.32E-01	2.82E-01	66547295	surE	5'/3'-nucleotidase SurE
517	0.29	0.13	1.46E-02	5.47E-02	66547296	AQ477_RS10580	CaiB/BaiF CoA-transferase family protein
694	0.24	0.14	6.53E-02	1.69E-01	66547297	recR	recombination mediator RecR
800	0.03	0.13	7.93E-01	8.84E-01	66547298	AQ477_RS10590	YbaB/EbfC family nucleoid-associated protein
3031	0.46	0.12	3.32E-05	3.62E-04	66547299	AQ477_RS10595	DNA polymerase III subunit gamma/tau
921	0.05	0.14	6.70E-01	8.15E-01	66547301	trxA	thioredoxin TrxA
6520	0.02	0.13	8.59E-01	9.29E-01	66547302	rho	transcription termination factor Rho
39	0.69	0.38	8.22E-03	3.53E-02	66547303	AQ477_RS10620	MerR family transcriptional regulator
51	0.01	0.23	9.38E-01	9.70E-01	66547304	AQ477_RS10625	MFS transporter
66	0.36	0.25	5.46E-02	1.48E-01	66547305	AQ477_RS10630	zinc-dependent peptidase
1276	0.33	0.15	1.44E-02	5.41E-02	66547306	AQ477_RS10635	type B 50S ribosomal protein L31
191	0.49	0.18	2.03E-03	1.15E-02	66547307	AQ477_RS10640	UDP phosphate-alpha-4-amino-4-deoxy-L-arabinose arabinosyl transferase
93	0.41	0.24	2.97E-02	9.51E-02	66547308	AQ477_RS10645	MATE family efflux transporter
3	-0.07	0.33	4.16E-01	NA	66547309	AQ477_RS10650	lipoic acid synthetase
15	-0.09	0.30	5.20E-01	6.98E-01	66547310	AQ477_RS10655	carboxymuconolactone decarboxylase family protein
31	-0.35	0.33	8.39E-02	2.04E-01	66547311	AQ477_RS10660	MerR family transcriptional regulator
31	-0.32	0.33	1.10E-01	2.49E-01	66547312	AQ477_RS10665	helix-hairpin-helix domain-containing protein
95	-0.14	0.19	3.87E-01	5.81E-01	66547313	AQ477_RS10670	YidB family protein
2356	-0.55	0.12	5.83E-07	1.02E-05	66547314	clpB	ATP-dependent chaperone ClpB
246	0.03	0.16	8.50E-01	9.23E-01	66547315	AQ477_RS10680	Rrf2 family transcriptional regulator
88	0.76	0.24	2.22E-04	1.80E-03	66547316	AQ477_RS10685	group III truncated hemoglobin
89	-0.32	0.22	6.38E-02	1.67E-01	66547317	moaE	molybdopterin synthase catalytic subunit MoaE
2	0.07	0.33	3.62E-01	NA	66547318	moaD	molybdopterin converting factor subunit 1
125	0.13	0.19	3.92E-01	5.86E-01	66547319	AQ477_RS10700	molybdopterin molybdotransferase MoeA
1788	-0.24	0.13	3.61E-02	1.09E-01	66547320	thrC	threonine synthase
1218	-0.14	0.11	1.95E-01	3.67E-01	66547321	AQ477_RS10710	homoserine dehydrogenase
1770	0.11	0.12	3.30E-01	5.23E-01	66547322	AQ477_RS10715	pyridoxal phosphate-dependent aminotransferase
99	0.65	0.23	8.93E-04	5.77E-03	66547323	AQ477_RS10720	Mth938-like domain-containing protein
145	0.99	0.20	5.02E-08	1.13E-06	66547324	AQ477_RS10725	glycosyltransferase family 39 protein
62	-0.02	0.21	8.93E-01	9.47E-01	66547325	AQ477_RS10730	SMR family transporter
766	0.06	0.12	5.74E-01	7.42E-01	66547326	AQ477_RS10735	DegT/DnrJ/EryC1/StrS aminotransferase family protein
879	-0.05	0.12	6.81E-01	8.23E-01	66547327	AQ477_RS10740	glycosyltransferase
300	0.32	0.17	3.49E-02	1.07E-01	66547328	AQ477_RS10745	formyltransferase
2865	-0.17	0.14	1.82E-01	3.50E-01	66547329	AQ477_RS10750	bifunctional UDP-4-keto-pentose/UDP-xylose synthase
833	0.09	0.12	4.37E-01	6.29E-01	66547330	AQ477_RS10755	polysaccharide deacetylase family protein
395	-0.21	0.16	1.25E-01	2.70E-01	66547331	AQ477_RS10760	peroxiredoxin
2884	-0.70	0.13	3.60E-08	8.48E-07	66547332	AQ477_RS10765	PhoH family protein
78	0.05	0.20	7.77E-01	8.76E-01	66547333	AQ477_RS10770	C40 family peptidase
717	-0.01	0.13	9.25E-01	9.63E-01	66547334	AQ477_RS10780	inorganic phosphate transporter
502	0.05	0.15	7.36E-01	8.56E-01	66547335	AQ477_RS10785	DUF47 domain-containing protein
1151	0.08	0.13	5.23E-01	7.01E-01	66547336	AQ477_RS10790	replicative DNA helicase
4044	0.14	0.13	2.50E-01	4.37E-01	66547337	rplI	50S ribosomal protein L9
2192	0.32	0.13	9.66E-03	4.02E-02	66547338	rpsR	30S ribosomal protein S18
2324	0.73	0.12	8.21E-11	2.95E-09	66547339	priB	primosomal replication protein N
3308	0.64	0.15	2.96E-06	4.32E-05	66547340	rpsF	30S ribosomal protein S6
10	0.11	0.31	4.66E-01	NA	66547341	AQ477_RS10815	zf-HC2 domain-containing protein
35	0.60	0.38	1.53E-02	5.69E-02	66547342	AQ477_RS10820	RNA polymerase sigma factor
91	-0.11	0.22	5.18E-01	6.97E-01	66547345	AQ477_RS10835	LysR family transcriptional regulator
3	0.04	0.32	6.39E-01	NA	66547346	gcl	glyoxylate carboligase
3	-0.06	0.33	4.96E-01	NA	66547347	hyi	hydroxypyruvate isomerase
163	-0.13	0.17	3.85E-01	5.78E-01	66547350	lysM	peptidoglycan-binding protein LysM
154	0.01	0.17	9.28E-01	9.64E-01	66547351	AQ477_RS10865	asparaginase
124	-0.34	0.20	4.08E-02	1.20E-01	66547352	AQ477_RS10870	PsiF family protein
20	-0.04	0.27	7.89E-01	8.81E-01	66547353	AQ477_RS10875	membrane protein
1832	0.03	0.13	8.31E-01	9.09E-01	66547354	AQ477_RS10880	YSC84-related protein
145	0.31	0.18	4.80E-02	1.35E-01	66547355	AQ477_RS10885	glycosyltransferase family 4 protein
65	0.43	0.28	3.54E-02	1.08E-01	66547356	AQ477_RS10890	AAA family ATPase
237	0.44	0.17	2.92E-03	1.55E-02	66547357	AQ477_RS10895	mechanosensitive ion channel
173	0.22	0.17	1.26E-01	2.72E-01	66547358	AQ477_RS10900	Rap1a/Tai family immunity protein
995	0.30	0.16	3.36E-02	1.04E-01	66547359	AQ477_RS10905	ankyrin repeat domain-containing protein
414	0.00	0.13	9.94E-01	9.97E-01	66547360	AQ477_RS10910	TatD family hydrolase
86	0.10	0.20	5.47E-01	7.23E-01	66547361	AQ477_RS10915	GNAT family N-acetyltransferase
120	0.40	0.25	3.48E-02	1.07E-01	66547362	AQ477_RS10920	DNA polymerase III subunit delta'
85	0.68	0.26	1.41E-03	8.40E-03	66547363	tmk	dTMP kinase
431	0.24	0.14	5.56E-02	1.50E-01	66547364	mltG	endolytic transglycosylase MltG
200	0.68	0.21	1.77E-04	1.47E-03	66547365	AQ477_RS10935	folate-binding protein YgfZ
29	0.01	0.25	9.29E-01	9.64E-01	66547366	AQ477_RS10940	NRDE family protein
12	0.05	0.29	7.32E-01	NA	66547367	AQ477_RS10945	GNAT family N-acetyltransferase
30	-0.01	0.25	9.28E-01	9.64E-01	66547368	AQ477_RS10950	alpha/beta hydrolase
75	-0.07	0.20	6.58E-01	8.06E-01	66547369	AQ477_RS10955	NADP-dependent oxidoreductase
91	0.01	0.19	9.55E-01	9.78E-01	66547370	AQ477_RS10960	PaaI family thioesterase
104	-0.07	0.20	6.81E-01	8.23E-01	66547371	AQ477_RS10965	Dabb family protein
19	0.01	0.27	9.26E-01	9.63E-01	66547372	AQ477_RS10970	hypothetical protein
120	-0.06	0.18	7.16E-01	8.44E-01	66547373	AQ477_RS10980	acetyl-CoA C-acyltransferase
48	0.88	0.36	1.26E-03	7.63E-03	66547374	pncA	bifunctional nicotinamidase/pyrazinamidase
1232	0.83	0.13	1.38E-11	5.22E-10	66547375	AQ477_RS10990	3-hydroxyacyl-CoA dehydrogenase NAD-binding domain-containing protein
109	-0.63	0.22	8.74E-04	5.67E-03	66547376	AQ477_RS10995	3-(methylthio)propionyl-CoA ligase
214	0.35	0.18	2.51E-02	8.28E-02	66547377	AQ477_RS11000	YdiU family protein
244	-0.01	0.14	9.21E-01	9.61E-01	66547378	msrB	peptide-methionine (R)-S-oxide reductase MsrB
314	-0.03	0.16	8.57E-01	9.28E-01	66547379	AQ477_RS11010	septation protein A
87	-0.08	0.20	6.28E-01	7.86E-01	66547380	AQ477_RS11015	BolA family transcriptional regulator
1304	-0.18	0.15	1.74E-01	3.41E-01	66547381	AQ477_RS11020	peptidylprolyl isomerase
2931	0.09	0.10	3.41E-01	5.36E-01	66547385	purL	phosphoribosylformylglycinamidine synthase
28	0.27	0.34	1.57E-01	3.19E-01	66547386	AQ477_RS11055	FAD-dependent oxidoreductase
27	0.52	0.49	3.57E-02	1.08E-01	66547387	AQ477_RS11060	bifunctional ADP-dependent NAD(P)H-hydrate dehydratase/NAD(P)H-hydrate epimerase
689	-0.35	0.13	4.11E-03	2.02E-02	66547388	pgi	glucose-6-phosphate isomerase
18	0.27	0.36	1.42E-01	2.97E-01	66547389	AQ477_RS11070	ABC transporter ATP-binding protein
72	0.72	0.28	1.24E-03	7.53E-03	66547390	AQ477_RS11075	arylesterase
824	0.11	0.12	3.49E-01	5.43E-01	66547391	AQ477_RS11080	SurA N-terminal domain-containing protein
17	-0.24	0.33	1.89E-01	3.59E-01	66547393	AQ477_RS11095	hypothetical protein
108	-0.23	0.20	1.54E-01	3.15E-01	66547394	AQ477_RS11100	BCAM0308 family protein
448	-0.32	0.17	3.29E-02	1.02E-01	66547395	AQ477_RS11105	HPF/RaiA family ribosome-associated protein
11839	-0.48	0.14	1.36E-04	1.20E-03	66547397	lon	endopeptidase La
6143	-0.22	0.12	4.50E-02	1.29E-01	66547398	clpX	ATP-dependent Clp protease ATP-binding subunit ClpX
2726	-0.08	0.12	4.41E-01	6.32E-01	66547399	clpP	ATP-dependent Clp endopeptidase proteolytic subunit ClpP
6137	-0.02	0.13	8.69E-01	9.33E-01	66547400	tig	trigger factor
3	-0.04	0.32	6.73E-01	NA	66547401	AQ477_RS11135	glycerate kinase
24	-0.12	0.27	4.79E-01	6.65E-01	66547402	AQ477_RS11140	MarR family transcriptional regulator
12	-0.11	0.30	4.73E-01	NA	66547403	AQ477_RS11150	2-dehydropantoate 2-reductase
30	0.27	0.30	1.61E-01	3.24E-01	66547404	AQ477_RS11155	LuxR C-terminal-related transcriptional regulator
2	-0.01	0.32	8.91E-01	NA	66547407	AQ477_RS11170	class II histone deacetylase
56	0.56	0.28	8.40E-03	3.57E-02	66547408	AQ477_RS11175	phospholipase D family protein
70	-0.05	0.21	7.61E-01	8.67E-01	66547409	AQ477_RS11180	MEKHLA domain-containing protein
283	-0.41	0.18	8.28E-03	3.54E-02	66547410	AQ477_RS11185	hypothetical protein
179	-0.19	0.17	1.90E-01	3.61E-01	66547411	AQ477_RS11190	PAAR domain-containing protein
17	0.04	0.28	7.95E-01	8.84E-01	66547412	AQ477_RS11195	DUF4123 domain-containing protein
164	-0.96	0.19	3.81E-08	8.80E-07	66547413	AQ477_RS11200	hypothetical protein
47	0.91	0.32	4.93E-04	3.46E-03	66547415	hpnD	presqualene diphosphate synthase HpnD
85	0.24	0.22	1.61E-01	3.24E-01	66547416	AQ477_RS11225	DUF1501 domain-containing protein
98	0.31	0.21	6.31E-02	1.65E-01	66547417	AQ477_RS11230	DUF1800 domain-containing protein
6	0.08	0.32	4.94E-01	NA	66547418	AQ477_RS11235	hypothetical protein
599	0.28	0.13	2.14E-02	7.32E-02	66547419	ompR	two-component system response regulator OmpR
273	0.21	0.15	1.20E-01	2.64E-01	66547420	AQ477_RS11245	ATP-binding protein
8984	0.11	0.14	4.03E-01	5.98E-01	66547421	AQ477_RS11250	peroxiredoxin
758	0.30	0.14	1.71E-02	6.15E-02	66547422	AQ477_RS11255	carboxymuconolactone decarboxylase family protein
72	0.20	0.22	2.49E-01	4.35E-01	66547423	ispF	2-C-methyl-D-erythritol 2,4-cyclodiphosphate synthase
124	0.38	0.23	3.72E-02	1.12E-01	66547424	ispD	2-C-methyl-D-erythritol 4-phosphate cytidylyltransferase
1336	0.08	0.12	4.97E-01	6.79E-01	66547425	mfd	transcription-repair coupling factor
171	-0.02	0.16	8.85E-01	9.44E-01	66547427	argE	acetylornithine deacetylase
88	-0.49	0.24	9.99E-03	4.12E-02	66547428	AQ477_RS11285	threonine/serine dehydratase
3	0.00	0.32	9.95E-01	NA	66547429	AQ477_RS11290	DUF3574 domain-containing protein
288	-0.10	0.14	4.07E-01	6.01E-01	66547430	AQ477_RS11295	penicillin-binding protein 1A
410	0.22	0.15	1.14E-01	2.54E-01	66547431	AQ477_RS11300	PspA/IM30 family protein
191	0.21	0.18	1.68E-01	3.32E-01	66547432	AQ477_RS11305	tetratricopeptide repeat protein
146	-0.04	0.19	8.01E-01	8.89E-01	66547433	mscL	large conductance mechanosensitive channel protein MscL
64	0.11	0.22	4.99E-01	6.81E-01	66547434	AQ477_RS11315	hypothetical protein
14	0.14	0.30	3.81E-01	5.75E-01	66547435	AQ477_RS11320	NAD(P)-dependent oxidoreductase
123	-0.03	0.17	8.43E-01	9.19E-01	66547437	AQ477_RS11330	LysR substrate-binding domain-containing protein
21	0.03	0.26	8.67E-01	9.33E-01	66547438	AQ477_RS11335	8-oxoguanine deaminase
5	0.01	0.31	9.63E-01	NA	66547439	uraH	hydroxyisourate hydrolase
55	-0.03	0.22	8.44E-01	9.19E-01	66547440	AQ477_RS11345	urate hydroxylase PuuD
6	-0.03	0.31	7.76E-01	NA	66547441	AQ477_RS11350	hypothetical protein
22	-0.12	0.28	4.61E-01	6.49E-01	66547442	AQ477_RS11355	ureidoglycolate lyase
91	-0.53	0.23	5.00E-03	2.39E-02	66547443	alc	allantoicase
27	-0.58	0.40	1.99E-02	6.94E-02	66547444	uraD	2-oxo-4-hydroxy-4-carboxy-5-ureidoimidazoline decarboxylase
152	-0.23	0.19	1.49E-01	3.07E-01	66547445	puuE	allantoinase PuuE
2	0.09	0.34	2.52E-01	NA	66547446	AQ477_RS11375	aspartate/glutamate racemase family protein
14	-0.36	0.45	7.58E-02	1.89E-01	66547447	AQ477_RS11380	NCS1 family nucleobase:cation symporter-1
19	-0.09	0.30	5.43E-01	7.19E-01	66547448	AQ477_RS11385	GntR family transcriptional regulator
151	0.34	0.19	3.03E-02	9.64E-02	66547449	ldcA	muramoyltetrapeptide carboxypeptidase
16	0.24	0.38	1.56E-01	3.18E-01	66547450	tadA	tRNA adenosine(34) deaminase TadA
50	0.10	0.22	5.58E-01	7.32E-01	66547451	AQ477_RS11400	DUF1992 domain-containing protein
4	-0.10	0.33	3.20E-01	NA	66547452	AQ477_RS11405	DUF1993 family protein
1426	-0.31	0.14	1.67E-02	6.06E-02	66547454	guaA	glutamine-hydrolyzing GMP synthase
182	0.36	0.18	2.14E-02	7.32E-02	66547455	AQ477_RS11420	hypothetical protein
4645	0.15	0.10	1.12E-01	2.53E-01	66547456	guaB	IMP dehydrogenase
2	0.01	0.32	9.22E-01	NA	66547457	AQ477_RS11430	DUF899 domain-containing protein
3	-0.02	0.32	7.80E-01	NA	66547458	AQ477_RS11435	hypothetical protein
23	-0.33	0.36	9.98E-02	2.31E-01	66547459	AQ477_RS11440	PQQ-binding-like beta-propeller repeat protein
10	-0.02	0.29	8.78E-01	NA	66547460	AQ477_RS11445	DMT family transporter
24	0.21	0.30	2.52E-01	4.39E-01	66547461	AQ477_RS11450	RnfH family protein
388	-0.15	0.15	2.77E-01	4.66E-01	66547462	AQ477_RS11455	type II toxin-antitoxin system RatA family toxin
497	0.00	0.14	9.85E-01	9.93E-01	66547463	smpB	SsrA-binding protein SmpB
356	-0.24	0.15	6.39E-02	1.67E-01	66547464	AQ477_RS11465	SPFH/Band 7/PHB domain protein
15	0.17	0.31	3.06E-01	4.97E-01	66547465	AQ477_RS11470	hypothetical protein
5084	-0.04	0.11	6.89E-01	8.26E-01	66547466	ppsA	phosphoenolpyruvate synthase
18	-0.15	0.31	3.53E-01	5.47E-01	66547467	AQ477_RS11480	pseudo
64	-0.15	0.22	3.84E-01	5.77E-01	66547468	AQ477_RS11485	S53 family peptidase
723	-0.21	0.16	1.24E-01	2.69E-01	66547469	AQ477_RS11490	kinase/pyrophosphorylase
144	0.39	0.20	1.89E-02	6.65E-02	66547470	AQ477_RS11495	RNA methyltransferase
173	0.15	0.16	2.94E-01	4.84E-01	66547471	rnhB	ribonuclease HII
1031	0.29	0.12	8.38E-03	3.57E-02	66547472	lpxB	lipid-A-disaccharide synthase
1808	-0.09	0.12	4.33E-01	6.25E-01	66547473	lpxA	acyl-ACP--UDP-N-acetylglucosamine O-acyltransferase
873	0.02	0.14	8.56E-01	9.27E-01	66547474	fabZ	3-hydroxyacyl-ACP dehydratase FabZ
1218	0.48	0.13	7.71E-05	7.41E-04	66547475	lpxD	UDP-3-O-(3-hydroxymyristoyl)glucosamine N-acyltransferase
1248	0.31	0.13	8.68E-03	3.67E-02	66547476	AQ477_RS11525	OmpH family outer membrane protein
7354	-0.03	0.12	8.12E-01	8.95E-01	66547477	bamA	outer membrane protein assembly factor BamA
593	0.08	0.12	4.95E-01	6.78E-01	66547478	rseP	RIP metalloprotease RseP
513	0.23	0.13	5.65E-02	1.52E-01	66547479	AQ477_RS11540	1-deoxy-D-xylulose-5-phosphate reductoisomerase
199	0.41	0.19	1.29E-02	5.02E-02	66547480	AQ477_RS11545	phosphatidate cytidylyltransferase
1045	0.61	0.15	1.44E-05	1.74E-04	66547481	uppS	polyprenyl diphosphate synthase
3430	-0.05	0.11	6.13E-01	7.74E-01	66547482	frr	ribosome recycling factor
2622	0.38	0.14	3.83E-03	1.92E-02	66547483	pyrH	UMP kinase
5310	0.19	0.11	6.24E-02	1.64E-01	66547484	tsf	translation elongation factor Ts
8353	0.58	0.12	4.84E-07	8.75E-06	66547485	rpsB	30S ribosomal protein S2
1406	0.28	0.16	4.99E-02	1.39E-01	66547486	map	type I methionyl aminopeptidase
778	0.09	0.12	4.09E-01	6.02E-01	66547487	AQ477_RS11580	[protein-PII] uridylyltransferase
194	-0.11	0.16	4.48E-01	6.37E-01	66547488	def	peptide deformylase
723	-0.00	0.11	9.82E-01	9.92E-01	66547489	ligA	NAD-dependent DNA ligase LigA
644	-0.12	0.12	2.84E-01	4.73E-01	66547490	AQ477_RS11605	cell division protein FtsZ
1696	-0.10	0.12	3.79E-01	5.73E-01	66547491	smc	chromosome segregation protein SMC
26	0.32	0.34	1.10E-01	2.49E-01	66547492	AQ477_RS11615	DMT family transporter
173	0.53	0.19	1.55E-03	9.12E-03	66547493	dapC	succinyldiaminopimelate transaminase
1269	0.24	0.12	3.27E-02	1.02E-01	66547494	dapD	2,3,4,5-tetrahydropyridine-2,6-dicarboxylate N-succinyltransferase
138	0.03	0.17	8.17E-01	8.99E-01	66547495	AQ477_RS11630	ArsC family reductase
259	0.18	0.15	1.77E-01	3.44E-01	66547496	dapE	succinyl-diaminopimelate desuccinylase
218	0.18	0.15	1.76E-01	3.43E-01	66547497	prmB	50S ribosomal protein L3 N(5)-glutamine methyltransferase
97	0.10	0.18	5.13E-01	6.92E-01	66547498	cls	cardiolipin synthase
129	-0.36	0.23	4.15E-02	1.21E-01	66547499	AQ477_RS11650	glutathione peroxidase
665	-0.24	0.12	3.52E-02	1.07E-01	66547500	AQ477_RS11655	ATP-binding cassette domain-containing protein
21	-0.06	0.27	6.88E-01	8.26E-01	66547501	AQ477_RS11660	DUF2866 domain-containing protein
382	-0.50	0.16	5.52E-04	3.82E-03	66547502	radA	DNA repair protein RadA
307	0.05	0.14	7.11E-01	8.42E-01	66547503	alr	alanine racemase
274	0.23	0.17	1.08E-01	2.45E-01	66547504	lplT	lysophospholipid transporter LplT
18	0.07	0.28	6.39E-01	7.92E-01	66547505	thiD	bifunctional hydroxymethylpyrimidine kinase/phosphomethylpyrimidine kinase
103	0.15	0.19	3.39E-01	5.34E-01	66547506	AQ477_RS11685	DUF1853 family protein
123	-0.28	0.21	9.24E-02	2.18E-01	66547507	rimI	ribosomal protein S18-alanine N-acetyltransferase
40	0.20	0.26	2.65E-01	4.54E-01	66547508	tsaB	tRNA (adenosine(37)-N6)-threonylcarbamoyltransferase complex dimerization subunit type 1 TsaB
221	0.47	0.18	3.50E-03	1.79E-02	66547509	AQ477_RS11705	acyl-CoA-binding protein
3051	1.21	0.12	5.01E-24	7.88E-22	66547510	AQ477_RS11710	DEAD/DEAH box helicase
2703	0.31	0.12	6.86E-03	3.08E-02	66547511	aceA	isocitrate lyase
5	0.09	0.32	4.77E-01	NA	66547512	AQ477_RS11720	universal stress protein
23	-0.12	0.27	4.65E-01	6.53E-01	66547513	AQ477_RS11725	LysR family transcriptional regulator
6	0.14	0.34	2.64E-01	NA	66547514	AQ477_RS11730	haloacid dehalogenase type II
498	-0.07	0.15	6.14E-01	7.74E-01	66547515	aceB	malate synthase A
19	-0.06	0.27	6.98E-01	8.33E-01	66547516	AQ477_RS11740	gamma-glutamylcyclotransferase
16	0.89	0.72	1.08E-02	4.39E-02	66547517	rraA	ribonuclease E activity regulator RraA
6	-0.24	0.42	8.63E-02	NA	66547518	AQ477_RS11750	helix-turn-helix transcriptional regulator
27	-0.11	0.26	5.08E-01	6.89E-01	66547519	AQ477_RS11755	GNAT family N-acetyltransferase
985	-0.14	0.12	2.11E-01	3.89E-01	66547525	gltX	glutamate--tRNA ligase
113	0.13	0.18	3.78E-01	5.72E-01	66547526	AQ477_RS11790	patatin-like phospholipase family protein
705	0.01	0.15	9.09E-01	9.56E-01	66547527	AQ477_RS11795	C40 family peptidase
121	0.08	0.18	6.09E-01	7.70E-01	66547528	AQ477_RS11800	dipeptide ABC transporter ATP-binding protein
147	-0.08	0.17	5.84E-01	7.48E-01	66547529	AQ477_RS11805	ABC transporter permease
107	-0.21	0.19	1.81E-01	3.49E-01	66547530	AQ477_RS11810	ABC transporter permease subunit
324	-0.42	0.15	2.40E-03	1.32E-02	66547531	AQ477_RS11815	extracellular solute-binding protein
1140	0.14	0.11	2.01E-01	3.74E-01	66547532	fabI	enoyl-ACP reductase FabI
21	-0.24	0.32	1.95E-01	3.67E-01	66547533	AQ477_RS11825	PXPV repeat protein
20	-0.22	0.32	2.19E-01	3.97E-01	66547534	AQ477_RS11835	molybdopterin oxidoreductase family protein
20	0.12	0.29	4.77E-01	6.63E-01	66547535	AQ477_RS11840	TetR/AcrR family transcriptional regulator
52	-0.01	0.21	9.62E-01	9.82E-01	66547536	map	type I methionyl aminopeptidase
16	-0.11	0.29	4.87E-01	6.72E-01	66547537	AQ477_RS11860	ParD-like family protein
31	0.02	0.24	8.89E-01	9.46E-01	66547538	AQ477_RS11865	lyase family protein
22	0.46	0.46	4.88E-02	1.37E-01	66547539	AQ477_RS11870	cysteine synthase family protein
23	-0.03	0.26	8.32E-01	9.10E-01	66547540	AQ477_RS11875	kinase
29	-0.11	0.34	2.25E-01	4.04E-01	66547541	cysD	sulfate adenylyltransferase subunit CysD
50	-0.37	0.27	6.14E-02	1.62E-01	66547542	AQ477_RS11885	galactosyltransferase-related protein
25	-0.23	0.31	2.11E-01	3.89E-01	66547543	AQ477_RS11890	phosphoserine transaminase
37	0.02	0.23	9.07E-01	9.55E-01	66547544	AQ477_RS11895	acyltransferase
5	0.07	0.32	5.60E-01	NA	66547545	AQ477_RS11900	hypothetical protein
10	0.04	0.29	7.64E-01	NA	66547546	AQ477_RS11905	transketolase
18	-0.07	0.28	6.73E-01	8.17E-01	66547547	AQ477_RS11910	transketolase
5	0.06	0.32	5.45E-01	NA	66547548	AQ477_RS11915	sulfotransferase
36	-0.21	0.27	2.46E-01	4.33E-01	66547549	AQ477_RS11920	ATP-grasp fold amidoligase family protein
17	0.13	0.30	4.08E-01	6.01E-01	66547550	AQ477_RS11925	methyltransferase domain-containing protein
30	0.02	0.24	8.88E-01	9.46E-01	66547551	AQ477_RS11930	TauD/TfdA family dioxygenase
13	0.11	0.30	4.75E-01	NA	66547552	AQ477_RS11935	sulfotransferase family 2 domain-containing protein
86	-0.23	0.21	1.62E-01	3.25E-01	66547553	AQ477_RS11940	non-ribosomal peptide synthetase
5	0.03	0.31	8.05E-01	NA	66547554	AQ477_RS11945	FAD/NAD(P)-binding protein
6	-0.11	0.33	3.58E-01	NA	66547555	AQ477_RS11950	MFS transporter
10	-0.20	0.35	2.06E-01	NA	66547556	AQ477_RS11955	non-ribosomal peptide synthetase
18	0.15	0.30	3.72E-01	5.66E-01	66547557	cysC	adenylyl-sulfate kinase
38	-0.05	0.23	7.84E-01	8.78E-01	66547558	AQ477_RS11965	efflux RND transporter periplasmic adaptor subunit
225	0.10	0.15	4.46E-01	6.36E-01	66547559	AQ477_RS11970	efflux RND transporter permease subunit
13	0.35	0.45	7.68E-02	NA	66547560	AQ477_RS11975	hypothetical protein
72	0.14	0.22	3.90E-01	5.84E-01	66547561	AQ477_RS11980	autotransporter domain-containing esterase
62	0.18	0.22	2.94E-01	4.84E-01	66547562	AQ477_RS11985	DHH family phosphoesterase
39	-0.40	0.31	5.63E-02	1.52E-01	66547566	AQ477_RS12015	UvrD-helicase domain-containing protein
311	-0.04	0.15	7.82E-01	8.77E-01	66547567	AQ477_RS12020	pseudo
2378	-0.17	0.13	1.59E-01	3.22E-01	66547570	AQ477_RS12040	aspartate kinase
36	0.26	0.28	1.68E-01	3.33E-01	66547571	tilS	tRNA lysidine(34) synthetase TilS
495	0.10	0.13	3.87E-01	5.81E-01	66547572	AQ477_RS12050	acetyl-CoA carboxylase carboxyltransferase subunit alpha
593	-0.15	0.13	2.23E-01	4.02E-01	66547573	AQ477_RS12055	DNA-3-methyladenine glycosylase
1959	0.15	0.12	1.83E-01	3.52E-01	66547574	cysS	cysteine--tRNA ligase
372	0.52	0.14	9.02E-05	8.45E-04	66547575	AQ477_RS12065	tetratricopeptide repeat protein
1686	0.03	0.14	8.27E-01	9.05E-01	66547576	AQ477_RS12070	peptidylprolyl isomerase
4187	-0.10	0.13	4.18E-01	6.10E-01	66547577	AQ477_RS12075	peptidylprolyl isomerase
836	0.61	0.14	1.94E-06	2.95E-05	66547578	AQ477_RS12080	UDP-2,3-diacylglucosamine diphosphatase
56	0.24	0.24	1.81E-01	3.49E-01	66547579	cysE	serine O-acetyltransferase
79	-0.19	0.22	2.52E-01	4.39E-01	66547580	AQ477_RS12095	RNA methyltransferase
525	0.26	0.16	6.37E-02	1.67E-01	66547581	AQ477_RS12100	inositol monophosphatase family protein
359	-0.33	0.17	2.53E-02	8.34E-02	66547585	AQ477_RS12120	IS256 family transposase
63	0.06	0.23	7.32E-01	8.55E-01	66547589	AQ477_RS12140	hypothetical protein
3	0.05	0.32	5.88E-01	NA	66547590	AQ477_RS12145	hypothetical protein
13	-0.00	0.29	9.74E-01	NA	66547592	AQ477_RS12155	DUF4123 domain-containing protein
184	-1.04	0.21	3.82E-08	8.80E-07	66547593	AQ477_RS12165	restriction endonuclease fold toxin 5 domain-containing protein
494	-0.61	0.17	7.09E-05	6.95E-04	66547594	AQ477_RS12170	immunity 52 family protein
5	-0.11	0.34	3.00E-01	NA	66547595	AQ477_RS12175	DNA adenine methylase
2	0.03	0.32	7.60E-01	NA	66547634	AQ477_RS12370	hypothetical protein
154	-1.11	0.20	4.92E-09	1.32E-07	66547635	AQ477_RS12375	integrase family protein
879	-0.04	0.12	7.01E-01	8.35E-01	66547636	mutS	DNA mismatch repair protein MutS
303	-0.04	0.14	7.40E-01	8.57E-01	66547637	AQ477_RS12385	hypothetical protein
1092	-0.11	0.15	3.96E-01	5.90E-01	66547638	AQ477_RS12390	peptidylprolyl isomerase
350	-0.34	0.15	1.39E-02	5.31E-02	66547639	AQ477_RS12395	cupin domain-containing protein
260	-0.14	0.14	2.92E-01	4.82E-01	66547640	AQ477_RS12400	MBL fold metallo-hydrolase
1319	-0.32	0.13	8.40E-03	3.57E-02	66547641	bamC	outer membrane protein assembly factor BamC
2355	-0.06	0.11	5.53E-01	7.27E-01	66547642	dapA	4-hydroxy-tetrahydrodipicolinate synthase
218	-0.22	0.18	1.57E-01	3.18E-01	66547643	AQ477_RS12415	class I SAM-dependent methyltransferase
2372	-0.50	0.12	1.26E-05	1.56E-04	66547644	AQ477_RS12420	tryptophan--tRNA ligase
262	0.11	0.16	4.12E-01	6.05E-01	66547645	AQ477_RS12425	site-2 protease family protein
96	0.49	0.22	7.67E-03	3.35E-02	66547646	AQ477_RS12430	L-threonylcarbamoyladenylate synthase
183	0.72	0.20	4.66E-05	4.83E-04	66547647	AQ477_RS12435	PHP domain-containing protein
170	0.99	0.18	4.43E-09	1.19E-07	66547648	AQ477_RS12440	alpha/beta hydrolase
26	0.48	0.44	4.36E-02	1.26E-01	66547649	AQ477_RS12445	ferritin-like domain-containing protein
337	0.23	0.15	8.67E-02	2.09E-01	66547650	AQ477_RS12450	gamma carbonic anhydrase family protein
447	0.57	0.15	3.51E-05	3.79E-04	66547651	hslO	Hsp33 family molecular chaperone HslO
112	0.04	0.18	7.82E-01	8.77E-01	66547652	AQ477_RS12460	hypothetical protein
164	-0.29	0.18	6.51E-02	1.69E-01	66547653	ftsB	cell division protein FtsB
4107	-0.11	0.11	2.83E-01	4.72E-01	66547654	eno	phosphopyruvate hydratase
2434	-0.28	0.13	1.89E-02	6.65E-02	66547655	kdsA	3-deoxy-8-phosphooctulonate synthase
8314	-0.05	0.12	6.33E-01	7.87E-01	66547656	AQ477_RS12480	CTP synthase
59	0.86	0.31	6.41E-04	4.34E-03	66547657	AQ477_RS12490	alpha/beta hydrolase
18	0.37	0.42	7.83E-02	1.93E-01	66547658	AQ477_RS12495	DNA internalization-related competence protein ComEC/Rec2
100	0.29	0.22	9.73E-02	2.27E-01	66547659	AQ477_RS12500	TatD family hydrolase
204	-0.18	0.15	1.81E-01	3.49E-01	66547660	lolD	lipoprotein-releasing ABC transporter ATP-binding protein LolD
259	0.15	0.15	2.61E-01	4.49E-01	66547661	AQ477_RS12510	lipoprotein-releasing ABC transporter permease subunit
60	0.10	0.21	5.42E-01	7.17E-01	66547662	AQ477_RS12515	regulator
163	-0.11	0.20	4.93E-01	6.77E-01	66547663	recJ	single-stranded-DNA-specific exonuclease RecJ
3322	0.12	0.13	3.06E-01	4.97E-01	66547664	prfB	peptide chain release factor 2
3040	-0.13	0.11	2.19E-01	3.97E-01	66547665	lysS	lysine--tRNA ligase
19	0.50	0.46	3.86E-02	1.15E-01	66547666	AQ477_RS12545	glycine zipper 2TM domain-containing protein
45	0.08	0.25	6.38E-01	7.91E-01	66547667	iscX	Fe-S cluster assembly protein IscX
165	-0.12	0.18	4.07E-01	6.01E-01	66547668	fdx	ISC system 2Fe-2S type ferredoxin
343	0.17	0.14	1.76E-01	3.43E-01	66547669	hscA	Fe-S protein assembly chaperone HscA
68	0.15	0.21	3.63E-01	5.57E-01	66547670	hscB	Fe-S protein assembly co-chaperone HscB
174	-0.10	0.16	4.79E-01	6.65E-01	66547671	iscA	iron-sulfur cluster assembly protein IscA
271	0.21	0.16	1.40E-01	2.93E-01	66547672	iscU	Fe-S cluster assembly scaffold IscU
821	0.10	0.14	4.07E-01	6.01E-01	66547673	AQ477_RS12580	IscS subfamily cysteine desulfurase
169	0.70	0.19	2.93E-05	3.29E-04	66547674	iscR	Fe-S cluster assembly transcriptional regulator IscR
128	0.26	0.19	1.03E-01	2.36E-01	66547675	AQ477_RS12590	low molecular weight phosphotyrosine protein phosphatase
240	-0.31	0.16	2.70E-02	8.80E-02	66547677	AQ477_RS12600	lactate utilization protein B
182	-0.02	0.15	9.07E-01	9.55E-01	66547678	AQ477_RS12605	(Fe-S)-binding protein
833	0.51	0.15	2.51E-04	1.99E-03	66547679	AQ477_RS12610	IclR family transcriptional regulator
489	-0.22	0.15	9.81E-02	2.28E-01	66547680	pbpG	D-alanyl-D-alanine endopeptidase
417	-0.35	0.16	1.26E-02	4.93E-02	66547681	AQ477_RS12620	phasin family protein
2138	-0.48	0.12	1.83E-05	2.13E-04	66547682	lpdA	dihydrolipoyl dehydrogenase
2877	-0.51	0.15	1.17E-04	1.06E-03	66547683	aceF	dihydrolipoyllysine-residue acetyltransferase
6671	-0.61	0.12	2.05E-08	4.92E-07	66547684	aceE	pyruvate dehydrogenase (acetyl-transferring), homodimeric type
1433	-0.34	0.11	1.18E-03	7.30E-03	66547685	fixL	oxygen sensor histidine kinase FixL
576	-0.33	0.13	5.83E-03	2.72E-02	66547686	fixJ	oxygen response regulator transcription factor FixJ
400	0.31	0.14	1.43E-02	5.39E-02	66547687	folD	bifunctional methylenetetrahydrofolate dehydrogenase/methenyltetrahydrofolate cyclohydrolase FolD
1043	-0.23	0.12	3.59E-02	1.09E-01	66547688	AQ477_RS12655	M3 family metallopeptidase
61	0.35	0.28	7.21E-02	1.82E-01	66547689	dinB	DNA polymerase IV
369	-0.65	0.18	4.69E-05	4.85E-04	66547690	AQ477_RS12665	acyltransferase family protein
287	-1.00	0.16	9.33E-11	3.32E-09	66547693	AQ477_RS12680	NarK/NasA family nitrate transporter
276	-0.92	0.16	6.54E-10	2.02E-08	66547694	AQ477_RS12685	NarK family nitrate/nitrite MFS transporter
5368	-1.43	0.10	7.05E-44	2.96E-41	66547695	AQ477_RS12690	nitrate reductase subunit alpha
1088	-1.48	0.13	2.23E-32	5.60E-30	66547696	narH	nitrate reductase subunit beta
20	-0.68	0.51	1.65E-02	6.01E-02	66547697	narJ	nitrate reductase molybdenum cofactor assembly chaperone
101	-0.99	0.22	9.62E-07	1.58E-05	66547698	narI	respiratory nitrate reductase subunit gamma
501	0.26	0.14	3.40E-02	1.05E-01	66547699	AQ477_RS12710	type IV pili methyl-accepting chemotaxis transducer N-terminal domain-containing protein
[truncated: 2,921 more rows]
