# Supplementary material for: Phage-induced efflux down-regulation boosts antibiotic efficacy
Source: PLoS Pathog. 2024 Jun 28;20(6):e1012361. doi: 10.1371/journal.ppat.1012361 (PMC11239113; doi:10.1371/journal.ppat.1012361)
Supplement: S9 File — Transcript base mean, log2 fold change, standard error of log2 fold change, p-value, adjusted p-value, gene identifier, gene and gene product for each of 5229 differentially expressed B. thailandensis genes, identified via Illumina sequencing, between phage monotherapy relative to untreated control B. thailandensis. (CSV) [file ppat.1012361.s022.csv]

Supplementary file 2 - phage vs untreated
baseMean	log2FoldChange	lfcSE	pvalue	padj	Entrez ID	Gene	Gene product
1421	0.17	0.15	2.49E-01	3.18E-01	66545303	dnaA	chromosomal replication initiator protein DnaA
3792	-0.81	0.14	4.78E-09	2.10E-08	66545304	dnaN	DNA polymerase III subunit beta
6203	-1.25	0.14	1.75E-18	1.46E-17	66545305	gyrB	DNA topoisomerase (ATP-hydrolyzing) subunit B
27	1.99	0.46	4.19E-06	1.36E-05	66545306	AQ477_RS00020	cytochrome b
90	2.79	0.30	1.55E-21	1.52E-20	66545307	AQ477_RS00025	catalase family peroxidase
22	1.66	0.49	2.22E-04	5.75E-04	66545308	AQ477_RS00030	sigma-70 family RNA polymerase sigma factor
4	0.46	0.75	3.90E-01	4.65E-01	66545309	AQ477_RS00035	anti-sigma factor
175	0.09	0.19	6.33E-01	6.98E-01	66545310	AQ477_RS00040	hypothetical protein
398	0.98	0.62	5.56E-02	8.71E-02	66545311	AQ477_RS00045	BPSL0067 family protein
42	0.38	0.30	1.88E-01	2.51E-01	66545312	AQ477_RS00050	hypothetical protein
85	0.00	0.24	9.87E-01	9.92E-01	66545313	AQ477_RS00055	hypothetical protein
45	1.24	0.36	2.94E-04	7.43E-04	66545314	AQ477_RS00060	CaiB/BaiF CoA-transferase family protein
37	1.51	0.38	2.45E-05	7.23E-05	66545315	AQ477_RS00070	3-hydroxyacyl-CoA dehydrogenase NAD-binding domain-containing protein
16	1.16	0.51	1.09E-02	2.04E-02	66545316	AQ477_RS00075	acetyl-CoA C-acetyltransferase
28	1.52	0.41	7.20E-05	2.01E-04	66545317	AQ477_RS00085	acyl-CoA dehydrogenase family protein
21	0.75	0.46	6.78E-02	1.04E-01	66545318	AQ477_RS00090	helix-turn-helix domain-containing protein
61	0.39	0.30	1.80E-01	2.42E-01	66545319	AQ477_RS00095	hypothetical protein
74	0.98	0.28	3.10E-04	7.81E-04	66545320	AQ477_RS00100	fatty acid desaturase family protein
41	0.30	0.31	3.20E-01	3.94E-01	66545321	AQ477_RS00105	DUF1700 domain-containing protein
23	-0.61	0.42	1.07E-01	1.54E-01	66545322	AQ477_RS00110	PadR family transcriptional regulator
27	0.19	0.39	6.00E-01	6.68E-01	66545323	AQ477_RS00115	GMC family oxidoreductase N-terminal domain-containing protein
6	-0.34	0.65	5.00E-01	5.72E-01	66545324	AQ477_RS00120	SDR family oxidoreductase
19	-1.72	0.47	6.15E-05	1.73E-04	66545325	AQ477_RS00125	molybdenum cofactor biosynthesis F family protein
9	-0.87	0.63	8.81E-02	1.30E-01	66545326	AQ477_RS00130	nuclear transport factor 2 family protein
39	-0.01	0.35	9.71E-01	9.80E-01	66545327	AQ477_RS00135	aldehyde dehydrogenase family protein
22	-0.26	0.41	4.82E-01	5.55E-01	66545328	AQ477_RS00140	ABC transporter substrate-binding protein
2	1.00	1.26	1.03E-01	1.50E-01	66545329	AQ477_RS00145	branched-chain amino acid ABC transporter permease
2	1.05	1.27	9.51E-02	1.39E-01	66545330	AQ477_RS00150	branched-chain amino acid ABC transporter permease
2	0.76	1.15	1.58E-01	2.16E-01	66545331	AQ477_RS00155	ATP-binding cassette domain-containing protein
4	0.99	0.91	1.13E-01	1.62E-01	66545332	AQ477_RS00160	ATP-binding cassette domain-containing protein
13	0.90	0.58	6.45E-02	9.93E-02	66545333	AQ477_RS00165	helix-turn-helix domain-containing protein
43	0.16	0.30	5.83E-01	6.52E-01	66545334	AQ477_RS00170	porin
1049	-2.11	0.12	2.67E-68	1.03E-66	66545335	AQ477_RS00180	DEAD/DEAH box helicase family protein
582	-1.11	0.13	4.99E-17	3.87E-16	66545336	AQ477_RS00185	site-specific DNA-methyltransferase
24	-0.43	0.38	2.20E-01	2.86E-01	66545337	AQ477_RS00190	porin
24	-0.31	0.41	4.09E-01	4.85E-01	66545338	AQ477_RS00195	response regulator
35	0.04	0.32	8.94E-01	9.19E-01	66545339	AQ477_RS00200	sensor histidine kinase
14	0.91	0.54	5.07E-02	8.03E-02	66545340	AQ477_RS00205	ABC transporter permease
18	0.94	0.51	3.50E-02	5.79E-02	66545341	AQ477_RS00210	ABC transporter ATP-binding protein
65	0.02	0.27	9.50E-01	9.64E-01	66545342	AQ477_RS00215	ABC transporter substrate-binding protein
10	0.32	0.60	5.18E-01	5.90E-01	66545343	AQ477_RS00220	class I SAM-dependent methyltransferase
24	-0.05	0.37	8.71E-01	9.00E-01	66545344	AQ477_RS00225	helix-turn-helix domain-containing protein
62	-2.91	0.31	1.28E-21	1.27E-20	66545345	fliR	flagellar biosynthetic protein FliR
22	-4.08	0.60	2.42E-12	1.36E-11	66545346	fliQ	flagellar biosynthesis protein FliQ
238	-4.71	0.26	6.93E-73	3.12E-71	66545347	fliP	flagellar type III secretion system pore protein FliP
5	-3.64	1.30	8.08E-04	1.90E-03	66545348	fliO	flagellar biosynthetic protein FliO
231	-4.87	0.27	7.74E-76	3.71E-74	66545349	fliN	flagellar motor switch protein FliN
1097	-5.77	0.21	4.49E-172	9.03E-170	66545350	fliM	flagellar motor switch protein FliM
97	-5.05	0.36	1.62E-44	3.66E-43	66545351	fliL	flagellar basal body-associated protein FliL
83	0.96	0.26	1.19E-04	3.23E-04	66545352	AQ477_RS00265	LrgB family protein
25	2.46	0.50	2.65E-07	9.80E-07	66545353	AQ477_RS00270	CidA/LrgA family protein
183	0.07	0.18	6.91E-01	7.50E-01	66545354	AQ477_RS00275	LysR family transcriptional regulator
503	2.48	0.16	6.52E-55	1.90E-53	66545355	AQ477_RS00280	DHA2 family efflux MFS transporter permease subunit
79	2.57	0.31	1.00E-17	8.08E-17	66545356	AQ477_RS00285	MarR family transcriptional regulator
5	0.87	0.82	1.40E-01	1.95E-01	66545357	AQ477_RS00290	hypothetical protein
258	0.41	0.16	8.70E-03	1.65E-02	66545358	AQ477_RS00295	efflux transporter outer membrane subunit
105	-0.60	0.24	1.04E-02	1.94E-02	66545359	AQ477_RS00305	type II secretion system protein N
23	-1.11	0.45	6.58E-03	1.28E-02	66545360	AQ477_RS00310	type II secretion system protein M
79	-0.80	0.29	4.17E-03	8.48E-03	66545361	gspL	type II secretion system protein GspL
166	-0.16	0.19	3.85E-01	4.60E-01	66545362	gspK	type II secretion system minor pseudopilin GspK
65	0.05	0.26	8.34E-01	8.70E-01	66545363	AQ477_RS00325	prepilin-type N-terminal cleavage/methylation domain-containing protein
55	-0.26	0.28	3.26E-01	4.01E-01	66545364	gspI	type II secretion system minor pseudopilin GspI
83	-0.09	0.25	7.13E-01	7.69E-01	66545365	AQ477_RS00335	GspH/FimT family pseudopilin
439	-1.09	0.19	1.04E-08	4.45E-08	66545366	gspG	type II secretion system major pseudopilin GspG
41	0.41	0.32	1.84E-01	2.47E-01	66545367	AQ477_RS00345	general secretion pathway protein GspC
303	-1.04	0.15	8.89E-13	5.20E-12	66545368	gspF	type II secretion system inner membrane protein GspF
886	-1.33	0.12	1.21E-28	1.67E-27	66545369	gspE	type II secretion system ATPase GspE
3557	-1.51	0.15	1.22E-24	1.40E-23	66545370	gspD	type II secretion system secretin GspD
326	-0.35	0.18	4.07E-02	6.59E-02	66545371	AQ477_RS00365	lytic transglycosylase domain-containing protein
331	1.39	0.16	2.17E-19	1.88E-18	66545372	AQ477_RS00370	GTP-binding protein
7447	-2.04	0.17	6.21E-36	1.08E-34	66545373	AQ477_RS00375	HU family DNA-binding protein
122	0.41	0.20	3.73E-02	6.11E-02	66545374	mnmC	bifunctional tRNA (5-methylaminomethyl-2-thiouridine)(34)-methyltransferase MnmD/FAD-dependent 5-carboxymethylaminomethyl-2-thiouridine(34) oxidoreductase MnmC
458	0.53	0.15	3.68E-04	9.20E-04	66545375	AQ477_RS00385	cation:proton antiporter
524	-0.87	0.17	1.93E-07	7.23E-07	66545376	AQ477_RS00390	YbdK family carboxylate-amine ligase
1257	-0.69	0.14	2.50E-07	9.30E-07	66545377	AQ477_RS00395	MarR family winged helix-turn-helix transcriptional regulator
756	-0.08	0.16	5.93E-01	6.61E-01	66545378	AQ477_RS00400	glutamine amidotransferase
325	0.55	0.16	4.75E-04	1.16E-03	66545379	AQ477_RS00405	NADH:flavin oxidoreductase/NADH oxidase
533	-0.62	0.19	1.06E-03	2.42E-03	66545380	AQ477_RS00410	SET domain-containing protein-lysine N-methyltransferase
187	-0.48	0.17	4.50E-03	9.09E-03	66545381	AQ477_RS00420	sensor histidine kinase
625	-1.44	0.15	1.53E-21	1.51E-20	66545382	AQ477_RS00425	response regulator transcription factor
54	-0.15	0.28	5.59E-01	6.29E-01	66545383	AQ477_RS00430	DUF3717 domain-containing protein
334	-4.23	0.24	2.31E-69	9.28E-68	66545384	AQ477_RS00435	4a-hydroxytetrahydrobiopterin dehydratase
1047	-5.33	0.16	9.68E-251	8.43E-248	66545385	phhA	phenylalanine 4-monooxygenase
93	-1.24	0.26	6.23E-07	2.22E-06	66545386	AQ477_RS00445	Lrp/AsnC family transcriptional regulator
207	-1.30	0.18	7.45E-13	4.40E-12	66545387	AQ477_RS00450	class IV adenylate cyclase
60	-0.30	0.28	2.73E-01	3.44E-01	66545388	AQ477_RS00455	LysR family transcriptional regulator
106	0.54	0.21	8.99E-03	1.70E-02	66545389	AQ477_RS00460	CoA-acylating methylmalonate-semialdehyde dehydrogenase
89	0.39	0.23	7.73E-02	1.16E-01	66545390	AQ477_RS00465	GMC family oxidoreductase N-terminal domain-containing protein
30	1.05	0.41	5.24E-03	1.04E-02	66545391	AQ477_RS00470	ABC transporter ATP-binding protein
18	1.20	0.51	8.29E-03	1.58E-02	66545392	AQ477_RS00475	ABC transporter ATP-binding protein
43	1.46	0.38	3.31E-05	9.61E-05	66545393	AQ477_RS00480	ABC transporter substrate-binding protein
10	1.67	0.74	6.43E-03	1.26E-02	66545394	AQ477_RS00485	branched-chain amino acid ABC transporter permease
22	1.42	0.46	7.28E-04	1.73E-03	66545395	AQ477_RS00490	branched-chain amino acid ABC transporter permease
56	0.66	0.28	1.36E-02	2.48E-02	66545396	AQ477_RS00500	ABC transporter substrate-binding protein
18	1.55	0.53	1.14E-03	2.58E-03	66545397	AQ477_RS00505	branched-chain amino acid ABC transporter permease
30	0.69	0.42	7.17E-02	1.09E-01	66545398	AQ477_RS00510	branched-chain amino acid ABC transporter ATP-binding protein/permease
33	-0.45	0.34	1.54E-01	2.12E-01	66545399	AQ477_RS00515	ABC transporter ATP-binding protein
2817	-0.78	0.15	1.74E-07	6.56E-07	66545400	mnmG	tRNA uridine-5-carboxymethylaminomethyl(34) synthesis enzyme MnmG
298	-1.16	0.20	2.67E-09	1.19E-08	66545401	rsmG	16S rRNA (guanine(527)-N(7))-methyltransferase RsmG
660	-1.37	0.17	1.25E-16	9.52E-16	66545402	AQ477_RS00530	ParA family protein
747	-1.32	0.16	1.27E-16	9.64E-16	66545403	AQ477_RS00535	ParB/RepB/Spo0J family partition protein
184	0.16	0.18	3.69E-01	4.43E-01	66545404	AQ477_RS00540	SLC13 family permease
823	1.14	0.16	3.48E-13	2.12E-12	66545405	AQ477_RS00545	ATP synthase subunit I
1795	-0.14	0.18	4.08E-01	4.83E-01	66545406	atpB	F0F1 ATP synthase subunit A
1806	-2.41	0.17	3.67E-49	9.53E-48	66545407	atpE	F0F1 ATP synthase subunit C
5474	-2.29	0.12	1.66E-76	8.02E-75	66545408	AQ477_RS00560	F0F1 ATP synthase subunit B
1667	-2.05	0.11	2.58E-72	1.15E-70	66545409	AQ477_RS00565	F0F1 ATP synthase subunit delta
27774	-3.11	0.14	2.05E-110	1.91E-108	66545410	atpA	F0F1 ATP synthase subunit alpha
14532	-3.58	0.14	5.96E-150	8.91E-148	66545411	atpG	F0F1 ATP synthase subunit gamma
25564	-3.62	0.17	1.99E-104	1.73E-102	66545412	atpD	F0F1 ATP synthase subunit beta
1714	-3.30	0.19	3.54E-68	1.36E-66	66545413	AQ477_RS00585	F0F1 ATP synthase subunit epsilon
154	0.08	0.18	6.65E-01	7.27E-01	66545414	AQ477_RS00590	AMP-binding protein
85	-0.67	0.25	6.09E-03	1.20E-02	66545415	AQ477_RS00595	transporter substrate-binding domain-containing protein
1222	-0.77	0.13	9.33E-10	4.28E-09	66545416	hemE	uroporphyrinogen decarboxylase
294	0.67	0.22	1.55E-03	3.44E-03	66545417	AQ477_RS00605	primosomal protein N'
2	-1.36	1.31	5.49E-02	8.61E-02	66545418	AQ477_RS00610	hypothetical protein
1114	-0.99	0.12	4.47E-16	3.28E-15	66545419	putA	trifunctional transcriptional regulator/proline dehydrogenase/L-glutamate gamma-semialdehyde dehydrogenase
3112	-2.19	0.16	6.51E-45	1.49E-43	66545420	AQ477_RS00620	branched-chain amino acid ABC transporter substrate-binding protein
20	1.90	0.54	1.03E-04	2.81E-04	66545421	AQ477_RS00625	AMP-binding protein
43	-0.21	0.29	4.51E-01	5.25E-01	66545422	AQ477_RS00630	acyl-CoA dehydrogenase family protein
44	-0.44	0.32	1.46E-01	2.02E-01	66545423	AQ477_RS00635	pseudo
19	2.39	0.59	1.03E-05	3.21E-05	66545424	AQ477_RS00640	pyridoxal phosphate-dependent aminotransferase
15	0.57	0.48	1.77E-01	2.38E-01	66545425	AQ477_RS00645	ABC transporter substrate-binding protein
6	0.30	0.66	5.60E-01	6.29E-01	66545426	AQ477_RS00650	oxidoreductase
69	-0.39	0.25	9.99E-02	1.46E-01	66545427	AQ477_RS00655	PadR family transcriptional regulator
368	-2.13	0.20	2.13E-27	2.79E-26	66545428	cadR	Cd(II)/Pb(II)-responsive transcriptional regulator
404	0.23	0.14	1.07E-01	1.54E-01	66545429	AQ477_RS00665	heavy metal translocating P-type ATPase
98	0.72	0.23	1.52E-03	3.38E-03	66545431	AQ477_RS00680	mechanosensitive ion channel
7	3.09	1.13	1.55E-03	3.45E-03	66545432	AQ477_RS00685	acyltransferase family protein
23	2.00	0.50	1.46E-05	4.43E-05	66545433	eat	ethanolamine permease
85	-0.31	0.23	1.61E-01	2.20E-01	66545434	AQ477_RS00695	ethanolamine ammonia-lyase subunit EutB
9	1.65	0.74	7.22E-03	1.39E-02	66545435	eutC	ethanolamine ammonia-lyase subunit EutC
60	1.69	0.80	6.77E-03	1.31E-02	66545436	AQ477_RS00705	LysR family transcriptional regulator
24	2.87	0.57	8.48E-08	3.32E-07	66545437	AQ477_RS00715	aldehyde dehydrogenase family protein
8	1.37	0.79	2.72E-02	4.61E-02	66545438	AQ477_RS00720	helix-turn-helix domain-containing protein
24	-0.10	0.39	7.87E-01	8.33E-01	66545439	AQ477_RS00725	ADP-heptose--LPS heptosyltransferase
194	-0.98	0.18	4.56E-08	1.84E-07	66545440	AQ477_RS00730	thiamine pyrophosphate-binding protein
327	-1.03	0.16	3.38E-11	1.75E-10	66545441	AQ477_RS00735	L-serine ammonia-lyase
235	-0.17	0.17	3.10E-01	3.83E-01	66545442	AQ477_RS00740	alginate lyase family protein
1503	-0.85	0.11	3.05E-14	1.99E-13	66545443	gcvP	aminomethyl-transferring glycine dehydrogenase
699	-1.16	0.17	5.06E-12	2.80E-11	66545444	gcvH	glycine cleavage system protein GcvH
1388	-0.12	0.15	3.95E-01	4.70E-01	66545445	gcvT	glycine cleavage system aminomethyltransferase GcvT
43	0.31	0.31	2.97E-01	3.70E-01	66545446	AQ477_RS00765	hypothetical protein
180	-1.14	0.20	7.51E-09	3.24E-08	66545447	AQ477_RS00770	oxidoreductase
9	0.68	0.62	1.75E-01	2.36E-01	66545448	AQ477_RS00775	SGNH/GDSL hydrolase family protein
31	1.07	0.39	3.06E-03	6.40E-03	66545449	AQ477_RS00780	hypothetical protein
2191	0.26	0.15	8.13E-02	1.22E-01	66545450	AQ477_RS00785	UvrD-helicase domain-containing protein
117	0.37	0.22	8.23E-02	1.23E-01	66545451	AQ477_RS00790	c-type cytochrome
93	0.10	0.27	7.01E-01	7.59E-01	66545463	AQ477_RS00855	hypothetical protein
62	-0.27	0.27	2.96E-01	3.69E-01	66545464	AQ477_RS00860	site-specific integrase
1349	-0.62	0.17	1.91E-04	5.00E-04	66545465	AQ477_RS00865	type II toxin-antitoxin system RelE/ParE family toxin
623	-0.01	0.16	9.62E-01	9.73E-01	66545469	AQ477_RS00890	ISL3 family transposase
754	-2.20	0.16	2.00E-42	4.26E-41	66545473	AQ477_RS00920	pseudo
493	-1.81	0.14	8.41E-41	1.71E-39	66545474	AQ477_RS00935	pseudo
65	-11.17	3.08	2.46E-16	1.84E-15	66545479	AQ477_RS00960	pseudo
6	0.49	0.75	3.60E-01	4.35E-01	66545480	AQ477_RS00965	pseudo
1087	-2.05	0.16	7.12E-39	1.34E-37	66545483	AQ477_RS00980	DUF2875 family protein
990	-2.81	0.18	3.24E-55	9.58E-54	66545484	AQ477_RS00985	DUF3274 domain-containing protein
296	-1.74	0.21	1.60E-17	1.27E-16	66545487	AQ477_RS01010	type VI secretion system Vgr family protein
4	0.35	0.75	5.02E-01	5.74E-01	66545488	AQ477_RS01015	H-NS histone family protein
144	-0.27	0.20	1.69E-01	2.29E-01	66545489	AQ477_RS01020	pseudo
41	1.48	0.36	1.81E-05	5.43E-05	66545491	AQ477_RS01030	lytic polysaccharide monooxygenase
395	-4.12	0.24	3.36E-65	1.19E-63	66545492	AQ477_RS01035	streptogramin acetyl transferase
202	-4.06	0.24	1.34E-64	4.71E-63	66545493	AQ477_RS01040	hypothetical protein
232	-4.63	0.27	1.24E-67	4.58E-66	66545494	AQ477_RS01045	acetyltransferase
206	-6.10	0.35	1.52E-67	5.58E-66	66545495	AQ477_RS01050	class I SAM-dependent methyltransferase
242	-5.14	0.24	9.89E-101	8.08E-99	66545496	AQ477_RS01055	WbqC family protein
978	-5.91	0.20	8.12E-191	2.50E-188	66545497	AQ477_RS01060	DegT/DnrJ/EryC1/StrS family aminotransferase
1619	-4.95	0.16	1.42E-211	6.76E-209	66545498	AQ477_RS01065	tetratricopeptide repeat protein
118	-0.82	0.22	1.43E-04	3.82E-04	66545499	AQ477_RS01070	methyl-accepting chemotaxis protein
26	-0.59	0.41	1.11E-01	1.59E-01	66545500	AQ477_RS01075	OB-fold putative lipoprotein
71	0.12	0.25	6.19E-01	6.84E-01	66545501	AQ477_RS01080	alpha/beta fold hydrolase
2978	-2.03	0.16	1.78E-36	3.19E-35	66545502	AQ477_RS01095	CsgG/HfaB family protein
1316	-2.04	0.14	1.93E-49	5.05E-48	66545503	AQ477_RS01100	DUF4810 domain-containing protein
1022	-1.27	0.15	1.65E-18	1.38E-17	66545504	AQ477_RS01105	DUF799 domain-containing protein
2017	-2.58	0.12	1.23E-95	8.67E-94	66545505	AQ477_RS01115	acid phosphatase
131	1.33	0.22	3.78E-10	1.80E-09	66545506	AQ477_RS01120	LysE family translocator
36	0.36	0.32	2.32E-01	3.00E-01	66545507	AQ477_RS01125	membrane protein
52	-0.98	0.29	4.22E-04	1.04E-03	66545508	AQ477_RS01130	flagellar protein FliT
753	-1.05	0.12	1.42E-18	1.20E-17	66545509	fliD	flagellar filament capping protein FliD
3849	-1.75	0.11	2.09E-53	5.92E-52	66545510	AQ477_RS01140	flagellin
679	1.45	0.16	2.87E-20	2.60E-19	66545511	rpsU	30S ribosomal protein S21
124	-1.13	0.22	2.09E-07	7.80E-07	66545512	AQ477_RS01150	DNA-3-methyladenine glycosylase I
87	3.69	0.36	6.15E-25	7.09E-24	66545513	AQ477_RS01155	ATPase
659	1.01	0.15	1.42E-11	7.57E-11	66545514	AQ477_RS01160	Cof-type HAD-IIB family hydrolase
32	0.99	0.37	3.92E-03	8.03E-03	66545515	aqpZ	aquaporin Z
51	0.29	0.29	2.96E-01	3.69E-01	66545516	AQ477_RS01170	H-NS histone family protein
319	2.87	0.19	1.36E-54	3.90E-53	66545517	AQ477_RS01175	glycosyltransferase family 4 protein
263	-3.73	0.21	4.85E-69	1.91E-67	66545518	flhD	flagellar transcriptional regulator FlhD
423	-4.36	0.22	1.76E-91	1.12E-89	66545519	flhC	flagellar transcriptional regulator FlhC
263	-0.29	0.19	1.35E-01	1.89E-01	66545520	motA	flagellar motor stator protein MotA
247	-0.24	0.17	1.44E-01	2.00E-01	66545521	motB	flagellar motor protein MotB
39	-0.50	0.38	1.56E-01	2.13E-01	66545522	AQ477_RS01205	response regulator
459	-1.43	0.14	5.13E-24	5.67E-23	66545523	cheA	chemotaxis protein CheA
179	-2.39	0.20	1.45E-34	2.47E-33	66545524	cheW	chemotaxis protein CheW
216	-1.12	0.20	1.61E-08	6.80E-08	66545525	AQ477_RS01220	methyl-accepting chemotaxis protein
85	-1.89	0.25	4.60E-15	3.19E-14	66545526	AQ477_RS01225	chemotaxis protein CheR
56	-1.78	0.30	9.73E-10	4.46E-09	66545527	cheD	chemoreceptor glutamine deamidase CheD
68	-1.45	0.27	4.64E-08	1.87E-07	66545528	AQ477_RS01235	chemotaxis response regulator protein-glutamate methylesterase
304	-1.63	0.19	8.96E-19	7.63E-18	66545529	cheY	chemotaxis response regulator CheY
95	-0.70	0.27	7.00E-03	1.35E-02	66545530	cheZ	protein phosphatase CheZ
33	-0.38	0.33	2.16E-01	2.82E-01	66545531	AQ477_RS01250	DUF2844 domain-containing protein
342	-0.27	0.16	7.56E-02	1.14E-01	66545532	AQ477_RS01255	DUF3443 domain-containing protein
47	-0.35	0.29	2.07E-01	2.72E-01	66545533	AQ477_RS01260	VOC family protein
16	2.81	0.67	6.28E-06	1.99E-05	66545534	AQ477_RS01265	NAD(P)/FAD-dependent oxidoreductase
274	-4.58	0.25	8.52E-77	4.20E-75	66545535	flhB	flagellar biosynthesis protein FlhB
912	-5.00	0.18	3.80E-175	8.27E-173	66545536	flhA	flagellar biosynthesis protein FlhA
543	-5.25	0.20	8.46E-150	1.23E-147	66545537	flhF	flagellar biosynthesis protein FlhF
29	-3.56	0.55	1.14E-11	6.16E-11	66545538	AQ477_RS01285	flagellar biosynthesis protein FlhG
157	-4.53	0.26	2.67E-70	1.12E-68	66545539	AQ477_RS01290	RNA polymerase sigma factor FliA
12919	0.05	0.14	7.04E-01	7.61E-01	66545540	ahcY	adenosylhomocysteinase
808	0.14	0.16	3.70E-01	4.45E-01	66545541	AQ477_RS01300	phage holin family protein
2008	0.69	0.12	4.08E-09	1.80E-08	66545542	metF	methylenetetrahydrofolate reductase [NAD(P)H]
101	-0.24	0.23	2.97E-01	3.70E-01	66545543	AQ477_RS01310	amidase family protein
231	-0.69	0.16	1.24E-05	3.82E-05	66545544	AQ477_RS01315	dienelactone hydrolase family protein
17	0.67	0.49	1.19E-01	1.69E-01	66545545	AQ477_RS01320	nitronate monooxygenase
119	-0.97	0.26	1.21E-04	3.29E-04	66545546	AQ477_RS01325	branched-chain amino acid ABC transporter substrate-binding protein
46	1.85	0.34	1.49E-08	6.30E-08	66545547	AQ477_RS01330	MFS transporter
14	0.60	0.50	1.75E-01	2.36E-01	66545548	AQ477_RS01335	pyridoxamine 5'-phosphate oxidase family protein
529	-0.93	0.20	2.04E-06	6.82E-06	66545549	AQ477_RS01340	H-NS histone family protein
618	0.73	0.14	7.01E-08	2.77E-07	66545550	AQ477_RS01345	cation diffusion facilitator family transporter
457	-1.26	0.17	5.18E-14	3.32E-13	66545551	AQ477_RS01350	Lrp/AsnC family transcriptional regulator
153	-0.49	0.19	8.38E-03	1.60E-02	66545552	AQ477_RS01355	exonuclease
219	-0.36	0.20	6.75E-02	1.03E-01	66545553	AQ477_RS01360	MBL fold metallo-hydrolase
1274	1.48	0.12	6.81E-33	1.11E-31	66545554	AQ477_RS01365	septal ring lytic transglycosylase RlpA family protein
111	1.84	0.28	7.07E-12	3.86E-11	66545555	rsmI	16S rRNA (cytidine(1402)-2'-O)-methyltransferase
10	6.48	2.53	1.60E-06	5.42E-06	66545556	AQ477_RS01375	YraN family protein
159	2.19	0.21	1.67E-25	1.96E-24	66545557	AQ477_RS01380	SIS domain-containing protein
495	0.11	0.16	4.71E-01	5.44E-01	66545558	AQ477_RS01385	BON domain-containing protein
207	-0.04	0.18	8.31E-01	8.69E-01	66545559	AQ477_RS01390	c-type cytochrome
28	2.77	0.51	1.20E-08	5.10E-08	66545562	AQ477_RS01405	PAAR domain-containing protein
38	0.30	0.31	3.09E-01	3.83E-01	66545567	AQ477_RS01430	hypothetical protein
84	-0.10	0.24	6.55E-01	7.18E-01	66545568	AQ477_RS01445	Mut7-C ubiquitin/RNAse domain-containing protein
74	-0.78	0.24	9.81E-04	2.26E-03	66545569	AQ477_RS01450	NAD(P)-dependent oxidoreductase
51	0.19	0.29	5.00E-01	5.73E-01	66545570	AQ477_RS01455	LysE family translocator
7	2.37	1.04	4.47E-03	9.06E-03	66545571	AQ477_RS01460	MFS transporter
101	-0.05	0.24	8.43E-01	8.78E-01	66545572	AQ477_RS01465	LysR family transcriptional regulator
16	1.81	0.61	7.42E-04	1.76E-03	66545573	AQ477_RS01470	OmpW family protein
36	1.89	0.39	3.06E-07	1.13E-06	66545574	AQ477_RS01475	DUF2957 domain-containing protein
22	2.01	0.51	1.81E-05	5.43E-05	66545575	AQ477_RS01480	DUF2957 domain-containing protein
556	-0.45	0.13	6.47E-04	1.54E-03	66545576	argC	N-acetyl-gamma-glutamyl-phosphate reductase
80	-0.47	0.26	6.47E-02	9.95E-02	66545577	AQ477_RS01490	flavodoxin family protein
70	0.02	0.25	9.37E-01	9.55E-01	66545578	AQ477_RS01495	YbhB/YbcL family Raf kinase inhibitor-like protein
983	-0.74	0.14	1.62E-07	6.12E-07	66545579	AQ477_RS01500	orotate phosphoribosyltransferase
6464	-1.07	0.10	1.69E-25	1.98E-24	66545580	AQ477_RS01505	NADP-dependent malic enzyme
333	0.28	0.15	6.38E-02	9.84E-02	66545581	AQ477_RS01510	indolepyruvate ferredoxin oxidoreductase family protein
7	3.83	1.39	5.41E-04	1.30E-03	66545582	AQ477_RS01515	hypothetical protein
646	1.96	0.18	6.03E-28	8.09E-27	66545583	hppD	4-hydroxyphenylpyruvate dioxygenase
36	0.41	0.36	2.27E-01	2.95E-01	66545584	AQ477_RS01525	Lrp/AsnC family transcriptional regulator
2184	2.69	0.15	2.56E-75	1.22E-73	66545585	AQ477_RS01530	GNAT family N-acetyltransferase
154	-0.12	0.20	5.33E-01	6.04E-01	66545586	AQ477_RS01535	TetR/AcrR family transcriptional regulator
279	0.58	0.20	2.67E-03	5.68E-03	66545587	AQ477_RS01540	DUF1835 domain-containing protein
618	-0.20	0.13	1.25E-01	1.76E-01	66545588	paaK	phenylacetate-CoA oxygenase/reductase subunit PaaK
285	0.86	0.21	3.04E-05	8.89E-05	66545589	paaJ	phenylacetate-CoA oxygenase subunit PaaJ
740	0.85	0.17	5.49E-07	1.97E-06	66545590	paaC	phenylacetate-CoA oxygenase subunit PaaC
337	0.09	0.22	6.68E-01	7.30E-01	66545591	paaB	1,2-phenylacetyl-CoA epoxidase subunit B
3164	-0.81	0.15	2.42E-08	9.98E-08	66545592	paaA	1,2-phenylacetyl-CoA epoxidase subunit A
99	0.22	0.21	2.96E-01	3.70E-01	66545593	AQ477_RS01570	SGNH/GDSL hydrolase family protein
21377	0.47	0.17	5.11E-03	1.02E-02	66545603	tuf	elongation factor Tu
4832	0.35	0.17	3.16E-02	5.28E-02	66545605	secE	preprotein translocase subunit SecE
6307	0.53	0.16	9.47E-04	2.19E-03	66545606	nusG	transcription termination/antitermination protein NusG
16195	-0.69	0.17	5.53E-05	1.56E-04	66545607	rplK	50S ribosomal protein L11
17180	-0.26	0.12	2.15E-02	3.75E-02	66545608	rplA	50S ribosomal protein L1
26980	-0.63	0.17	1.55E-04	4.11E-04	66545609	rplJ	50S ribosomal protein L10
13625	-0.66	0.13	1.49E-07	5.67E-07	66545610	rplL	50S ribosomal protein L7/L12
40975	-1.99	0.14	5.67E-44	1.27E-42	66545611	rpoB	DNA-directed RNA polymerase subunit beta
48009	-2.47	0.16	7.56E-56	2.28E-54	66545612	rpoC	DNA-directed RNA polymerase subunit beta'
449	0.70	0.22	1.28E-03	2.89E-03	66545613	AQ477_RS01675	ISL3 family transposase
1451	-0.99	0.12	4.26E-16	3.14E-15	66545614	recQ	DNA helicase RecQ
7973	-0.78	0.18	1.00E-05	3.13E-05	66545615	rpsL	30S ribosomal protein S12
10379	-0.76	0.17	4.50E-06	1.45E-05	66545616	rpsG	30S ribosomal protein S7
64150	-1.74	0.16	1.20E-28	1.66E-27	66545617	fusA	elongation factor G
26352	-1.52	0.16	7.17E-22	7.21E-21	66545618	tuf	elongation factor Tu
4063	-0.54	0.14	6.47E-05	1.81E-04	66545619	rpsJ	30S ribosomal protein S10
34680	-0.54	0.17	1.33E-03	2.98E-03	66545620	rplC	50S ribosomal protein L3
20045	-0.79	0.16	6.63E-07	2.35E-06	66545621	rplD	50S ribosomal protein L4
10074	-1.21	0.17	7.07E-13	4.18E-12	66545622	rplW	50S ribosomal protein L23
21448	-0.93	0.11	1.84E-18	1.53E-17	66545623	rplB	50S ribosomal protein L2
5341	-1.76	0.17	2.51E-26	3.05E-25	66545624	rpsS	30S ribosomal protein S19
16965	-1.80	0.16	1.71E-30	2.52E-29	66545625	rplV	50S ribosomal protein L22
25573	-1.57	0.17	2.69E-21	2.59E-20	66545626	rpsC	30S ribosomal protein S3
9346	-1.39	0.11	3.69E-37	6.76E-36	66545627	rplP	50S ribosomal protein L16
6650	-1.89	0.16	2.17E-31	3.38E-30	66545628	rpmC	50S ribosomal protein L29
14154	-1.57	0.15	6.59E-25	7.59E-24	66545629	rpsQ	30S ribosomal protein S17
16415	0.54	0.17	1.25E-03	2.81E-03	66545630	rplN	50S ribosomal protein L14
3102	0.30	0.19	1.05E-01	1.52E-01	66545631	rplX	50S ribosomal protein L24
20532	-0.05	0.17	7.67E-01	8.16E-01	66545632	rplE	50S ribosomal protein L5
12044	-0.07	0.12	5.32E-01	6.03E-01	66545633	rpsN	30S ribosomal protein S14
5901	-0.30	0.17	8.13E-02	1.22E-01	66545634	rpsH	30S ribosomal protein S8
30034	-0.81	0.17	1.08E-06	3.74E-06	66545635	rplF	50S ribosomal protein L6
7133	-0.38	0.12	1.94E-03	4.24E-03	66545636	rplR	50S ribosomal protein L18
21084	-0.78	0.13	3.52E-10	1.68E-09	66545637	rpsE	30S ribosomal protein S5
2009	-0.80	0.17	1.03E-06	3.57E-06	66545638	rpmD	50S ribosomal protein L30
13386	-0.83	0.15	2.51E-08	1.04E-07	66545639	rplO	50S ribosomal protein L15
39629	-0.49	0.17	4.37E-03	8.87E-03	66545640	secY	preprotein translocase subunit SecY
4454	-0.86	0.16	3.07E-08	1.26E-07	66545641	infA	translation initiation factor IF-1
36	-1.00	0.33	1.40E-03	3.13E-03	66545642	rpmJ	50S ribosomal protein L36
8143	-1.09	0.16	2.24E-12	1.26E-11	66545643	rpsM	30S ribosomal protein S13
4469	-0.14	0.17	4.13E-01	4.88E-01	66545644	rpsK	30S ribosomal protein S11
9679	-0.93	0.14	3.94E-11	2.03E-10	66545645	rpsD	30S ribosomal protein S4
16716	-0.78	0.14	8.60E-09	3.69E-08	66545646	rpoA	DNA-directed RNA polymerase subunit alpha
5441	0.53	0.12	1.83E-05	5.50E-05	66545647	rplQ	50S ribosomal protein L17
288	-0.58	0.16	2.76E-04	7.05E-04	66545648	AQ477_RS01850	divalent-cation tolerance protein CutA
953	-0.18	0.14	2.07E-01	2.72E-01	66545649	dsbD	protein-disulfide reductase DsbD
929	0.34	0.13	8.72E-03	1.66E-02	66545650	hemB	porphobilinogen synthase
660	-0.28	0.13	3.16E-02	5.28E-02	66545651	yihA	ribosome biogenesis GTP-binding protein YihA/YsxC
672	0.81	0.14	3.08E-09	1.37E-08	66545652	AQ477_RS01870	c-type cytochrome
1059	-0.10	0.14	4.94E-01	5.67E-01	66545653	AQ477_RS01875	cytochrome c biogenesis protein ResB
939	-0.56	0.14	5.79E-05	1.63E-04	66545654	ccsB	c-type cytochrome biogenesis protein CcsB
450	-0.29	0.17	8.67E-02	1.29E-01	66545655	msrP	protein-methionine-sulfoxide reductase catalytic subunit MsrP
96	0.21	0.21	3.20E-01	3.94E-01	66545656	msrQ	protein-methionine-sulfoxide reductase heme-binding subunit MsrQ
508	-0.11	0.16	4.99E-01	5.72E-01	66545657	lysA	diaminopimelate decarboxylase
26	0.32	0.47	4.51E-01	5.25E-01	66545658	AQ477_RS01900	lipoprotein
89	1.34	0.24	1.07E-08	4.55E-08	66545659	cyaY	iron donor protein CyaY
811	-0.48	0.12	5.98E-05	1.68E-04	66545660	AQ477_RS01910	penicillin-binding protein 1A
5	1.10	0.96	8.77E-02	1.30E-01	66545661	pilM	pilus assembly protein PilM
6	1.39	0.95	4.11E-02	6.66E-02	66545662	AQ477_RS01920	fimbrial protein
9	1.51	0.76	1.43E-02	2.59E-02	66545663	AQ477_RS01925	hypothetical protein
41	1.05	0.34	1.02E-03	2.33E-03	66545664	pilQ	type IV pilus secretin PilQ
674	-1.01	0.16	4.14E-11	2.13E-10	66545665	AQ477_RS01935	shikimate kinase
673	-1.12	0.18	1.32E-10	6.55E-10	66545666	aroB	3-dehydroquinate synthase
461	-2.30	0.15	7.49E-57	2.32E-55	66545667	AQ477_RS01945	deoxyguanosinetriphosphate triphosphohydrolase
940	-2.27	0.13	3.71E-70	1.54E-68	66545668	ugpB	sn-glycerol-3-phosphate ABC transporter substrate-binding protein UgpB
38	-0.24	0.31	4.08E-01	4.83E-01	66545669	ugpA	sn-glycerol-3-phosphate ABC transporter permease UgpA
35	-0.59	0.33	5.43E-02	8.53E-02	66545670	ugpE	sn-glycerol-3-phosphate ABC transporter permease UgpE
57	-1.42	0.30	9.30E-07	3.23E-06	66545671	AQ477_RS01965	sn-glycerol-3-phosphate import ATP-binding protein UgpC
34	0.85	0.37	1.43E-02	2.58E-02	66545672	ugpQ	glycerophosphodiester phosphodiesterase
738	0.10	0.17	5.43E-01	6.13E-01	66545673	AQ477_RS01975	outer membrane beta-barrel protein
341	0.56	0.17	5.82E-04	1.40E-03	66545674	AQ477_RS01980	transposase
4294	-0.46	0.12	9.88E-05	2.71E-04	66545675	AQ477_RS01985	glutamate synthase-related protein
914	-0.95	0.13	7.71E-13	4.54E-12	66545676	AQ477_RS01990	glutamate synthase subunit beta
654	0.23	0.13	7.23E-02	1.10E-01	66545677	AQ477_RS01995	alanine/glycine:cation symporter family protein
11	0.77	0.60	1.19E-01	1.70E-01	66545678	thpR	RNA 2',3'-cyclic phosphodiesterase
168	-0.13	0.19	4.93E-01	5.66E-01	66545679	AQ477_RS02005	ABC transporter ATP-binding protein/permease
212	1.05	0.19	2.10E-08	8.75E-08	66545680	AQ477_RS02010	FAD-dependent oxidoreductase
192	0.13	0.20	5.13E-01	5.84E-01	66545682	AQ477_RS02020	thiazole synthase
324	1.22	0.16	4.51E-15	3.13E-14	66545683	AQ477_RS02030	ABC transporter ATP-binding protein
214	0.25	0.16	1.25E-01	1.77E-01	66545684	mlaE	lipid asymmetry maintenance ABC transporter permease subunit MlaE
580	-1.29	0.17	5.08E-14	3.27E-13	66545685	mlaD	outer membrane lipid asymmetry maintenance protein MlaD
535	-1.33	0.14	1.11E-21	1.11E-20	66545686	AQ477_RS02045	VacJ family lipoprotein
1690	-0.88	0.17	1.71E-07	6.45E-07	66545687	AQ477_RS02050	ABC transporter substrate-binding protein
5	0.32	0.70	5.37E-01	6.08E-01	66545688	AQ477_RS02055	STAS domain-containing protein
636	0.68	0.15	3.49E-06	1.14E-05	66545689	AQ477_RS02060	ABC transporter ATP-binding protein
585	0.24	0.16	1.17E-01	1.68E-01	66545690	AQ477_RS02065	ABC transporter permease
157	-1.36	0.22	2.26E-10	1.10E-09	66545691	AQ477_RS02070	BolA/IbaG family iron-sulfur metabolism protein
729	-0.74	0.14	5.63E-08	2.25E-07	66545692	murA	UDP-N-acetylglucosamine 1-carboxyvinyltransferase
401	-1.08	0.15	1.25E-12	7.24E-12	66545693	hisG	ATP phosphoribosyltransferase
924	-1.27	0.13	1.21E-21	1.20E-20	66545694	hisD	histidinol dehydrogenase
201	-0.31	0.19	9.59E-02	1.40E-01	66545695	hisC	histidinol-phosphate transaminase
508	-0.93	0.17	4.44E-08	1.80E-07	66545696	hisB	imidazoleglycerol-phosphate dehydratase HisB
247	-0.03	0.16	8.44E-01	8.79E-01	66545697	AQ477_RS02100	YchE family NAAT transporter
179	-0.64	0.17	1.44E-04	3.85E-04	66545698	hisH	imidazole glycerol phosphate synthase subunit HisH
1753	-0.95	0.15	2.29E-10	1.11E-09	66545699	hisA	1-(5-phosphoribosyl)-5-[(5-phosphoribosylamino)methylideneamino]imidazole-4-carboxamide isomerase
435	-0.23	0.17	1.65E-01	2.24E-01	66545700	hisF	imidazole glycerol phosphate synthase subunit HisF
543	-1.39	0.16	3.12E-18	2.57E-17	66545701	hisI	phosphoribosyl-AMP cyclohydrolase
73	-0.43	0.27	9.64E-02	1.41E-01	66545702	AQ477_RS02125	phosphoribosyl-ATP diphosphatase
723	-1.92	0.17	1.61E-31	2.53E-30	66545703	AQ477_RS02130	membrane protein
290	-1.01	0.18	6.06E-09	2.63E-08	66545704	AQ477_RS02135	histidine triad nucleotide-binding protein
190	-1.31	0.21	1.23E-10	6.12E-10	66545705	tatA	Sec-independent protein translocase subunit TatA
237	-0.70	0.16	8.27E-06	2.60E-05	66545706	tatB	Sec-independent protein translocase protein TatB
647	-0.44	0.16	6.53E-03	1.27E-02	66545707	tatC	twin-arginine translocase subunit TatC
248	1.38	0.23	3.46E-10	1.65E-09	66545708	tnpB	IS66 family insertion sequence element accessory protein TnpB
848	-0.20	0.13	1.27E-01	1.79E-01	66545711	AQ477_RS02170	Do family serine endopeptidase
307	-0.36	0.15	1.83E-02	3.23E-02	66545712	AQ477_RS02175	Nif3-like dinuclear metal center hexameric protein
361	-0.22	0.14	1.26E-01	1.78E-01	66545713	petA	ubiquinol-cytochrome c reductase iron-sulfur subunit
596	-1.45	0.19	2.29E-14	1.51E-13	66545714	AQ477_RS02185	cytochrome bc complex cytochrome b subunit
2061	-0.33	0.14	1.80E-02	3.19E-02	66545715	AQ477_RS02190	cytochrome c1
1651	-0.82	0.16	2.20E-07	8.21E-07	66545716	AQ477_RS02195	glutathione S-transferase N-terminal domain-containing protein
495	-0.64	0.18	3.43E-04	8.58E-04	66545717	AQ477_RS02200	ClpXP protease specificity-enhancing factor
672	-2.59	0.14	6.28E-74	2.88E-72	66545763	icmH	type IVB secretion system protein IcmH/DotU
841	-1.16	0.12	5.53E-22	5.60E-21	66545764	tssK	type VI secretion system baseplate subunit TssK
180	-1.37	0.22	6.92E-11	3.51E-10	66545765	tssJ	type VI secretion system lipoprotein TssJ
709	-1.14	0.13	3.16E-19	2.73E-18	66545766	AQ477_RS02485	tetratricopeptide repeat protein
1144	-2.49	0.16	1.45E-55	4.34E-54	66545767	tssB	type VI secretion system contractile sheath small subunit
5181	-2.59	0.14	3.11E-82	1.66E-80	66545768	tssC	type VI secretion system contractile sheath large subunit
5156	-3.29	0.16	8.87E-91	5.52E-89	66545769	AQ477_RS02500	type VI secretion system tube protein Hcp
984	-2.76	0.16	6.47E-68	2.42E-66	66545770	tssE	type VI secretion system baseplate subunit TssE
1001	-2.12	0.14	4.57E-50	1.22E-48	66545771	tssF	type VI secretion system baseplate subunit TssF
279	-1.98	0.16	1.42E-36	2.56E-35	66545772	tssG	type VI secretion system baseplate subunit TssG
1604	-2.82	0.12	7.21E-131	8.20E-129	66545773	tssH	type VI secretion system ATPase TssH
322	-2.55	0.19	3.08E-42	6.56E-41	66545774	tssA	type VI secretion system protein TssA
924	-2.34	0.13	5.93E-75	2.77E-73	66545775	AQ477_RS02530	OmpA family protein
864	-2.33	0.16	1.01E-50	2.70E-49	66545776	tagF	type VI secretion system-associated protein TagF
2692	-1.73	0.12	1.30E-44	2.95E-43	66545777	tssM	type VI secretion system membrane subunit TssM
584	-0.02	0.18	8.87E-01	9.14E-01	66545778	AQ477_RS02545	M15 family metallopeptidase
407	0.16	0.16	3.00E-01	3.74E-01	66545779	AQ477_RS02550	hypothetical protein
15	1.16	0.56	1.62E-02	2.89E-02	66545780	AQ477_RS02555	TolC family type I secretion outer membrane protein
26	0.57	0.39	1.08E-01	1.56E-01	66545781	AQ477_RS02560	peptidase domain-containing ABC transporter
16	0.91	0.53	4.85E-02	7.71E-02	66545782	AQ477_RS02565	HlyD family efflux transporter periplasmic adaptor subunit
1	0.28	0.91	5.47E-01	6.17E-01	66545783	AQ477_RS02570	hypothetical protein
2	0.09	0.84	8.45E-01	8.80E-01	66545784	AQ477_RS02575	hypothetical protein
58	1.12	0.34	4.51E-04	1.11E-03	66545785	AQ477_RS02580	M1 family metallopeptidase
56	0.73	0.29	9.10E-03	1.72E-02	66545786	AQ477_RS02585	LEA type 2 family protein
68	0.75	0.29	7.62E-03	1.46E-02	66545787	AQ477_RS02590	class I SAM-dependent methyltransferase
331	-0.04	0.16	7.97E-01	8.40E-01	66545788	AQ477_RS02595	SAM-dependent methyltransferase
156	-0.69	0.18	1.23E-04	3.32E-04	66545789	AQ477_RS02600	DUF1415 domain-containing protein
54	0.95	0.29	5.43E-04	1.31E-03	66545790	AQ477_RS02610	TetR/AcrR family transcriptional regulator
37	2.95	0.46	3.46E-11	1.79E-10	66545791	AQ477_RS02615	MFS transporter
127	-0.43	0.19	2.55E-02	4.36E-02	66545792	AQ477_RS02620	nitroreductase family protein
469	1.21	0.18	6.21E-12	3.40E-11	66545793	AQ477_RS02625	Hsp70 family protein
1047	-0.25	0.17	1.42E-01	1.97E-01	66545794	AQ477_RS02630	cold-shock protein
739	0.02	0.15	8.80E-01	9.07E-01	66545795	AQ477_RS02635	APC family permease
40	1.91	0.40	4.90E-07	1.77E-06	66545796	AQ477_RS02640	class III extradiol ring-cleavage dioxygenase
298	0.42	0.20	2.99E-02	5.03E-02	66545797	AQ477_RS02645	UbiX family flavin prenyltransferase
316	-1.00	0.20	3.07E-07	1.13E-06	66545798	grxD	Grx4 family monothiol glutaredoxin
34	0.57	0.36	9.07E-02	1.34E-01	66545799	prmC	peptide chain release factor N(5)-glutamine methyltransferase
758	-0.30	0.12	1.14E-02	2.12E-02	66545800	prfA	peptide chain release factor 1
2159	-0.64	0.14	7.13E-06	2.26E-05	66545801	hemA	glutamyl-tRNA reductase
7	0.07	0.60	8.81E-01	9.08E-01	66545802	AQ477_RS02670	hypothetical protein
332	0.12	0.16	4.52E-01	5.26E-01	66545803	AQ477_RS02675	aminopeptidase P family protein
33	-0.39	0.35	2.39E-01	3.06E-01	66545804	AQ477_RS02680	cysteine hydrolase family protein
116	-0.49	0.20	1.35E-02	2.46E-02	66545805	AQ477_RS02685	HAD-IA family hydrolase
1933	-1.27	0.15	1.11E-17	8.92E-17	66545806	ettA	energy-dependent translational throttle protein EttA
27	1.45	0.44	3.88E-04	9.63E-04	66545808	AQ477_RS02705	MmcQ/YjbR family DNA-binding protein
214	0.50	0.20	1.14E-02	2.12E-02	66545809	gabP	GABA permease
2500	-0.43	0.14	2.62E-03	5.56E-03	66545810	ychF	redox-regulated ATPase YchF
191	-1.90	0.26	2.46E-14	1.61E-13	66545811	AQ477_RS02720	hypothetical protein
271	0.19	0.18	2.80E-01	3.52E-01	66545812	AQ477_RS02735	UbiH/UbiF family hydroxylase
3282	-0.79	0.14	8.87E-09	3.80E-08	66545813	AQ477_RS02740	DsbC family protein
592	-0.39	0.14	6.78E-03	1.31E-02	66545814	AQ477_RS02745	PDZ domain-containing protein
107	-0.75	0.22	3.71E-04	9.25E-04	66545815	AQ477_RS02750	NAD(P)H-dependent oxidoreductase
103	0.46	0.31	1.25E-01	1.77E-01	66545816	AQ477_RS02755	uracil-DNA glycosylase
46	0.55	0.38	1.21E-01	1.71E-01	66545817	AQ477_RS02760	CYTH domain-containing protein
245	-0.41	0.16	9.04E-03	1.71E-02	66545818	trpC	indole-3-glycerol phosphate synthase TrpC
669	-0.75	0.13	5.39E-09	2.35E-08	66545819	trpD	anthranilate phosphoribosyltransferase
398	-0.53	0.15	2.70E-04	6.89E-04	66545820	AQ477_RS02775	aminodeoxychorismate/anthranilate synthase component II
1328	0.17	0.11	1.16E-01	1.65E-01	66545821	trpE	anthranilate synthase component I
322	-0.64	0.16	4.73E-05	1.34E-04	66545822	AQ477_RS02785	phosphoglycolate phosphatase
685	-0.74	0.16	3.20E-06	1.05E-05	66545823	rpe	ribulose-phosphate 3-epimerase
279	0.10	0.19	5.86E-01	6.55E-01	66545824	apaG	Co2+/Mg2+ efflux protein ApaG
539	0.32	0.13	1.51E-02	2.72E-02	66545825	AQ477_RS02800	MltA domain-containing protein
314	-0.06	0.18	7.37E-01	7.91E-01	66545826	paaF	phenylacetate--CoA ligase
149	-0.80	0.20	3.41E-05	9.86E-05	66545827	paaI	hydroxyphenylacetyl-CoA thioesterase PaaI
404	-0.25	0.17	1.42E-01	1.97E-01	66545828	paaG	2-(1,2-epoxy-1,2-dihydrophenyl)acetyl-CoA isomerase PaaG
709	0.12	0.16	4.53E-01	5.26E-01	66545829	pcaF	3-oxoadipyl-CoA thiolase
4904	-0.98	0.13	3.70E-15	2.57E-14	66545830	paaN	phenylacetic acid degradation protein PaaN
326	-0.93	0.19	4.92E-07	1.77E-06	66545831	AQ477_RS02830	enoyl-CoA hydratase
323	-1.13	0.17	5.09E-12	2.81E-11	66545850	AQ477_RS02945	sulfate ABC transporter substrate-binding protein
106	-0.18	0.22	3.99E-01	4.74E-01	66545851	AQ477_RS02950	peptidase S10
16	-0.03	0.43	9.30E-01	9.49E-01	66545852	AQ477_RS02955	hypothetical protein
54	0.01	0.29	9.84E-01	9.90E-01	66545853	AQ477_RS02960	ion channel
718	-1.02	0.12	1.76E-17	1.40E-16	66545854	AQ477_RS02965	indolepyruvate ferredoxin oxidoreductase family protein
57	0.09	0.27	7.35E-01	7.89E-01	66545855	AQ477_RS02970	Na+/H+ antiporter
15	0.79	0.58	1.05E-01	1.52E-01	66545856	AQ477_RS02975	EAL domain-containing protein
37	1.14	0.37	9.82E-04	2.26E-03	66545857	AQ477_RS02980	hypothetical protein
52	1.30	0.31	9.29E-06	2.90E-05	66545858	AQ477_RS02985	alkaline phosphatase
32	1.71	0.45	3.23E-05	9.41E-05	66545859	AQ477_RS02990	alkaline phosphatase
22	1.81	0.50	8.43E-05	2.33E-04	66545860	AQ477_RS02995	hypothetical protein
18	0.97	0.60	5.01E-02	7.95E-02	66545861	AQ477_RS03000	copper homeostasis protein CutC
606	-1.88	0.14	2.99E-43	6.60E-42	66545862	bioB	biotin synthase BioB
14	0.06	0.52	8.95E-01	9.20E-01	66545863	bioD	dethiobiotin synthase
55	-0.04	0.31	8.98E-01	9.22E-01	66545864	bioF	8-amino-7-oxononanoate synthase
360	-0.20	0.15	1.78E-01	2.39E-01	66545865	bioA	adenosylmethionine--8-amino-7-oxononanoate transaminase
64	0.02	0.27	9.36E-01	9.54E-01	66545866	AQ477_RS03025	prolyl oligopeptidase family serine peptidase
29	-1.13	0.40	1.99E-03	4.34E-03	66545867	AQ477_RS03030	YchJ family protein
121	-1.87	0.22	1.24E-17	9.90E-17	66545868	AQ477_RS03035	SDR family oxidoreductase
1023	-2.55	0.15	4.73E-68	1.78E-66	66545869	AQ477_RS03040	acetyl-CoA C-acetyltransferase
520	-3.14	0.16	6.25E-84	3.48E-82	66545870	can	carbonate dehydratase
1235	-2.52	0.15	1.17E-66	4.27E-65	66545871	aceK	bifunctional isocitrate dehydrogenase kinase/phosphatase
123	-0.06	0.21	7.78E-01	8.26E-01	66545872	AQ477_RS03060	MBL fold metallo-hydrolase
59	1.20	0.30	3.64E-05	1.05E-04	66545873	AQ477_RS03065	ABC-F family ATP-binding cassette domain-containing protein
932	-2.02	0.14	2.93E-47	7.41E-46	66545874	AQ477_RS03070	ABC transporter substrate-binding protein
39	-0.05	0.37	8.90E-01	9.16E-01	66545875	AQ477_RS03075	MarR family transcriptional regulator
17	-0.86	0.47	3.73E-02	6.12E-02	66545876	AQ477_RS03080	hypothetical protein
32	-0.26	0.38	4.70E-01	5.43E-01	66545877	AQ477_RS03085	SDR family oxidoreductase
576	-0.90	0.14	4.64E-11	2.38E-10	66545878	AQ477_RS03090	SDR family oxidoreductase
2752	-1.04	0.15	5.11E-12	2.82E-11	66545879	dsbA	thiol:disulfide interchange protein DsbA
278	-0.83	0.16	1.34E-07	5.12E-07	66545880	AQ477_RS03100	SPOR domain-containing protein
1952	-0.92	0.12	2.76E-14	1.80E-13	66545881	argS	arginine--tRNA ligase
541	-0.89	0.14	2.40E-10	1.17E-09	66545882	AQ477_RS03110	DUF1840 domain-containing protein
3072	-1.56	0.15	2.93E-27	3.79E-26	66545883	metH	methionine synthase
657	-0.13	0.13	2.96E-01	3.69E-01	66545884	AQ477_RS03120	homocysteine S-methyltransferase family protein
458	-0.90	0.19	1.10E-06	3.80E-06	66545885	AQ477_RS03125	DUF3567 domain-containing protein
51	1.05	0.34	9.83E-04	2.26E-03	66545886	AQ477_RS03130	DUF3108 domain-containing protein
192	-0.06	0.24	8.08E-01	8.50E-01	66545887	AQ477_RS03135	helix-turn-helix domain-containing protein
436	-0.91	0.14	4.88E-11	2.50E-10	66545888	AQ477_RS03140	fumarylacetoacetate hydrolase family protein
141	-0.25	0.20	1.91E-01	2.55E-01	66545889	AQ477_RS03145	enoyl-CoA hydratase/isomerase family protein
58	-0.22	0.33	4.82E-01	5.55E-01	66545890	AQ477_RS03150	hypothetical protein
111	0.20	0.26	4.36E-01	5.10E-01	66545891	AQ477_RS03155	patatin-like phospholipase family protein
2745	-0.44	0.14	1.99E-03	4.33E-03	66545892	AQ477_RS03160	ferritin-like domain-containing protein
261	0.30	0.18	9.35E-02	1.37E-01	66545893	rfaE2	D-glycero-beta-D-manno-heptose 1-phosphate adenylyltransferase
14	0.75	0.51	9.20E-02	1.35E-01	66545895	AQ477_RS03175	type III pantothenate kinase
37	0.68	0.38	5.26E-02	8.30E-02	66545896	AQ477_RS03180	biotin--[acetyl-CoA-carboxylase] ligase
69	0.10	0.26	6.88E-01	7.47E-01	66545898	AQ477_RS03190	bifunctional 2',3'-cyclic-nucleotide 2'-phosphodiesterase/3'-nucleotidase
479	0.25	0.14	8.24E-02	1.23E-01	66545899	AQ477_RS03195	ABC transporter permease
161	0.52	0.20	7.39E-03	1.42E-02	66545900	AQ477_RS03200	ATP-binding cassette domain-containing protein
298	0.41	0.16	1.13E-02	2.10E-02	66545901	AQ477_RS03205	MlaD family protein
31	0.49	0.41	1.91E-01	2.55E-01	66545902	AQ477_RS03210	PqiC family protein
36	0.34	0.35	3.05E-01	3.78E-01	66545903	AQ477_RS03215	VanZ family protein
84	-0.24	0.24	3.05E-01	3.79E-01	66545904	AQ477_RS03220	NAD(P)H-dependent oxidoreductase subunit E
109	0.85	0.22	7.82E-05	2.16E-04	66545905	AQ477_RS03225	alpha/beta hydrolase
2391	-0.29	0.11	7.17E-03	1.38E-02	66545906	AQ477_RS03230	D-alanyl-D-alanine carboxypeptidase family protein
893	-0.59	0.13	2.68E-06	8.82E-06	66545907	AQ477_RS03235	D-amino acid aminotransferase
506	-1.30	0.18	4.53E-13	2.72E-12	66545908	AQ477_RS03240	YbeD family protein
56	0.44	0.27	8.99E-02	1.33E-01	66545909	AQ477_RS03245	transcriptional regulator GcvA
7	2.44	1.02	3.50E-03	7.23E-03	66545910	AQ477_RS03250	DUF2917 domain-containing protein
869	0.32	0.12	9.02E-03	1.71E-02	66545911	lipB	lipoyl(octanoyl) transferase LipB
1371	-0.31	0.14	2.28E-02	3.96E-02	66545912	lipA	lipoyl synthase
9	0.59	0.59	2.32E-01	3.00E-01	66545913	AQ477_RS03265	zinc-dependent alcohol dehydrogenase family protein
33	2.45	0.44	5.29E-09	2.31E-08	66545914	AQ477_RS03270	LysR family transcriptional regulator
70	-0.43	0.24	6.94E-02	1.06E-01	66545915	AQ477_RS03275	gamma-glutamyltransferase family protein
9	0.82	0.61	1.05E-01	1.51E-01	66545916	AQ477_RS03280	hypothetical protein
46	0.34	0.29	2.29E-01	2.96E-01	66545917	AQ477_RS03285	LysR family transcriptional regulator
86	-0.49	0.22	2.55E-02	4.37E-02	66545918	AQ477_RS03290	3-hydroxyacyl-CoA dehydrogenase NAD-binding domain-containing protein
84	-0.62	0.25	1.12E-02	2.10E-02	66545919	AQ477_RS03295	acyl-CoA dehydrogenase family protein
9	0.03	0.53	9.52E-01	9.65E-01	66545920	AQ477_RS03300	acyl-CoA dehydrogenase family protein
20	0.81	0.46	4.82E-02	7.67E-02	66545921	AQ477_RS03305	CaiB/BaiF CoA-transferase family protein
17	2.64	0.66	1.24E-05	3.83E-05	66545923	AQ477_RS03315	cation acetate symporter
525	-0.52	0.18	2.92E-03	6.15E-03	66545924	AQ477_RS03320	dicarboxylate/amino acid:cation symporter
450	-0.39	0.14	3.50E-03	7.23E-03	66545925	AQ477_RS03325	ATP-binding protein
207	-0.24	0.18	1.85E-01	2.48E-01	66545926	AQ477_RS03330	sigma-54 dependent transcriptional regulator
371	0.64	0.17	9.70E-05	2.67E-04	66545927	AQ477_RS03335	TlpA disulfide reductase family protein
21	0.87	0.48	3.92E-02	6.39E-02	66545928	AQ477_RS03340	hypothetical protein
242	-0.74	0.17	8.08E-06	2.55E-05	66545929	AQ477_RS03345	alpha/beta fold hydrolase
48	-0.37	0.28	1.75E-01	2.37E-01	66545930	AQ477_RS03355	YifB family Mg chelatase-like AAA ATPase
114	-1.74	0.25	5.43E-13	3.24E-12	66545931	AQ477_RS03360	accessory factor UbiK family protein
75	1.27	0.31	2.10E-05	6.25E-05	66545932	AQ477_RS03365	P-II family nitrogen regulator
102	1.81	0.25	1.43E-13	8.95E-13	66545933	AQ477_RS03370	ammonium transporter
1144	-0.04	0.12	7.13E-01	7.68E-01	66545934	gshA	glutamate--cysteine ligase
316	-0.76	0.15	5.39E-07	1.94E-06	66545935	gshB	glutathione synthase
281	0.23	0.18	2.05E-01	2.70E-01	66545936	AQ477_RS03385	PTS sugar transporter subunit IIA
124	-0.68	0.22	1.72E-03	3.79E-03	66545937	AQ477_RS03390	HPr family phosphocarrier protein
1771	-0.23	0.11	3.37E-02	5.60E-02	66545938	ptsP	phosphoenolpyruvate--protein phosphotransferase
234	0.71	0.20	2.90E-04	7.35E-04	66545939	moeB	molybdopterin-synthase adenylyltransferase MoeB
5389	-0.52	0.13	5.46E-05	1.54E-04	66545940	AQ477_RS03405	S41 family peptidase
503	-1.61	0.15	1.29E-26	1.60E-25	66545941	gpmA	2,3-diphosphoglycerate-dependent phosphoglycerate mutase
255	-0.55	0.16	4.68E-04	1.15E-03	66545942	AQ477_RS03415	rhodanese-like domain-containing protein
131	-0.76	0.22	4.64E-04	1.14E-03	66545943	grxC	glutaredoxin 3
2018	-1.32	0.18	3.06E-13	1.87E-12	66545944	secB	protein-export chaperone SecB
135	0.17	0.21	4.14E-01	4.89E-01	66545945	AQ477_RS03430	NAD(P)-dependent glycerol-3-phosphate dehydrogenase
58	0.96	0.29	4.95E-04	1.20E-03	66545946	AQ477_RS03435	O-acetyl-ADP-ribose deacetylase
62	-0.11	0.27	6.78E-01	7.40E-01	66545947	trmL	tRNA (uridine(34)/cytosine(34)/5-carboxymethylaminomethyluridine(34)-2'-O)-methyltransferase TrmL
37	0.58	0.34	6.72E-02	1.03E-01	66545948	AQ477_RS03445	ComF family protein
328	1.43	0.20	3.52E-13	2.13E-12	66545949	AQ477_RS03450	methyltransferase domain-containing protein
431	1.03	0.21	7.62E-07	2.68E-06	66545950	AQ477_RS03455	DUF2244 domain-containing protein
3800	0.00	0.13	9.74E-01	9.82E-01	66545951	coxB	cytochrome c oxidase subunit II
3028	-1.13	0.14	3.08E-16	2.28E-15	66545952	ctaD	cytochrome c oxidase subunit I
15	-0.68	0.47	1.02E-01	1.48E-01	66545953	AQ477_RS03470	cytochrome oxidase small assembly protein
1657	-1.09	0.17	2.98E-11	1.55E-10	66545954	AQ477_RS03475	cytochrome c oxidase assembly protein
31	-0.23	0.35	4.79E-01	5.52E-01	66545955	AQ477_RS03480	DUF2970 domain-containing protein
1360	-0.81	0.16	4.19E-07	1.52E-06	66545956	AQ477_RS03485	cytochrome c oxidase subunit 3
40	-1.14	0.35	4.84E-04	1.18E-03	66545957	AQ477_RS03490	twin transmembrane helix small protein
253	0.14	0.19	4.41E-01	5.15E-01	66545958	AQ477_RS03495	SURF1 family protein
190	0.00	0.20	9.88E-01	9.92E-01	66545959	AQ477_RS03500	cytochrome c oxidase subunit I
220	-0.03	0.17	8.43E-01	8.78E-01	66545960	AQ477_RS03505	COX15/CtaA family protein
550	0.15	0.16	3.26E-01	4.01E-01	66545961	cyoE	heme o synthase
363	-0.03	0.15	8.26E-01	8.65E-01	66545962	AQ477_RS03515	SCO family protein
10	-0.04	0.51	9.25E-01	9.45E-01	66545963	AQ477_RS03520	YciI family protein
230	0.22	0.18	2.15E-01	2.81E-01	66545964	AQ477_RS03525	methyl-accepting chemotaxis protein
971	-0.05	0.12	6.71E-01	7.32E-01	66545965	AQ477_RS03530	MetQ/NlpA family ABC transporter substrate-binding protein
560	0.21	0.14	1.18E-01	1.68E-01	66545966	AQ477_RS03535	ABC transporter substrate-binding protein
51	1.35	0.34	2.77E-05	8.14E-05	66545967	AQ477_RS03540	ABC transporter permease
33	1.22	0.37	4.79E-04	1.17E-03	66545968	AQ477_RS03545	ABC transporter ATP-binding protein
20	1.48	0.50	1.05E-03	2.41E-03	66545969	imuA	translesion DNA synthesis-associated protein ImuA
24	1.75	0.46	3.76E-05	1.08E-04	66545970	AQ477_RS03555	DNA polymerase Y family protein
237	1.72	0.18	2.56E-22	2.63E-21	66545971	AQ477_RS03560	error-prone DNA polymerase
8	2.76	1.01	1.38E-03	3.08E-03	66545972	AQ477_RS03565	GntR family transcriptional regulator
115	2.44	0.27	1.21E-20	1.12E-19	66545973	nagA	N-acetylglucosamine-6-phosphate deacetylase
56	1.25	0.30	1.21E-05	3.72E-05	66545974	AQ477_RS03575	SIS domain-containing protein
111	1.28	0.26	3.92E-07	1.43E-06	66545975	ptsP	phosphoenolpyruvate--protein phosphotransferase
136	0.83	0.21	3.65E-05	1.05E-04	66545976	nagE	N-acetylglucosamine-specific PTS transporter subunit IIBC
46	0.38	0.32	2.15E-01	2.81E-01	66545977	AQ477_RS03595	carbohydate-binding domain-containing protein
672	-3.17	0.13	3.46E-125	3.76E-123	66545979	cydB	cytochrome d ubiquinol oxidase subunit II
2631	-3.64	0.14	4.85E-157	7.69E-155	66545980	AQ477_RS03615	cytochrome ubiquinol oxidase subunit I
153	-3.37	0.24	5.43E-45	1.25E-43	66545981	AQ477_RS03620	hypothetical protein
6941	-0.49	0.16	1.88E-03	4.12E-03	66545982	rpoH	RNA polymerase sigma factor RpoH
386	-1.33	0.16	1.43E-16	1.08E-15	66545983	AQ477_RS03630	acyloxyacyl hydrolase
238	-0.87	0.19	3.36E-06	1.10E-05	66545984	AQ477_RS03635	nuclear transport factor 2 family protein
764	-0.58	0.13	9.37E-06	2.92E-05	66545985	leuA	2-isopropylmalate synthase
159	0.39	0.19	3.90E-02	6.36E-02	66545986	AQ477_RS03645	GNAT family N-acetyltransferase
111	0.21	0.24	3.68E-01	4.42E-01	66545987	ybiB	DNA-binding protein YbiB
20	3.40	0.68	1.68E-07	6.36E-07	66545988	AQ477_RS03655	nitrate reductase
3	3.32	2.58	6.42E-03	1.26E-02	66545989	nirD	nitrite reductase small subunit NirD
145	2.26	0.22	2.70E-25	3.16E-24	66545990	nirB	nitrite reductase large subunit NirB
238	-1.15	0.20	5.37E-09	2.35E-08	66545991	maiA	maleylacetoacetate isomerase
402	0.67	0.20	7.95E-04	1.87E-03	66545992	ftsY	signal recognition particle-docking protein FtsY
10	1.64	0.74	7.56E-03	1.45E-02	66545994	rsmD	16S rRNA (guanine(966)-N(2))-methyltransferase RsmD
346	-0.43	0.18	1.42E-02	2.57E-02	66545995	coaD	pantetheine-phosphate adenylyltransferase
260	-0.52	0.22	1.32E-02	2.41E-02	66545996	AQ477_RS03695	YfhL family 4Fe-4S dicluster ferredoxin
547	1.14	0.14	3.90E-17	3.06E-16	66545997	hisC	histidinol-phosphate transaminase
530	1.40	0.14	1.08E-23	1.18E-22	66545998	pth	aminoacyl-tRNA hydrolase
11653	-0.62	0.17	1.44E-04	3.84E-04	66545999	AQ477_RS03710	50S ribosomal protein L25/general stress protein Ctc
8365	2.60	0.13	6.15E-84	3.46E-82	66546000	AQ477_RS03715	ribose-phosphate pyrophosphokinase
5510	1.22	0.18	1.02E-11	5.50E-11	66546002	ispE	4-(cytidine 5'-diphospho)-2-C-methyl-D-erythritol kinase
231	-0.73	0.19	6.90E-05	1.93E-04	66546003	lolB	lipoprotein insertase outer membrane protein LolB
2673	-1.26	0.11	4.67E-31	7.03E-30	66546004	AQ477_RS03735	tetratricopeptide repeat protein
51	0.30	0.29	2.80E-01	3.53E-01	66546005	mutM	bifunctional DNA-formamidopyrimidine glycosylase/DNA-(apurinic or apyrimidinic site) lyase
84	-0.28	0.27	2.82E-01	3.54E-01	66546006	mutY	A/G-specific adenine glycosylase
201	-0.38	0.20	5.04E-02	7.99E-02	66546007	AQ477_RS03750	LON peptidase substrate-binding domain-containing protein
691	-0.51	0.14	2.02E-04	5.28E-04	66546008	rapZ	RNase adapter RapZ
1075	-0.52	0.14	1.85E-04	4.84E-04	66546009	hprK	HPr(Ser) kinase/phosphatase
976	-0.05	0.13	6.92E-01	7.51E-01	66546010	AQ477_RS03765	PTS sugar transporter subunit IIA
1657	-2.23	0.16	8.32E-43	1.81E-41	66546011	raiA	ribosome-associated translation inhibitor RaiA
2175	-1.62	0.13	4.89E-36	8.58E-35	66546012	AQ477_RS03775	RNA polymerase factor sigma-54
756	-1.02	0.14	9.85E-13	5.76E-12	66546013	lptB	LPS export ABC transporter ATP-binding protein
673	-0.75	0.18	1.66E-05	4.99E-05	66546014	lptA	lipopolysaccharide transport periplasmic protein LptA
462	-0.35	0.14	1.17E-02	2.17E-02	66546015	lptC	LPS export ABC transporter periplasmic protein LptC
277	-0.00	0.19	9.93E-01	9.95E-01	66546016	AQ477_RS03795	HAD family hydrolase
735	-0.09	0.13	5.12E-01	5.84E-01	66546017	AQ477_RS03800	KpsF/GutQ family sugar-phosphate isomerase
505	0.61	0.15	3.32E-05	9.62E-05	66546018	AQ477_RS03805	monovalent cation:proton antiporter family protein
254	0.18	0.16	2.38E-01	3.06E-01	66546019	AQ477_RS03810	adenine phosphoribosyltransferase
73	0.13	0.28	6.22E-01	6.88E-01	66546020	AQ477_RS03815	LysE family translocator
272	0.31	0.20	1.18E-01	1.68E-01	66546021	AQ477_RS03820	NUDIX hydrolase family protein
634	-0.51	0.16	1.02E-03	2.33E-03	66546022	purU	formyltetrahydrofolate deformylase
338	0.37	0.18	3.79E-02	6.19E-02	66546023	AQ477_RS03830	membrane protein
3472	-0.82	0.12	9.95E-13	5.81E-12	66546024	uvrA	excinuclease ABC subunit UvrA
840	0.61	0.14	1.15E-05	3.56E-05	66546025	AQ477_RS03840	MFS transporter
1278	-0.87	0.16	5.72E-08	2.28E-07	66546026	AQ477_RS03845	single-stranded DNA-binding protein
62	-0.21	0.25	3.83E-01	4.58E-01	66546027	AQ477_RS03850	dienelactone hydrolase family protein
226	-0.74	0.19	4.68E-05	1.33E-04	66546028	AQ477_RS03855	hypothetical protein
35	-1.50	0.37	1.79E-05	5.39E-05	66546029	AQ477_RS03860	hypothetical protein
114	-2.18	0.24	4.68E-20	4.21E-19	66546030	AQ477_RS03865	hypothetical protein
120	0.05	0.26	8.44E-01	8.79E-01	66546033	AQ477_RS03890	IS3 family transposase
122	-4.95	0.31	2.93E-57	9.23E-56	66546034	AQ477_RS03895	carboxymuconolactone decarboxylase family protein
25	2.56	0.53	3.55E-07	1.30E-06	66546035	AQ477_RS03900	FG-GAP-like repeat-containing protein
35	1.65	0.39	8.49E-06	2.66E-05	66546036	AQ477_RS03905	hypothetical protein
3	0.33	0.78	5.30E-01	6.01E-01	66546037	AQ477_RS03910	hypothetical protein
4	0.61	0.80	2.79E-01	3.52E-01	66546038	AQ477_RS03915	hypothetical protein
10	0.17	0.54	7.19E-01	7.74E-01	66546039	AQ477_RS03920	hypothetical protein
17	-0.78	0.45	5.39E-02	8.47E-02	66546040	AQ477_RS03925	hypothetical protein
49	-0.06	0.30	8.28E-01	8.66E-01	66546041	AQ477_RS03930	FHA domain-containing protein
53	0.23	0.30	4.28E-01	5.03E-01	66546042	AQ477_RS03935	TOMM system kinase/cyclase fusion protein
25	-1.15	0.40	1.66E-03	3.67E-03	66546043	AQ477_RS03940	BMA_0021/BMA_0022 family TOMM bacteriocin
69	-1.47	0.29	1.70E-07	6.44E-07	66546044	AQ477_RS03945	BMA_0021/BMA_0022 family TOMM bacteriocin
36	1.10	0.37	1.63E-03	3.61E-03	66546045	AQ477_RS03950	TOMM precursor leader peptide-binding protein
17	1.76	0.58	6.62E-04	1.58E-03	66546046	AQ477_RS03955	class II aldolase/adducin family protein
18	1.09	0.48	1.13E-02	2.10E-02	66546047	AQ477_RS03960	EAL domain-containing protein
6	1.65	1.03	2.42E-02	4.16E-02	66546048	AQ477_RS03965	oligosaccharide flippase family protein
4	0.81	0.89	1.73E-01	2.34E-01	66546049	AQ477_RS03970	glycosyltransferase
9	1.15	0.71	4.31E-02	6.94E-02	66546050	AQ477_RS03975	mannose-1-phosphate guanylyltransferase/mannose-6-phosphate isomerase
4	0.26	0.71	6.09E-01	6.76E-01	66546051	AQ477_RS03980	drug:proton antiporter
32	0.94	0.36	5.86E-03	1.16E-02	66546052	AQ477_RS03985	glycosyltransferase family 4 protein
4	0.47	0.76	3.83E-01	4.58E-01	66546053	AQ477_RS03990	phosphatase PAP2 family protein
127	1.50	0.27	7.63E-09	3.29E-08	66546054	AQ477_RS03995	sigma-54 dependent transcriptional regulator
7	-0.04	0.60	9.25E-01	9.45E-01	66546055	AQ477_RS04000	alpha/beta hydrolase
12	1.39	0.63	9.10E-03	1.72E-02	66546056	AQ477_RS04005	glycoside hydrolase family 2 protein
14	0.07	0.46	8.75E-01	9.03E-01	66546057	AQ477_RS04010	DUF1839 family protein
33	-0.41	0.35	2.08E-01	2.72E-01	66546058	AQ477_RS04015	amino acid--[acyl-carrier-protein] ligase
13	-0.22	0.47	6.01E-01	6.69E-01	66546059	AQ477_RS04020	acyl-CoA dehydrogenase family protein
11	-1.16	0.58	1.81E-02	3.20E-02	66546060	AQ477_RS04025	acyl carrier protein
11	-1.09	0.56	2.22E-02	3.86E-02	66546061	AQ477_RS04030	Crp/Fnr family transcriptional regulator
8	1.50	0.77	1.51E-02	2.73E-02	66546062	AQ477_RS04035	Crp/Fnr family transcriptional regulator
9	0.70	0.68	1.84E-01	2.46E-01	66546063	AQ477_RS04040	undecaprenyl-phosphate glucose phosphotransferase
26	0.04	0.36	9.07E-01	9.31E-01	66546064	AQ477_RS04045	polysaccharide biosynthesis/export family protein
3	1.47	1.20	5.46E-02	8.57E-02	66546065	AQ477_RS04050	glycosyltransferase family 1 protein
46	-0.81	0.35	1.26E-02	2.31E-02	66546066	AQ477_RS04055	CHRD domain-containing protein
53	-0.21	0.28	4.29E-01	5.04E-01	66546067	AQ477_RS04060	alpha/beta hydrolase
255	0.89	0.20	4.20E-06	1.36E-05	66546068	AQ477_RS04065	EcsC family protein
815	0.95	0.14	2.61E-11	1.37E-10	66546069	AQ477_RS04070	MFS transporter
89	2.24	0.30	1.05E-14	7.03E-14	66546070	AQ477_RS04075	MarR family transcriptional regulator
110	-1.45	0.25	1.72E-09	7.81E-09	66546071	AQ477_RS04080	DJ-1/PfpI family protein
92	0.10	0.22	6.58E-01	7.20E-01	66546072	AQ477_RS04085	amino acid deaminase
42	0.31	0.31	2.89E-01	3.62E-01	66546073	AQ477_RS04090	MurR/RpiR family transcriptional regulator
163	-0.40	0.24	9.09E-02	1.34E-01	66546074	AQ477_RS04095	D-aminoacylase
202	-1.44	0.19	8.14E-15	5.53E-14	66546075	AQ477_RS04100	Rid family hydrolase
437	-1.25	0.15	2.31E-17	1.83E-16	66546076	queF	NADPH-dependent 7-cyano-7-deazaguanine reductase QueF
626	-0.63	0.13	6.99E-07	2.47E-06	66546077	ilvA	threonine ammonia-lyase, biosynthetic
4833	-0.84	0.12	3.65E-13	2.21E-12	66546078	AQ477_RS04120	FAD/FMN-binding oxidoreductase
193	-0.82	0.18	2.69E-06	8.86E-06	66546079	AQ477_RS04125	HIT family protein
237	-0.33	0.17	5.05E-02	8.01E-02	66546080	AQ477_RS04130	DUF971 domain-containing protein
488	-1.02	0.14	3.61E-13	2.19E-12	66546081	ubiE	bifunctional demethylmenaquinone methyltransferase/2-methoxy-6-polyprenyl-1,4-benzoquinol methylase UbiE
2202	-1.21	0.17	2.23E-13	1.38E-12	66546082	AQ477_RS04140	TIM44-like domain-containing protein
440	-0.66	0.14	1.36E-06	4.64E-06	66546083	AQ477_RS04145	SCP2 sterol-binding domain-containing protein
1560	-0.75	0.12	9.92E-10	4.54E-09	66546084	ubiB	ubiquinone biosynthesis regulatory protein kinase UbiB
49	-0.01	0.33	9.77E-01	9.85E-01	66546085	AQ477_RS04155	thiopurine S-methyltransferase
284	1.31	0.47	1.83E-03	4.01E-03	66546086	AQ477_RS04160	FmdB family transcriptional regulator
787	0.47	0.17	4.25E-03	8.65E-03	66546087	AQ477_RS04165	DUF502 domain-containing protein
4263	-0.91	0.11	1.54E-17	1.23E-16	66546088	aspS	aspartate--tRNA ligase
99	-0.10	0.22	6.40E-01	7.04E-01	66546089	nudB	dihydroneopterin triphosphate diphosphatase
130	0.45	0.19	1.86E-02	3.28E-02	66546090	clsB	cardiolipin synthase ClsB
4171	-0.37	0.12	2.48E-03	5.30E-03	66546091	AQ477_RS04185	TetR/AcrR family transcriptional regulator
6632	0.09	0.14	5.32E-01	6.04E-01	66546092	AQ477_RS04190	acyl-CoA dehydrogenase C-terminal domain-containing protein
2878	0.06	0.13	6.50E-01	7.14E-01	66546093	AQ477_RS04195	3-hydroxyacyl-CoA dehydrogenase/enoyl-CoA hydratase family protein
758	0.36	0.15	1.33E-02	2.43E-02	66546094	AQ477_RS04200	acetyl-CoA C-acyltransferase
102	0.66	0.23	3.10E-03	6.49E-03	66546095	AQ477_RS04205	enoyl-CoA hydratase
85	0.45	0.23	4.46E-02	7.16E-02	66546096	fdhD	formate dehydrogenase accessory sulfurtransferase FdhD
80	-0.63	0.26	1.15E-02	2.14E-02	66546097	narM	nitrate reductase maturation protein NarM
58	-0.47	0.27	6.47E-02	9.96E-02	66546098	AQ477_RS04220	acyl-CoA thioesterase
281	0.89	0.16	2.17E-08	9.00E-08	66546099	AQ477_RS04225	ABC transporter ATP-binding protein/permease
78	-0.17	0.58	7.22E-01	7.77E-01	66546100	AQ477_RS04230	nucleotidyltransferase family protein
454	-1.48	0.15	5.21E-23	5.51E-22	66546101	AQ477_RS04235	phosphotransferase
3616	-0.82	0.13	9.97E-11	5.00E-10	66546102	AQ477_RS04240	LPS-assembly protein LptD
1359	-1.10	0.13	2.19E-18	1.82E-17	66546103	AQ477_RS04245	peptidylprolyl isomerase
199	-0.69	0.18	1.21E-04	3.29E-04	66546104	pdxA	4-hydroxythreonine-4-phosphate dehydrogenase PdxA
247	-0.92	0.16	4.28E-09	1.89E-08	66546105	rsmA	16S rRNA (adenine(1518)-N(6)/adenine(1519)-N(6))-dimethyltransferase RsmA
46	0.90	0.35	5.83E-03	1.15E-02	66546106	AQ477_RS04260	DMT family transporter
409	0.43	0.17	1.20E-02	2.21E-02	66546107	gloA	lactoylglutathione lyase
318	-1.13	0.16	3.49E-13	2.12E-12	66546108	AQ477_RS04270	SprT family zinc-dependent metalloprotease
518	-1.27	0.17	2.26E-14	1.49E-13	66546109	AQ477_RS04275	lysophospholipid acyltransferase family protein
295	-0.60	0.16	2.24E-04	5.77E-04	66546110	gmhB	D-glycero-beta-D-manno-heptose 1,7-bisphosphate 7-phosphatase
2160	-0.80	0.12	1.78E-11	9.43E-11	66546111	glyS	glycine--tRNA ligase subunit beta
2097	-1.03	0.16	1.10E-10	5.49E-10	66546112	glyQ	glycine--tRNA ligase subunit alpha
444	-0.80	0.14	2.43E-09	1.09E-08	66546113	lnt	apolipoprotein N-acyltransferase
829	-1.10	0.17	1.63E-10	8.02E-10	66546114	AQ477_RS04300	HlyC/CorC family transporter
69	0.28	0.25	2.52E-01	3.21E-01	66546115	AQ477_RS04305	gamma-glutamylcyclotransferase
394	-0.05	0.15	7.09E-01	7.66E-01	66546116	ybeY	rRNA maturation RNase YbeY
415	0.18	0.15	2.22E-01	2.89E-01	66546117	AQ477_RS04315	PhoH family protein
1688	0.53	0.12	1.70E-05	5.11E-05	66546118	miaB	tRNA (N6-isopentenyl adenosine(37)-C2)-methylthiotransferase MiaB
53	0.06	0.26	8.11E-01	8.53E-01	66546119	AQ477_RS04325	LysR family transcriptional regulator
19	0.72	0.46	8.05E-02	1.21E-01	66546120	AQ477_RS04330	MFS transporter
100	0.31	0.28	2.56E-01	3.25E-01	66546121	AQ477_RS04335	XRE family transcriptional regulator
91	0.79	0.25	1.20E-03	2.71E-03	66546122	ribB	3,4-dihydroxy-2-butanone-4-phosphate synthase
233	-0.10	0.16	5.35E-01	6.06E-01	66546123	AQ477_RS04345	HAD family hydrolase
250	-0.60	0.17	2.56E-04	6.57E-04	66546124	AQ477_RS04355	aquaporin family protein
2631	-1.15	0.13	5.68E-20	5.06E-19	66546125	glpK	glycerol kinase GlpK
972	0.08	0.12	4.91E-01	5.64E-01	66546126	glpD	glycerol-3-phosphate dehydrogenase
28	0.20	0.38	5.82E-01	6.52E-01	66546127	AQ477_RS04370	hypothetical protein
34	-0.55	0.40	1.32E-01	1.86E-01	66546128	AQ477_RS04375	phage tail assembly chaperone
244	-0.43	0.16	7.81E-03	1.50E-02	66546129	AQ477_RS04380	DeoR/GlpR family DNA-binding transcription regulator
478	-0.39	0.15	6.84E-03	1.32E-02	66546130	AQ477_RS04385	gamma-glutamyltransferase family protein
944	-0.70	0.17	2.49E-05	7.37E-05	66546131	AQ477_RS04390	ferritin-like domain-containing protein
48	1.14	0.36	7.81E-04	1.84E-03	66546132	AQ477_RS04395	hypothetical protein
1399	-0.62	0.13	1.05E-06	3.63E-06	66546133	AQ477_RS04400	DEAD/DEAH box helicase
5572	-0.15	0.13	2.19E-01	2.86E-01	66546134	AQ477_RS04405	cytochrome c
1173	1.14	0.14	1.31E-16	9.95E-16	66546135	AQ477_RS04410	c-type cytochrome
10	0.66	0.61	1.87E-01	2.49E-01	66546136	AQ477_RS04420	CopD family protein
98	0.07	0.22	7.54E-01	8.05E-01	66546137	dgoD	galactonate dehydratase
45	-0.33	0.34	3.00E-01	3.74E-01	66546138	AQ477_RS04430	GFA family protein
63	0.33	0.26	1.93E-01	2.56E-01	66546139	AQ477_RS04435	metallophosphoesterase family protein
20	1.64	0.50	2.91E-04	7.37E-04	66546140	AQ477_RS04440	pseudo
33	0.46	0.35	1.62E-01	2.21E-01	66546141	AQ477_RS04445	response regulator
45	3.60	0.47	6.78E-15	4.61E-14	66546142	AQ477_RS04450	DUF4142 domain-containing protein
10	0.24	0.53	5.98E-01	6.66E-01	66546143	AQ477_RS04455	PAS domain-containing methyl-accepting chemotaxis protein
28	0.26	0.35	4.40E-01	5.15E-01	66546144	AQ477_RS04460	FAD-binding protein
301	0.55	0.18	1.78E-03	3.92E-03	66546145	mnmH	tRNA 2-selenouridine(34) synthase MnmH
38	-3.93	0.45	5.75E-19	4.91E-18	66546146	AQ477_RS04475	hypothetical protein
11	-0.68	0.53	1.34E-01	1.88E-01	66546147	AQ477_RS04480	nitrate/sulfonate/bicarbonate ABC transporter ATP-binding protein
42	-1.13	0.34	3.76E-04	9.36E-04	66546148	AQ477_RS04485	ABC transporter permease subunit
108	-0.72	0.22	7.94E-04	1.87E-03	66546149	AQ477_RS04490	erythromycin esterase family protein
8	1.46	0.81	2.14E-02	3.74E-02	66546150	AQ477_RS04495	dienelactone hydrolase family protein
41	1.63	0.38	5.05E-06	1.62E-05	66546151	AQ477_RS04500	nicotinate phosphoribosyltransferase
4	1.47	1.05	4.36E-02	7.02E-02	66546152	AQ477_RS04505	phosphoribosyltransferase
193	0.38	0.19	4.00E-02	6.50E-02	66546153	AQ477_RS04510	transglycosylase domain-containing protein
93	0.04	0.22	8.62E-01	8.93E-01	66546154	tssF	type VI secretion system baseplate subunit TssF
30	2.00	0.48	8.37E-06	2.63E-05	66546155	AQ477_RS04525	penicillin acylase family protein
284	-0.00	0.16	9.83E-01	9.90E-01	66546156	AQ477_RS04530	LysR family transcriptional regulator
235	-0.64	0.21	1.80E-03	3.95E-03	66546157	atsR	hybrid sensor histidine kinase/response regulator AtsR
97	-0.94	0.24	4.58E-05	1.30E-04	66546158	AQ477_RS04540	molybdopterin-dependent oxidoreductase
140	-0.11	0.23	6.28E-01	6.93E-01	66546159	AQ477_RS04545	helix-turn-helix domain-containing protein
11	1.10	0.61	3.18E-02	5.32E-02	66546161	AQ477_RS04555	pseudo
3	0.17	0.73	7.48E-01	8.00E-01	66546174	AQ477_RS04630	tyrosine-type recombinase/integrase
66	3.07	0.36	1.65E-18	1.38E-17	66546176	AQ477_RS04640	MFS transporter
89	3.03	0.34	5.99E-20	5.34E-19	66546177	AQ477_RS04645	sensor histidine kinase
307	0.54	0.16	6.46E-04	1.54E-03	66546178	AQ477_RS04650	response regulator transcription factor
5825	0.34	0.13	6.84E-03	1.32E-02	66546179	recA	recombinase RecA
1024	1.61	0.15	1.81E-26	2.23E-25	66546180	recX	recombination regulator RecX
3223	-0.09	0.15	5.61E-01	6.30E-01	66546181	AQ477_RS04665	DUF2889 domain-containing protein
11023	-2.42	0.16	1.37E-54	3.92E-53	66546182	sucC	ADP-forming succinate--CoA ligase subunit beta
9200	-2.65	0.12	1.88E-112	1.78E-110	66546183	sucD	succinate--CoA ligase subunit alpha
199	0.29	0.17	9.05E-02	1.33E-01	66546184	AQ477_RS04680	TerC family protein
25	0.88	0.43	2.31E-02	4.00E-02	66546185	AQ477_RS04685	pilin
149	0.08	0.19	6.79E-01	7.40E-01	66546186	AQ477_RS04690	Wzy polymerase domain-containing protein
49	0.24	0.29	3.91E-01	4.66E-01	66546187	AQ477_RS04695	DUF2501 domain-containing protein
18	0.65	0.47	1.25E-01	1.76E-01	66546188	AQ477_RS04700	TonB family protein
73	0.14	0.24	5.45E-01	6.16E-01	66546189	moaC	cyclic pyranopterin monophosphate synthase MoaC
275	0.20	0.16	2.02E-01	2.67E-01	66546190	AQ477_RS04710	M48 family metalloprotease
6	0.41	0.71	4.33E-01	5.07E-01	66546191	AQ477_RS04715	DUF2946 family protein
115	-0.23	0.20	2.43E-01	3.12E-01	66546192	AQ477_RS04720	alpha/beta fold hydrolase
422	-1.06	0.17	1.73E-10	8.52E-10	66546193	AQ477_RS04725	nuclear transport factor 2 family protein
330	0.47	0.17	4.38E-03	8.89E-03	66546194	waaF	lipopolysaccharide heptosyltransferase II
63	-0.96	0.28	2.77E-04	7.05E-04	66546195	AQ477_RS04735	zinc-finger domain-containing protein
2224	-1.16	0.14	5.86E-16	4.27E-15	66546196	AQ477_RS04740	branched-chain amino acid transaminase
399	0.28	0.15	6.34E-02	9.79E-02	66546197	AQ477_RS04745	AzlC family ABC transporter permease
19	0.32	0.43	4.08E-01	4.83E-01	66546198	AQ477_RS04750	AzlD domain-containing protein
1068	-0.64	0.14	1.90E-06	6.38E-06	66546199	AQ477_RS04755	phosphoglycerate kinase
1293	-0.86	0.12	1.34E-13	8.45E-13	66546200	pyk	pyruvate kinase
2155	-0.99	0.15	5.94E-11	3.03E-10	66546201	fba	fructose-bisphosphate aldolase class II
1368	-0.67	0.15	5.94E-06	1.89E-05	66546202	AQ477_RS04770	phosphoribosylaminoimidazolesuccinocarboxamide synthase
101	-0.79	0.22	2.13E-04	5.52E-04	66546203	purE	5-(carboxyamino)imidazole ribonucleotide mutase
147	-0.20	0.21	3.31E-01	4.06E-01	66546204	AQ477_RS04780	5-(carboxyamino)imidazole ribonucleotide synthase
97	0.03	0.24	9.12E-01	9.35E-01	66546205	AQ477_RS04785	L-threonylcarbamoyladenylate synthase
239	-0.40	0.16	1.48E-02	2.67E-02	66546206	AQ477_RS04790	SGNH/GDSL hydrolase family protein
93	0.73	0.26	2.92E-03	6.15E-03	66546207	AQ477_RS04795	sterol desaturase family protein
221	0.23	0.17	1.83E-01	2.45E-01	66546208	dacB	D-alanyl-D-alanine carboxypeptidase/D-alanyl-D-alanine-endopeptidase
69	0.59	0.28	2.70E-02	4.58E-02	66546209	AQ477_RS04805	response regulator
129	0.00	0.20	9.89E-01	9.93E-01	66546210	AQ477_RS04810	ATP-binding protein
1012	-0.88	0.14	7.11E-11	3.60E-10	66546211	AQ477_RS04815	DegQ family serine endoprotease
39	-0.00	0.33	9.98E-01	9.98E-01	66546212	AQ477_RS04820	carboxypeptidase-like regulatory domain-containing protein
106	-0.65	0.23	3.56E-03	7.36E-03	66546213	AQ477_RS04825	DUF427 domain-containing protein
19	1.41	0.49	1.48E-03	3.31E-03	66546214	AQ477_RS04830	SRPBCC domain-containing protein
449	-0.41	0.14	3.71E-03	7.63E-03	66546215	bpeR	TetR family transcriptional regulator BpeR
2211	0.03	0.11	7.67E-01	8.16E-01	66546216	bpeA	efflux RND transporter periplasmic adaptor BpeA
9242	-1.45	0.14	2.13E-27	2.79E-26	66546217	bpeB	efflux RND transporter permease BpeB
1482	-0.94	0.11	1.70E-16	1.28E-15	66546218	oprB	efflux RND transporter outer membrane subunit OprB
27	1.21	0.46	3.37E-03	7.01E-03	66546219	AQ477_RS04855	nucleobase:cation symporter-2 family protein
15	0.95	0.54	4.12E-02	6.67E-02	66546220	AQ477_RS04860	FGGY family carbohydrate kinase
86	1.14	0.28	2.06E-05	6.13E-05	66546221	AQ477_RS04865	helix-turn-helix domain-containing protein
668	-1.96	0.14	7.05E-47	1.75E-45	66546222	AQ477_RS04870	S-(hydroxymethyl)glutathione dehydrogenase/class III alcohol dehydrogenase
70	-0.56	0.31	5.50E-02	8.62E-02	66546223	fghA	S-formylglutathione hydrolase
24	-0.09	0.43	8.10E-01	8.52E-01	66546224	AQ477_RS04880	metal ABC transporter permease
54	-1.23	0.30	1.64E-05	4.96E-05	66546225	AQ477_RS04885	ABC transporter ATP-binding protein
48	-0.97	0.30	6.31E-04	1.51E-03	66546226	AQ477_RS04890	zinc ABC transporter substrate-binding protein
23	0.68	0.40	6.65E-02	1.02E-01	66546227	AQ477_RS04895	Fur family transcriptional regulator
23	1.31	0.45	1.57E-03	3.50E-03	66546228	AQ477_RS04900	L-iditol 2-dehydrogenase
5	2.48	1.20	8.18E-03	1.56E-02	66546229	AQ477_RS04905	sugar kinase
31	1.85	0.45	9.14E-06	2.86E-05	66546230	AQ477_RS04910	D-tagatose-bisphosphate aldolase, class II, non-catalytic subunit
65	0.86	0.28	1.14E-03	2.59E-03	66546231	AQ477_RS04915	sugar ABC transporter substrate-binding protein
19	1.16	0.47	6.26E-03	1.23E-02	66546232	AQ477_RS04920	sugar ABC transporter permease
22	1.18	0.45	4.01E-03	8.17E-03	66546233	AQ477_RS04925	carbohydrate ABC transporter permease
4	2.84	1.48	5.57E-03	1.10E-02	66546234	AQ477_RS04930	HAD-IA family hydrolase
27	1.02	0.40	5.79E-03	1.14E-02	66546235	ugpC	sn-glycerol-3-phosphate ABC transporter ATP-binding protein UgpC
91	-0.48	0.23	3.37E-02	5.59E-02	66546236	AQ477_RS04940	HAD family hydrolase
104	0.21	0.25	3.84E-01	4.59E-01	66546237	AQ477_RS04945	sugar-binding transcriptional regulator
62	1.00	0.30	4.88E-04	1.19E-03	66546238	xylB	xylulokinase
25	0.45	0.39	2.02E-01	2.67E-01	66546239	AQ477_RS04955	mannitol dehydrogenase family protein
11	-0.22	0.53	6.18E-01	6.84E-01	66546240	AQ477_RS04960	LysR family transcriptional regulator
55	-1.23	0.28	5.02E-06	1.61E-05	66546241	mdlC	benzoylformate decarboxylase
21	0.21	0.46	6.16E-01	6.82E-01	66546242	AQ477_RS04970	aldehyde dehydrogenase
10	0.01	0.57	9.93E-01	9.95E-01	66546243	AQ477_RS04975	2-dehydropantoate 2-reductase
5	2.36	1.21	9.92E-03	1.86E-02	66546244	AQ477_RS04990	MFS transporter
157	-0.60	0.19	1.07E-03	2.44E-03	66546245	kynA	tryptophan 2,3-dioxygenase
239	-0.22	0.16	1.62E-01	2.21E-01	66546246	kynU	kynureninase
85	0.55	0.26	2.66E-02	4.53E-02	66546247	kynB	arylformamidase
230	-1.96	0.19	1.62E-25	1.92E-24	66546248	AQ477_RS05010	Lrp/AsnC family transcriptional regulator
70	1.36	0.30	2.27E-06	7.56E-06	66546249	AQ477_RS05015	flavin reductase family protein
176	-1.03	0.19	5.71E-08	2.28E-07	66546250	msrA	peptide-methionine (S)-S-oxide reductase MsrA
121	-0.29	0.21	1.62E-01	2.21E-01	66546251	AQ477_RS05030	DUF72 domain-containing protein
529	-1.22	0.17	1.20E-13	7.57E-13	66546252	AQ477_RS05035	cyclopropane-fatty-acyl-phospholipid synthase family protein
376	-0.76	0.15	5.85E-07	2.09E-06	66546253	pdxH	pyridoxamine 5'-phosphate oxidase
181	-0.03	0.17	8.41E-01	8.77E-01	66546254	tcdA	tRNA cyclic N6-threonylcarbamoyladenosine(37) synthase TcdA
179	-0.14	0.18	4.27E-01	5.02E-01	66546255	trxA	thioredoxin
55	0.71	0.29	1.10E-02	2.06E-02	66546256	AQ477_RS05055	pirin family protein
199	1.82	0.19	1.17E-21	1.16E-20	66546257	AQ477_RS05060	EamA family transporter
754	-0.60	0.15	3.62E-05	1.05E-04	66546258	AQ477_RS05065	N-acetylmuramoyl-L-alanine amidase
240	0.75	0.17	5.26E-06	1.69E-05	66546259	tsaE	tRNA (adenosine(37)-N6)-threonylcarbamoyltransferase complex ATPase subunit type 1 TsaE
294	-1.08	0.16	9.71E-12	5.24E-11	66546260	queG	tRNA epoxyqueuosine(34) reductase QueG
132	-0.48	0.20	1.33E-02	2.43E-02	66546261	AQ477_RS05080	methylated-DNA--[protein]-cysteine S-methyltransferase
133	0.13	0.21	5.43E-01	6.14E-01	66546262	xerD	site-specific tyrosine recombinase XerD
145	-1.04	0.21	2.38E-07	8.84E-07	66546263	AQ477_RS05090	AMP-binding protein
63	0.14	0.28	6.04E-01	6.71E-01	66546264	ybaK	Cys-tRNA(Pro) deacylase
121	-0.07	0.20	7.07E-01	7.64E-01	66546265	plsY	glycerol-3-phosphate 1-O-acyltransferase PlsY
909	-1.93	0.18	3.88E-27	4.97E-26	66546266	AQ477_RS05105	YajQ family cyclic di-GMP-binding protein
201	0.94	0.18	1.06E-07	4.10E-07	66546267	murB	UDP-N-acetylmuramate dehydrogenase
1567	-1.39	0.16	1.10E-17	8.83E-17	66546268	argF	ornithine carbamoyltransferase
666	-0.41	0.18	1.99E-02	3.50E-02	66546269	AQ477_RS05120	DUF3579 domain-containing protein
2280	0.93	0.17	2.10E-08	8.75E-08	66546270	rpsT	30S ribosomal protein S20
411	1.20	0.15	1.28E-16	9.69E-16	66546271	murJ	murein biosynthesis integral membrane protein MurJ
370	-0.47	0.14	6.13E-04	1.47E-03	66546272	AQ477_RS05135	SirB1 family protein
40	-0.02	0.33	9.48E-01	9.63E-01	66546273	AQ477_RS05140	SDR family NAD(P)-dependent oxidoreductase
1844	-0.29	0.15	4.61E-02	7.38E-02	66546274	adk	adenylate kinase
148	0.27	0.21	1.81E-01	2.43E-01	66546275	kdsB	3-deoxy-manno-octulosonate cytidylyltransferase
95	-0.61	0.25	1.11E-02	2.08E-02	66546276	AQ477_RS05155	Trm112 family protein
33	-0.58	0.34	6.81E-02	1.04E-01	66546277	lpxK	tetraacyldisaccharide 4'-kinase
149	-0.36	0.19	5.27E-02	8.30E-02	66546278	xseA	exodeoxyribonuclease VII large subunit
3983	-1.73	0.15	5.34E-33	8.76E-32	66546279	sodB	superoxide dismutase [Fe]
66	0.05	0.29	8.56E-01	8.88E-01	66546280	AQ477_RS05175	hypothetical protein
27	2.55	0.50	9.46E-08	3.70E-07	66546281	chrA	chromate efflux transporter
40	0.82	0.32	7.40E-03	1.42E-02	66546282	AQ477_RS05185	Crp/Fnr family transcriptional regulator
7	1.73	0.88	1.24E-02	2.29E-02	66546283	AQ477_RS05190	DUF962 domain-containing protein
9	3.63	1.08	2.78E-04	7.07E-04	66546284	AQ477_RS05195	2-dehydropantoate 2-reductase
12	0.98	0.58	4.78E-02	7.62E-02	66546285	AQ477_RS05205	class I SAM-dependent methyltransferase
348	-0.74	0.16	2.74E-06	9.02E-06	66546286	AQ477_RS05210	EAL domain-containing protein
223	1.02	0.20	1.50E-07	5.70E-07	66546287	mdtD	multidrug transporter subunit MdtD
9	0.59	0.61	2.36E-01	3.04E-01	66546288	AQ477_RS05225	MerR family DNA-binding transcriptional regulator
200	-0.34	0.17	3.72E-02	6.11E-02	66546289	AQ477_RS05235	GntR family transcriptional regulator
27	0.47	0.39	1.88E-01	2.51E-01	66546290	AQ477_RS05240	aldo/keto reductase
2192	-1.49	0.16	1.26E-21	1.25E-20	66546292	fusA	elongation factor G
132	0.14	0.23	5.36E-01	6.07E-01	66546293	AQ477_RS05255	DUF192 domain-containing protein
33	0.84	0.36	1.24E-02	2.28E-02	66546294	AQ477_RS05260	pseudouridine synthase
11616	-1.88	0.14	4.85E-39	9.21E-38	66546295	icd	NADP-dependent isocitrate dehydrogenase
267	-0.61	0.17	3.62E-04	9.05E-04	66546296	AQ477_RS05270	multicopper oxidase family protein
656	-1.71	0.26	6.02E-12	3.30E-11	66546297	AQ477_RS05275	cold-shock protein
854	-1.39	0.19	1.29E-13	8.11E-13	66546298	clpS	ATP-dependent Clp protease adapter ClpS
4776	-0.86	0.13	1.89E-11	9.98E-11	66546299	clpA	ATP-dependent Clp protease ATP-binding subunit ClpA
237	1.17	0.17	4.41E-12	2.45E-11	66546300	AQ477_RS05290	amino acid permease
45	0.56	0.33	7.81E-02	1.18E-01	66546301	AQ477_RS05295	hypothetical protein
51	1.32	0.31	1.04E-05	3.22E-05	66546302	AQ477_RS05300	membrane protein
91	-1.13	0.24	1.34E-06	4.58E-06	66546303	dut	dUTP diphosphatase
478	-0.95	0.14	1.31E-11	7.00E-11	66546304	coaBC	bifunctional phosphopantothenoylcysteine decarboxylase/phosphopantothenate--cysteine ligase CoaBC
373	-1.79	0.19	5.54E-22	5.60E-21	66546305	lspA	signal peptidase II
4316	-1.06	0.12	6.59E-20	5.83E-19	66546306	ileS	isoleucine--tRNA ligase
415	1.36	0.18	1.08E-14	7.24E-14	66546307	AQ477_RS05325	bifunctional riboflavin kinase/FAD synthetase
280	-0.34	0.16	3.19E-02	5.32E-02	66546308	purN	phosphoribosylglycinamide formyltransferase
600	0.01	0.20	9.65E-01	9.75E-01	66546309	AQ477_RS05335	RsmB/NOP family class I SAM-dependent RNA methyltransferase
409	0.15	0.14	2.93E-01	3.66E-01	66546310	AQ477_RS05340	mechanosensitive ion channel
3252	-0.34	0.17	3.86E-02	6.31E-02	66546311	AQ477_RS05345	acyl-CoA desaturase
1140	-0.17	0.11	1.35E-01	1.88E-01	66546312	nadA	quinolinate synthase NadA
217	-0.23	0.18	1.80E-01	2.42E-01	66546313	nadC	carboxylating nicotinate-nucleotide diphosphorylase
426	1.62	0.15	3.35E-27	4.31E-26	66546314	nadB	L-aspartate oxidase
648	0.55	0.16	3.19E-04	8.00E-04	66546315	rpmG	50S ribosomal protein L33
1738	0.92	0.18	2.42E-07	9.00E-07	66546316	rpmB	50S ribosomal protein L28
3	0.89	1.07	1.50E-01	2.07E-01	66546317	radC	DNA repair protein RadC
993	-0.37	0.14	8.97E-03	1.70E-02	66546318	AQ477_RS05380	peptidylprolyl isomerase
1148	-0.00	0.12	9.87E-01	9.92E-01	66546319	ispH	4-hydroxy-3-methylbut-2-enyl diphosphate reductase
23	2.57	0.58	1.73E-06	5.85E-06	66546320	AQ477_RS05390	FscRII
243	0.62	0.19	9.03E-04	2.10E-03	66546321	AQ477_RS05395	branched-chain amino acid ABC transporter permease
296	-0.73	0.15	9.23E-07	3.21E-06	66546322	AQ477_RS05400	ABC transporter ATP-binding protein
369	-2.16	0.16	5.61E-40	1.10E-38	66546323	AQ477_RS05405	ABC transporter ATP-binding protein
401	-2.37	0.20	2.56E-34	4.33E-33	66546324	AQ477_RS05410	ABC transporter ATP-binding protein
187	-1.57	0.18	5.42E-18	4.45E-17	66546325	AQ477_RS05415	DUF2278 family protein
29	0.85	0.38	1.71E-02	3.03E-02	66546326	AQ477_RS05420	GNAT family acetyltransferase
979	-0.50	0.13	7.01E-05	1.96E-04	66546327	AQ477_RS05425	acetylornithine transaminase
707	0.38	0.13	2.15E-03	4.64E-03	66546328	AQ477_RS05430	CDP-6-deoxy-delta-3,4-glucoseen reductase
59	-0.36	0.26	1.53E-01	2.10E-01	66546329	AQ477_RS05435	NAD-dependent epimerase/dehydratase family protein
10	-0.75	0.57	1.18E-01	1.68E-01	66546330	AQ477_RS05440	hypothetical protein
49	2.34	0.37	6.32E-11	3.21E-10	66546331	AQ477_RS05445	16S rRNA pseudouridine(516) synthase
22	-0.01	0.42	9.73E-01	9.82E-01	66546332	copC	copper homeostasis periplasmic binding protein CopC
146	-0.24	0.19	1.93E-01	2.57E-01	66546333	AQ477_RS05465	LysR family transcriptional regulator
14	0.45	0.50	3.00E-01	3.73E-01	66546334	AQ477_RS05480	LysR substrate-binding domain-containing protein
16	2.03	0.61	2.23E-04	5.75E-04	66546335	AQ477_RS05485	alpha/beta hydrolase
31	0.38	0.34	2.44E-01	3.12E-01	66546336	AQ477_RS05490	MOSC domain-containing protein
70	0.02	0.27	9.47E-01	9.62E-01	66546337	AQ477_RS05495	dihydrodipicolinate synthase family protein
197	0.25	0.20	1.85E-01	2.47E-01	66546338	AQ477_RS05500	aldolase
359	-0.15	0.16	3.37E-01	4.11E-01	66546339	AQ477_RS05505	XRE family transcriptional regulator
12	0.74	0.54	1.09E-01	1.57E-01	66546347	AQ477_RS05545	DUF927 domain-containing protein
559	-0.90	0.16	1.65E-08	6.97E-08	66546350	AQ477_RS05560	CysB family HTH-type transcriptional regulator
1279	0.45	0.14	1.29E-03	2.90E-03	66546351	AQ477_RS05565	nitrite/sulfite reductase
75	0.98	0.28	2.17E-04	5.62E-04	66546352	AQ477_RS05570	DUF934 domain-containing protein
320	-0.12	0.15	4.31E-01	5.06E-01	66546353	AQ477_RS05575	phosphoadenylyl-sulfate reductase
1105	-0.96	0.14	1.86E-12	1.05E-11	66546354	cysD	sulfate adenylyltransferase subunit CysD
1071	-0.78	0.12	1.56E-10	7.71E-10	66546355	AQ477_RS05585	GTP-binding protein
114	0.17	0.26	5.12E-01	5.83E-01	66546356	cobA	uroporphyrinogen-III C-methyltransferase
66	0.11	0.26	6.59E-01	7.21E-01	66546358	AQ477_RS05600	CbiX/SirB N-terminal domain-containing protein
557	0.27	0.15	7.12E-02	1.08E-01	66546359	lptG	LPS export ABC transporter permease LptG
679	0.97	0.19	1.08E-07	4.16E-07	66546360	lptF	LPS export ABC transporter permease LptF
1516	-0.79	0.11	1.89E-12	1.07E-11	66546361	AQ477_RS05615	leucyl aminopeptidase
118	-0.48	0.21	1.84E-02	3.25E-02	66546362	AQ477_RS05620	DNA polymerase III subunit chi
100	-0.20	0.27	4.47E-01	5.21E-01	66546363	AQ477_RS05625	DUF2486 family protein
50	1.65	0.33	2.00E-07	7.50E-07	66546364	AQ477_RS05630	c-type cytochrome
1261	-1.54	0.14	1.47E-28	2.02E-27	66546365	ilvD	dihydroxy-acid dehydratase
38	0.90	0.36	8.15E-03	1.56E-02	66546366	AQ477_RS05640	LysR substrate-binding domain-containing protein
318	0.48	0.16	2.93E-03	6.15E-03	66546367	lgt	prolipoprotein diacylglyceryl transferase
1134	-0.20	0.12	9.04E-02	1.33E-01	66546368	AQ477_RS05650	SIMPL domain-containing protein
290	0.84	0.16	1.16E-07	4.46E-07	66546369	AQ477_RS05655	EVE domain-containing protein
133	0.60	0.21	2.85E-03	6.02E-03	66546371	AQ477_RS05665	cell division protein ZapA
273	0.25	0.20	2.06E-01	2.71E-01	66546372	AQ477_RS05670	hypothetical protein
678	-0.95	0.16	5.68E-09	2.47E-08	66546373	AQ477_RS05675	TonB-dependent receptor
22	0.11	0.39	7.52E-01	8.04E-01	66546374	AQ477_RS05680	iron ABC transporter permease
45	-0.29	0.32	3.31E-01	4.06E-01	66546375	AQ477_RS05685	ABC transporter ATP-binding protein
24	-0.59	0.39	9.81E-02	1.43E-01	66546376	cobT	nicotinate-nucleotide--dimethylbenzimidazole phosphoribosyltransferase
6	-0.32	0.63	5.25E-01	5.97E-01	66546377	AQ477_RS05695	adenosylcobinamide-GDP ribazoletransferase
22	-0.92	0.44	2.13E-02	3.72E-02	66546378	cobC	alpha-ribazole phosphatase
48	-0.26	0.29	3.44E-01	4.18E-01	66546379	AQ477_RS05705	cobalamin-binding protein
13	-0.35	0.51	4.33E-01	5.07E-01	66546380	cobD	threonine-phosphate decarboxylase CobD
18	0.60	0.47	1.50E-01	2.06E-01	66546381	cbiB	adenosylcobinamide-phosphate synthase CbiB
18	0.61	0.48	1.57E-01	2.15E-01	66546382	cobU	bifunctional adenosylcobinamide kinase/adenosylcobinamide-phosphate guanylyltransferase
44	0.73	0.31	1.23E-02	2.27E-02	66546383	AQ477_RS05725	cobyric acid synthase
14	0.70	0.52	1.21E-01	1.71E-01	66546384	AQ477_RS05730	DoxX family protein
200	-0.70	0.17	2.95E-05	8.63E-05	66546385	AQ477_RS05735	ParA family protein
323	-0.87	0.18	6.97E-07	2.46E-06	66546386	AQ477_RS05740	aspartate 1-decarboxylase
258	0.84	0.18	1.48E-06	5.03E-06	66546387	panC	pantoate--beta-alanine ligase
705	-0.26	0.14	4.95E-02	7.87E-02	66546388	AQ477_RS05755	ScpA family protein
203	-0.68	0.19	2.97E-04	7.51E-04	66546389	AQ477_RS05760	DUF3460 family protein
668	-0.00	0.12	9.80E-01	9.87E-01	66546390	AQ477_RS05765	autotransporter assembly complex protein TamA
350	-0.36	0.15	1.43E-02	2.59E-02	66546391	AQ477_RS05770	translocation/assembly module TamB domain-containing protein
44	0.61	0.34	5.77E-02	8.98E-02	66546392	AQ477_RS05775	hypothetical protein
30	1.28	0.40	6.25E-04	1.49E-03	66546393	AQ477_RS05780	methyltransferase
2205	-0.71	0.13	1.03E-07	4.01E-07	66546394	metG	methionine--tRNA ligase
463	-0.79	0.16	5.88E-07	2.10E-06	66546395	AQ477_RS05790	OmpA family protein
1293	0.25	0.12	3.11E-02	5.21E-02	66546396	apbC	iron-sulfur cluster carrier protein ApbC
233	1.02	0.17	1.10E-09	5.02E-09	66546397	sodC	superoxide dismutase [Cu-Zn]
830	0.30	0.17	7.19E-02	1.09E-01	66546398	dcd	dCTP deaminase
2910	-1.05	0.12	3.86E-19	3.31E-18	66546399	AQ477_RS05810	arginine/lysine/ornithine decarboxylase
121	-1.10	0.25	7.12E-06	2.25E-05	66546400	AQ477_RS05815	DUF1311 domain-containing protein
38	0.44	0.38	2.18E-01	2.84E-01	66546401	AQ477_RS05820	HAD family phosphatase
1037	-0.39	0.13	2.42E-03	5.19E-03	66546402	argH	argininosuccinate lyase
21	1.96	0.51	3.40E-05	9.86E-05	66546403	AQ477_RS05830	fimbria/pilus outer membrane usher protein
16	1.14	0.60	2.50E-02	4.28E-02	66546404	AQ477_RS05835	molecular chaperone
197	-1.28	0.18	1.06E-12	6.18E-12	66546405	AQ477_RS05840	spore coat U domain-containing protein
43	0.92	0.38	8.83E-03	1.67E-02	66546406	AQ477_RS05845	spore coat U domain-containing protein
24	0.87	0.43	2.60E-02	4.44E-02	66546407	AQ477_RS05850	helix-turn-helix transcriptional regulator
9	3.45	1.10	5.11E-04	1.24E-03	66546408	AQ477_RS05855	class I SAM-dependent methyltransferase
809	-2.00	0.15	1.77E-43	3.93E-42	66546409	ppc	phosphoenolpyruvate carboxylase
703	-1.33	0.16	6.03E-18	4.93E-17	66546410	hemC	hydroxymethylbilane synthase
1576	-0.70	0.11	2.14E-10	1.05E-09	66546411	hemDX	fused uroporphyrinogen-III synthase HemD/membrane protein HemX
216	-0.84	0.18	1.90E-06	6.38E-06	66546412	AQ477_RS05875	heme biosynthesis protein HemY
54	0.38	0.28	1.62E-01	2.21E-01	66546413	AQ477_RS05880	MFS transporter
37	-0.47	0.32	1.26E-01	1.78E-01	66546414	AQ477_RS05885	SDR family oxidoreductase
87	-0.23	0.26	3.55E-01	4.30E-01	66546415	AQ477_RS05890	aldehyde dehydrogenase family protein
816	-0.94	0.12	1.03E-14	6.92E-14	66546416	ppa	inorganic diphosphatase
28	1.93	0.46	6.34E-06	2.01E-05	66546418	AQ477_RS05905	DHA2 family efflux MFS transporter permease subunit
58	1.27	0.33	6.51E-05	1.82E-04	66546419	AQ477_RS05910	GNAT family N-acetyltransferase
855	0.00	0.13	9.95E-01	9.96E-01	66546420	AQ477_RS05915	NAD+ synthase
309	-1.54	0.22	6.14E-13	3.65E-12	66546421	AQ477_RS05920	P-II family nitrogen regulator
931	-1.91	0.13	2.62E-53	7.37E-52	66546422	AQ477_RS05925	porin
22	0.13	0.38	7.08E-01	7.65E-01	66546423	AQ477_RS05930	LysR family transcriptional regulator
60	-1.04	0.27	5.59E-05	1.58E-04	66546424	AQ477_RS05935	GNAT family N-acetyltransferase
260	-0.91	0.17	6.33E-08	2.51E-07	66546425	AQ477_RS05940	ABC transporter ATP-binding protein
235	-0.14	0.19	4.64E-01	5.37E-01	66546426	AQ477_RS05945	ABC transporter permease
287	0.67	0.18	1.44E-04	3.84E-04	66546427	hisQ	histidine ABC transporter permease HisQ
767	0.74	0.15	2.66E-07	9.84E-07	66546428	AQ477_RS05955	ABC transporter substrate-binding protein
12	0.61	0.55	1.90E-01	2.53E-01	66546429	AQ477_RS05960	pirin family protein
453	-0.36	0.17	2.67E-02	4.54E-02	66546430	AQ477_RS05965	periplasmic heavy metal sensor
170	-0.17	0.18	3.27E-01	4.01E-01	66546431	AQ477_RS05970	response regulator
109	0.18	0.22	4.15E-01	4.90E-01	66546432	AQ477_RS05975	ATP-binding protein
120	-1.83	0.28	2.35E-11	1.23E-10	66546433	AQ477_RS05980	hypothetical protein
1038	0.73	0.12	3.15E-09	1.40E-08	66546434	AQ477_RS05985	ABC transporter permease subunit
966	-1.25	0.12	7.44E-27	9.35E-26	66546435	AQ477_RS05990	nitrate/sulfonate/bicarbonate ABC transporter ATP-binding protein
34	1.64	0.38	5.40E-06	1.73E-05	66546436	AQ477_RS05995	hypothetical protein
72	1.74	0.31	7.13E-09	3.09E-08	66546437	AQ477_RS06000	hypothetical protein
38	1.73	0.39	2.83E-06	9.30E-06	66546438	AQ477_RS06005	hypothetical protein
774	1.47	0.13	2.66E-29	3.82E-28	66546439	otsA	alpha,alpha-trehalose-phosphate synthase (UDP-forming)
64	2.18	0.40	9.62E-09	4.12E-08	66546440	AQ477_RS06015	AAA family ATPase
50	1.10	0.32	3.25E-04	8.17E-04	66546441	AQ477_RS06025	glycine zipper domain-containing protein
45	0.21	0.31	4.85E-01	5.58E-01	66546442	AQ477_RS06030	MFS transporter
177	-0.81	0.18	4.18E-06	1.35E-05	66546443	AQ477_RS06035	YbhB/YbcL family Raf kinase inhibitor-like protein
30	0.43	0.36	1.98E-01	2.62E-01	66546444	AQ477_RS06040	DUF5594 family protein
2	0.79	1.15	1.53E-01	2.10E-01	66546445	AQ477_RS06045	hypothetical protein
27	1.32	0.42	6.99E-04	1.66E-03	66546446	AQ477_RS06055	hypothetical protein
866	-2.53	0.16	3.34E-59	1.08E-57	66546447	eco	serine protease inhibitor ecotin
49	0.45	0.32	1.33E-01	1.86E-01	66546448	AQ477_RS06065	serine hydrolase
22	-0.34	0.40	3.61E-01	4.35E-01	66546449	AQ477_RS06070	hypothetical protein
47	1.63	0.34	4.25E-07	1.54E-06	66546465	AQ477_RS06180	DUF927 domain-containing protein
4	4.29	2.45	1.08E-03	2.47E-03	66546512	AQ477_RS06415	contractile injection system protein, VgrG/Pvc8 family
18	0.56	0.46	1.68E-01	2.28E-01	66546516	AQ477_RS06435	DNA adenine methylase
114	-1.31	0.25	6.38E-08	2.53E-07	66546517	AQ477_RS06440	immunity 52 family protein
4	-1.02	0.87	8.77E-02	1.30E-01	66546518	AQ477_RS06445	restriction endonuclease fold toxin 5 domain-containing protein
2	-0.37	0.83	4.74E-01	5.47E-01	66546519	AQ477_RS06450	hypothetical protein
11	0.64	0.59	1.94E-01	2.58E-01	66546520	AQ477_RS06455	DUF4123 domain-containing protein
66	0.55	0.28	4.18E-02	6.75E-02	66546521	AQ477_RS06460	PAAR domain-containing protein
115	1.43	0.25	3.90E-09	1.73E-08	66546523	AQ477_RS06470	hypothetical protein
13	1.85	0.62	7.45E-04	1.76E-03	66546524	AQ477_RS06475	SOS response-associated peptidase family protein
22	0.35	0.39	3.36E-01	4.10E-01	66546525	AQ477_RS06490	rubredoxin
499	-1.36	0.14	1.70E-23	1.83E-22	66546526	AQ477_RS06495	DUF4399 domain-containing protein
704	-0.20	0.15	1.74E-01	2.35E-01	66546527	AQ477_RS06500	ATP-binding cassette domain-containing protein
2075	-1.32	0.12	2.99E-28	4.07E-27	66546528	parE	DNA topoisomerase IV subunit B
1788	-1.78	0.13	2.35E-45	5.48E-44	66546529	parC	DNA topoisomerase IV subunit A
139	1.10	0.21	1.47E-07	5.59E-07	66546530	AQ477_RS06515	CopD family protein
53	-0.06	0.27	8.27E-01	8.65E-01	66546531	AQ477_RS06520	LysR family transcriptional regulator
296	-0.45	0.17	5.66E-03	1.12E-02	66546532	AQ477_RS06525	multidrug/biocide efflux PACE transporter
17	2.90	0.68	3.83E-06	1.24E-05	66546533	AQ477_RS06530	pseudo
49	0.83	0.31	4.42E-03	8.96E-03	66546534	AQ477_RS06535	chromate transporter
448	-0.32	0.15	2.75E-02	4.66E-02	66546535	AQ477_RS06540	EAL domain-containing protein
234	-0.71	0.19	1.64E-04	4.33E-04	66546536	AQ477_RS06545	PhzF family phenazine biosynthesis protein
520	-1.16	0.15	1.65E-15	1.16E-14	66546537	AQ477_RS06550	RidA family protein
606	-0.27	0.14	4.81E-02	7.66E-02	66546538	AQ477_RS06555	PLP-dependent aminotransferase family protein
11	1.76	0.67	2.39E-03	5.11E-03	66546539	AQ477_RS06560	DMT family transporter
5	1.62	1.11	3.35E-02	5.57E-02	66546540	AQ477_RS06565	VOC family protein
224	0.57	0.16	3.89E-04	9.65E-04	66546541	AQ477_RS06570	PLP-dependent aminotransferase family protein
5103	-1.66	0.15	5.35E-30	7.79E-29	66546542	htpG	molecular chaperone HtpG
25	0.01	0.41	9.91E-01	9.94E-01	66546543	AQ477_RS06580	chorismate lyase
148	-0.22	0.19	2.32E-01	3.00E-01	66546544	AQ477_RS06585	DNA-deoxyinosine glycosylase
228	0.24	0.17	1.37E-01	1.91E-01	66546545	AQ477_RS06590	spermidine synthase
13	1.45	0.60	5.01E-03	1.00E-02	66546546	AQ477_RS06595	DUF3311 domain-containing protein
65	2.27	0.32	1.59E-13	9.93E-13	66546547	AQ477_RS06600	sodium:solute symporter
52	-1.10	0.30	1.34E-04	3.61E-04	66546548	AQ477_RS06605	VOC family protein
950	-0.45	0.12	2.28E-04	5.88E-04	66546549	tal	transaldolase
18	0.38	0.43	3.34E-01	4.08E-01	66546550	AQ477_RS06615	benzoate/H(+) symporter BenE family transporter
189	-0.48	0.18	5.93E-03	1.17E-02	66546551	AQ477_RS06620	VWA domain-containing protein
658	-1.91	0.18	4.61E-27	5.87E-26	66546552	AQ477_RS06625	MoxR family ATPase
771	0.65	0.18	2.86E-04	7.26E-04	66546553	AQ477_RS06630	cytochrome c
394	0.65	0.19	5.07E-04	1.23E-03	66546554	AQ477_RS06635	c-type cytochrome
165	0.61	0.21	2.75E-03	5.82E-03	66546555	AQ477_RS06640	DUF1841 family protein
24	0.88	0.42	2.14E-02	3.73E-02	66546556	AQ477_RS06645	pseudo
361	-0.11	0.16	5.09E-01	5.81E-01	66546557	nth	endonuclease III
153	1.03	0.20	7.28E-08	2.87E-07	66546558	rsxB	electron transport complex subunit RsxB
723	-1.05	0.17	2.21E-10	1.08E-09	66546559	bspR	T3SS transcriptional regulator BspR
1262	-0.74	0.14	1.01E-07	3.94E-07	66546560	phaZ	polyhydroxyalkanoate depolymerase
222	0.07	0.19	7.07E-01	7.64E-01	66546561	AQ477_RS06670	glycoside hydrolase family 15 protein
254	-0.23	0.16	1.47E-01	2.03E-01	66546562	AQ477_RS06675	lactonase family protein
1366	-1.79	0.12	1.02E-54	2.95E-53	66546563	AQ477_RS06680	DNA translocase FtsK
96	0.29	0.29	2.99E-01	3.72E-01	66546564	AQ477_RS06685	META domain-containing protein
578	-0.13	0.15	3.51E-01	4.26E-01	66546566	purT	formate-dependent phosphoribosylglycinamide formyltransferase
3	0.14	0.77	7.92E-01	8.37E-01	66546567	AQ477_RS06700	hypothetical protein
142	-0.52	0.26	3.75E-02	6.13E-02	66546568	AQ477_RS06705	MliC family protein
1250	1.65	0.12	4.21E-42	8.85E-41	66546569	AQ477_RS06710	DEAD/DEAH box helicase
45	0.86	0.32	5.01E-03	1.00E-02	66546570	gluQRS	tRNA glutamyl-Q(34) synthetase GluQRS
422	0.15	0.14	2.98E-01	3.72E-01	66546571	AQ477_RS06720	sulfurtransferase
5036	-1.21	0.13	3.21E-20	2.91E-19	66546572	dnaE	DNA polymerase III subunit alpha
1156	-0.76	0.12	2.95E-10	1.42E-09	66546573	msbA	lipid A export permease/ATP-binding protein MsbA
469	-0.43	0.18	1.35E-02	2.46E-02	66546574	AQ477_RS06735	glycosyltransferase family 4 protein
547	0.93	0.15	2.73E-10	1.32E-09	66546575	AQ477_RS06740	glycosyltransferase family 9 protein
559	0.07	0.13	5.73E-01	6.43E-01	66546576	AQ477_RS06745	O-antigen ligase family protein
340	-0.37	0.15	1.06E-02	1.99E-02	66546577	AQ477_RS06750	glycosyltransferase
378	-0.28	0.14	5.08E-02	8.04E-02	66546578	rfaQ	putative lipopolysaccharide heptosyltransferase III
57	1.38	0.30	1.34E-06	4.57E-06	66546579	AQ477_RS06760	glycosyltransferase family 2 protein
99	-0.20	0.22	3.56E-01	4.30E-01	66546580	AQ477_RS06765	RcnB family protein
25	0.36	0.40	3.32E-01	4.07E-01	66546581	AQ477_RS06770	FUSC family protein
50	-0.25	0.29	3.75E-01	4.50E-01	66546582	AQ477_RS06775	MFS transporter
59	0.56	0.33	7.26E-02	1.10E-01	66546583	AQ477_RS06780	photosystem reaction center subunit H
10	-0.21	0.52	6.37E-01	7.01E-01	66546584	AQ477_RS06785	carboxymuconolactone decarboxylase family protein
18	-0.50	0.44	2.05E-01	2.69E-01	66546585	AQ477_RS06790	RNA polymerase sigma-70 factor
9	0.32	0.60	5.11E-01	5.83E-01	66546586	AQ477_RS06795	pseudo
5	0.79	0.81	1.73E-01	2.34E-01	66546587	AQ477_RS06810	lipocalin-like domain-containing protein
4	0.73	0.89	2.05E-01	2.70E-01	66546588	AQ477_RS06815	TfoX/Sxy family protein
5	0.32	0.71	5.32E-01	6.03E-01	66546589	AQ477_RS06820	hypothetical protein
20	1.57	0.51	5.94E-04	1.42E-03	66546590	plcR	phospholipase C accessory protein PlcR
27	0.90	0.43	2.05E-02	3.59E-02	66546591	AQ477_RS06835	pectin acetylesterase-family hydrolase
178	1.00	0.19	4.50E-08	1.82E-07	66546592	AQ477_RS06840	nucleobase:cation symporter-2 family protein
917	-1.49	0.12	4.57E-35	7.83E-34	66546593	rng	ribonuclease G
31	-0.26	0.36	4.50E-01	5.24E-01	66546594	AQ477_RS06850	Maf family protein
47	0.08	0.35	8.13E-01	8.55E-01	66546595	rlmH	23S rRNA (pseudouridine(1915)-N(3))-methyltransferase RlmH
321	-1.40	0.16	1.52E-18	1.28E-17	66546596	rsfS	ribosome silencing factor
62	0.37	0.33	2.44E-01	3.13E-01	66546597	AQ477_RS06865	nicotinate-nucleotide adenylyltransferase
226	-0.21	0.16	1.86E-01	2.48E-01	66546598	hemF	oxygen-dependent coproporphyrinogen oxidase
1709	-0.23	0.12	4.59E-02	7.36E-02	66546599	purD	phosphoribosylamine--glycine ligase
1016	-0.21	0.14	1.16E-01	1.66E-01	66546600	AQ477_RS06880	YebC/PmpR family DNA-binding transcriptional regulator
272	0.05	0.16	7.52E-01	8.04E-01	66546601	upp	uracil phosphoribosyltransferase
44	0.50	0.36	1.40E-01	1.95E-01	66546602	AQ477_RS06895	SDR family oxidoreductase
34	-0.28	0.32	3.60E-01	4.35E-01	66546603	AQ477_RS06900	methylglyoxal synthase
218	-0.86	0.17	2.52E-07	9.36E-07	66546604	AQ477_RS06905	quinone oxidoreductase
56	0.94	0.31	1.28E-03	2.89E-03	66546606	kdpA	potassium-transporting ATPase subunit KdpA
65	0.07	0.26	7.87E-01	8.33E-01	66546607	kdpB	potassium-transporting ATPase subunit KdpB
8	0.11	0.60	8.20E-01	8.60E-01	66546608	kdpC	potassium-transporting ATPase subunit KdpC
737	-0.40	0.14	3.09E-03	6.46E-03	66546609	kdpE	two-component system response regulator KdpE
32	-0.62	0.35	5.93E-02	9.20E-02	66546611	AQ477_RS06945	DUF333 domain-containing protein
43	2.07	0.37	5.17E-09	2.26E-08	66546612	sugE	quaternary ammonium compound efflux SMR transporter SugE
207	0.41	0.19	3.38E-02	5.61E-02	66546613	AQ477_RS06955	DUF4126 domain-containing protein
177	1.26	0.24	4.91E-08	1.97E-07	66546614	AQ477_RS06960	FtsX-like permease family protein
60	0.74	0.28	5.98E-03	1.18E-02	66546615	AQ477_RS06965	group II truncated hemoglobin
118	-0.56	0.20	3.74E-03	7.69E-03	66546616	AQ477_RS06970	alanyl-tRNA editing protein
80	-0.68	0.24	3.31E-03	6.90E-03	66546617	AQ477_RS06975	DUF924 family protein
52	0.79	0.32	8.48E-03	1.62E-02	66546618	AQ477_RS06980	amidase
28	1.35	0.41	3.48E-04	8.70E-04	66546619	AQ477_RS06985	MFS transporter
359	2.64	0.17	5.33E-55	1.56E-53	66546620	AQ477_RS06990	glycosyl transferase
30	1.54	0.43	9.91E-05	2.72E-04	66546621	AQ477_RS06995	SDR family oxidoreductase
655	-1.26	0.17	1.65E-14	1.09E-13	66546622	AQ477_RS07000	TIGR00730 family Rossman fold protein
2374	-1.63	0.16	1.29E-24	1.47E-23	66546623	AQ477_RS07005	TetR/AcrR family transcriptional regulator
41	0.46	0.32	1.30E-01	1.82E-01	66546624	AQ477_RS07010	diacylglycerol kinase
55	0.56	0.36	9.99E-02	1.45E-01	66546625	AQ477_RS07015	glycosyltransferase family 1 protein
34	1.38	0.37	7.80E-05	2.16E-04	66546626	AQ477_RS07020	UDP-2,3-diacylglucosamine diphosphatase
23	0.62	0.43	1.12E-01	1.61E-01	66546627	AQ477_RS07025	RDD family protein
230	0.37	0.20	5.60E-02	8.76E-02	66546628	AQ477_RS07030	DUF3106 domain-containing protein
29	0.78	0.37	2.43E-02	4.17E-02	66546629	AQ477_RS07035	DUF3619 family protein
339	1.05	0.16	7.74E-11	3.91E-10	66546630	AQ477_RS07040	RNA polymerase sigma factor
7193	-0.31	0.16	4.93E-02	7.83E-02	66546631	AQ477_RS07045	acetolactate synthase 3 catalytic subunit
1587	-0.94	0.15	3.03E-10	1.46E-09	66546632	ilvN	acetolactate synthase small subunit
3134	-0.94	0.13	3.27E-14	2.13E-13	66546633	ilvC	ketol-acid reductoisomerase
238	0.09	0.17	6.06E-01	6.74E-01	66546634	AQ477_RS07060	phosphatidylserine decarboxylase
550	-0.33	0.15	2.33E-02	4.03E-02	66546635	pssA	CDP-diacylglycerol--serine O-phosphatidyltransferase
3262	-1.12	0.14	1.33E-16	1.01E-15	66546636	AQ477_RS07070	2-isopropylmalate synthase
1177	-0.15	0.13	2.40E-01	3.08E-01	66546637	AQ477_RS07075	SulP family inorganic anion transporter
462	1.83	0.20	7.83E-21	7.34E-20	66546638	AQ477_RS07080	carbonic anhydrase
126	-0.21	0.20	2.82E-01	3.54E-01	66546639	AQ477_RS07085	hypothetical protein
161	0.96	0.19	1.74E-07	6.57E-07	66546640	AQ477_RS07095	branched-chain amino acid ABC transporter substrate-binding protein
1961	1.43	0.17	3.25E-17	2.55E-16	66546641	rpsO	30S ribosomal protein S15
14207	-0.27	0.13	2.95E-02	4.98E-02	66546642	pnp	polyribonucleotide nucleotidyltransferase
672	0.13	0.17	4.17E-01	4.92E-01	66546643	AQ477_RS07110	NAD(P)H-quinone oxidoreductase
642	1.07	0.18	8.83E-10	4.06E-09	66546644	tpiA	triose-phosphate isomerase
72	0.37	0.30	1.99E-01	2.63E-01	66546645	secG	preprotein translocase subunit SecG
830	0.77	0.16	2.06E-06	6.90E-06	66546647	AQ477_RS07130	NADH-quinone oxidoreductase subunit A
1294	1.01	0.14	1.87E-12	1.06E-11	66546648	AQ477_RS07135	NADH-quinone oxidoreductase subunit B
2849	0.09	0.15	5.37E-01	6.08E-01	66546649	AQ477_RS07140	NADH-quinone oxidoreductase subunit C
7646	-0.94	0.16	1.93E-09	8.73E-09	66546650	AQ477_RS07145	NADH-quinone oxidoreductase subunit D
1801	-1.07	0.13	3.25E-17	2.55E-16	66546651	nuoE	NADH-quinone oxidoreductase subunit NuoE
4181	-1.11	0.10	8.30E-27	1.04E-25	66546652	nuoF	NADH-quinone oxidoreductase subunit NuoF
5031	-1.50	0.11	9.69E-40	1.89E-38	66546653	nuoG	NADH-quinone oxidoreductase subunit NuoG
2592	-1.87	0.17	6.11E-29	8.63E-28	66546654	nuoH	NADH-quinone oxidoreductase subunit NuoH
743	-2.06	0.18	5.98E-30	8.69E-29	66546655	nuoI	NADH-quinone oxidoreductase subunit NuoI
547	-1.87	0.15	8.42E-36	1.46E-34	66546656	AQ477_RS07175	NADH-quinone oxidoreductase subunit J
372	-2.31	0.17	5.44E-45	1.25E-43	66546657	nuoK	NADH-quinone oxidoreductase subunit NuoK
5117	-2.37	0.13	1.61E-70	6.77E-69	66546658	nuoL	NADH-quinone oxidoreductase subunit L
3328	-2.64	0.16	4.54E-63	1.55E-61	66546659	AQ477_RS07190	NADH-quinone oxidoreductase subunit M
2668	-2.48	0.14	4.01E-68	1.53E-66	66546660	nuoN	NADH-quinone oxidoreductase subunit NuoN
399	-2.37	0.20	1.90E-32	3.05E-31	66546661	AQ477_RS07200	DUF2818 family protein
433	-1.83	0.21	2.50E-19	2.17E-18	66546662	AQ477_RS07205	NUDIX hydrolase
258	-0.18	0.17	2.90E-01	3.63E-01	66546663	AQ477_RS07210	DUF1178 family protein
434	1.23	0.14	9.45E-18	7.63E-17	66546664	AQ477_RS07215	acyl-CoA dehydrogenase family protein
86	0.67	0.24	3.58E-03	7.38E-03	66546665	AQ477_RS07220	acyl-CoA dehydrogenase
185	-0.41	0.21	5.01E-02	7.95E-02	66546666	AQ477_RS07225	MaoC family dehydratase
119	-0.04	0.20	8.38E-01	8.74E-01	66546667	AQ477_RS07230	MaoC family dehydratase
8	1.53	0.85	1.94E-02	3.42E-02	66546668	AQ477_RS07235	hypothetical protein
128	-1.25	0.20	1.56E-10	7.72E-10	66546669	AQ477_RS07240	acyl-CoA dehydrogenase family protein
85	-0.38	0.22	7.94E-02	1.19E-01	66546670	AQ477_RS07245	phosphotransferase
29	-0.23	0.36	4.88E-01	5.61E-01	66546671	AQ477_RS07250	histidine phosphatase family protein
130	-1.06	0.20	4.55E-08	1.84E-07	66546672	AQ477_RS07255	enoyl-CoA hydratase
897	-1.62	0.20	4.90E-16	3.60E-15	66546673	AQ477_RS07260	glutathione S-transferase
320	-0.39	0.14	6.59E-03	1.28E-02	66546674	AQ477_RS07265	pyridoxal phosphate-dependent aminotransferase
78	-0.19	0.24	4.13E-01	4.88E-01	66546675	AQ477_RS07270	PIN domain-containing protein
405	-0.04	0.14	7.53E-01	8.04E-01	66546676	yaaA	peroxide stress protein YaaA
742	-0.93	0.13	1.67E-12	9.53E-12	66546677	AQ477_RS07280	M14-type cytosolic carboxypeptidase
774	0.23	0.15	1.14E-01	1.63E-01	66546678	AQ477_RS07285	hypothetical protein
340	-0.83	0.15	1.79E-08	7.51E-08	66546679	AQ477_RS07290	energy-coupling factor ABC transporter permease
222	-1.64	0.17	3.24E-23	3.47E-22	66546680	AQ477_RS07295	response regulator transcription factor
1463	-0.71	0.14	3.36E-07	1.23E-06	66546681	AQ477_RS07300	DUF2863 family protein
105	-0.93	0.27	2.97E-04	7.51E-04	66546688	AQ477_RS07345	IS3 family transposase
137	1.16	0.25	1.87E-06	6.29E-06	66546689	AQ477_RS07350	pseudo
552	1.29	0.14	1.96E-19	1.71E-18	66546694	AQ477_RS07375	M24 family metallopeptidase
30	0.66	0.36	5.16E-02	8.16E-02	66546695	AQ477_RS07380	fatty acid desaturase
287	-0.15	0.20	4.43E-01	5.17E-01	66546696	AQ477_RS07385	AraC family transcriptional regulator
214	0.71	0.17	3.24E-05	9.42E-05	66546697	serA	phosphoglycerate dehydrogenase
208	1.72	0.19	1.71E-19	1.50E-18	66546698	AQ477_RS07400	transposase
12	1.52	0.63	5.25E-03	1.05E-02	66546699	AQ477_RS07405	pseudo
564	1.02	0.15	2.76E-12	1.55E-11	66546700	AQ477_RS07410	sensor histidine kinase
393	2.51	0.17	1.27E-49	3.36E-48	66546701	AQ477_RS07415	aspartyl protease family protein
216	-0.05	0.22	8.14E-01	8.55E-01	66546702	AQ477_RS07420	c-type cytochrome
576	-0.21	0.13	9.37E-02	1.38E-01	66546703	AQ477_RS07425	cytochrome c
10	0.57	0.61	2.55E-01	3.24E-01	66546704	AQ477_RS07430	hypothetical protein
297	-0.25	0.17	1.33E-01	1.86E-01	66546705	AQ477_RS07435	cytochrome c oxidase subunit II
395	-0.16	0.16	3.25E-01	4.00E-01	66546706	AQ477_RS07440	b(o/a)3-type cytochrome-c oxidase subunit 1
108	0.39	0.26	1.24E-01	1.76E-01	66546707	AQ477_RS07445	c-type cytochrome
180	0.50	0.19	6.28E-03	1.23E-02	66546708	AQ477_RS07450	HDOD domain-containing protein
351	1.32	0.15	5.61E-18	4.60E-17	66546709	cdpA	cyclic di-GMP phosphodiesterase CdpA
108	-0.00	0.25	9.86E-01	9.92E-01	66546710	AQ477_RS07460	peroxiredoxin
173	-0.65	0.19	5.91E-04	1.42E-03	66546711	AQ477_RS07465	SDR family oxidoreductase
374	-1.30	0.14	9.28E-21	8.65E-20	66546712	AQ477_RS07470	efflux RND transporter permease subunit
585	-1.41	0.13	1.76E-27	2.32E-26	66546713	AQ477_RS07475	MdtB/MuxB family multidrug efflux RND transporter permease subunit
285	-0.80	0.15	4.00E-08	1.62E-07	66546714	AQ477_RS07480	MdtA/MuxA family multidrug efflux RND transporter periplasmic adaptor subunit
140	-1.64	0.21	4.62E-15	3.20E-14	66546715	AQ477_RS07485	IclR family transcriptional regulator
81	1.10	0.25	5.26E-06	1.69E-05	66546716	AQ477_RS07490	DUF839 domain-containing protein
10	0.44	0.57	3.60E-01	4.34E-01	66546717	AQ477_RS07495	hypothetical protein
25	-0.49	0.39	1.70E-01	2.30E-01	66546718	AQ477_RS07500	Rrf2 family transcriptional regulator
31	-1.07	0.39	3.35E-03	6.97E-03	66546719	AQ477_RS07505	NAD(P)H-binding protein
9	1.20	0.72	3.64E-02	5.99E-02	66546720	AQ477_RS07510	cysteine dioxygenase family protein
64	-0.40	0.27	1.30E-01	1.82E-01	66546721	AQ477_RS07515	Lrp/AsnC family transcriptional regulator
63	-1.86	0.34	7.39E-09	3.19E-08	66546722	AQ477_RS07520	ABC transporter ATP-binding protein
95	-0.40	0.27	1.23E-01	1.74E-01	66546723	AQ477_RS07525	iron ABC transporter permease
314	0.01	0.18	9.74E-01	9.82E-01	66546724	AQ477_RS07530	Fe(3+) ABC transporter substrate-binding protein
25	0.14	0.41	7.17E-01	7.72E-01	66546725	AQ477_RS07535	hypothetical protein
116	0.45	0.23	4.57E-02	7.33E-02	66546726	AQ477_RS07540	amino acid permease
301	0.13	0.16	4.13E-01	4.88E-01	66546727	AQ477_RS07545	FUSC family protein
222	-0.39	0.27	1.34E-01	1.87E-01	66546728	recC	exodeoxyribonuclease V subunit gamma
268	-1.55	0.18	1.23E-18	1.04E-17	66546729	recB	exodeoxyribonuclease V subunit beta
145	-1.09	0.21	1.76E-07	6.63E-07	66546730	AQ477_RS07560	AAA family ATPase
87	-2.16	0.25	1.41E-18	1.19E-17	66546731	arfB	alternative ribosome rescue aminoacyl-tRNA hydrolase ArfB
48	0.05	0.30	8.56E-01	8.89E-01	66546732	AQ477_RS07570	EAL domain-containing protein
33	0.71	0.37	3.73E-02	6.12E-02	66546733	AQ477_RS07575	DMT family transporter
4	4.35	2.46	1.00E-03	2.30E-03	66546734	AQ477_RS07580	hypothetical protein
4	2.43	1.51	1.04E-02	1.94E-02	66546735	AQ477_RS07585	glycine zipper 2TM domain-containing protein
2103	-1.01	0.16	6.12E-11	3.11E-10	66546736	thiC	phosphomethylpyrimidine synthase ThiC
5	0.66	0.76	2.34E-01	3.01E-01	66546739	AQ477_RS07610	pseudo
13	0.73	0.55	1.18E-01	1.68E-01	66546740	AQ477_RS07615	molybdopterin-dependent oxidoreductase
118	0.03	0.21	8.65E-01	8.95E-01	66546741	AQ477_RS07625	EamA family transporter
61	1.91	0.32	3.77E-10	1.80E-09	66546742	AQ477_RS07630	MFS transporter
6	2.79	1.14	3.37E-03	7.00E-03	66546743	AQ477_RS07635	phosphodiesterase
4	0.77	0.86	1.87E-01	2.49E-01	66546744	AQ477_RS07640	ABC transporter ATP-binding protein
5	1.13	0.85	6.79E-02	1.04E-01	66546745	AQ477_RS07645	ABC transporter permease subunit
5	3.34	1.44	1.99E-03	4.33E-03	66546746	AQ477_RS07660	ABC transporter permease
28	0.78	0.41	3.72E-02	6.11E-02	66546747	AQ477_RS07665	ABC transporter substrate-binding protein
8	3.31	1.10	7.32E-04	1.73E-03	66546748	AQ477_RS07670	LacI family DNA-binding transcriptional regulator
2	0.69	1.00	2.25E-01	2.92E-01	66546749	AQ477_RS07680	hypothetical protein
14	0.41	0.52	3.59E-01	4.34E-01	66546750	AQ477_RS07685	porin
5	0.69	0.77	2.19E-01	2.85E-01	66546751	AQ477_RS07690	hypothetical protein
48	1.39	0.32	5.89E-06	1.88E-05	66546752	AQ477_RS07695	hypothetical protein
71	0.91	0.27	4.62E-04	1.13E-03	66546753	AQ477_RS07700	diguanylate cyclase
44	1.84	0.38	3.13E-07	1.15E-06	66546754	AQ477_RS07705	DUF1326 domain-containing protein
12	1.57	0.69	6.65E-03	1.29E-02	66546755	AQ477_RS07710	DUF2182 domain-containing protein
71	0.77	0.29	5.53E-03	1.09E-02	66546756	AQ477_RS07715	FMN-binding negative transcriptional regulator
30	1.20	0.55	1.21E-02	2.23E-02	66546757	AQ477_RS07725	DUF2239 family protein
46	0.67	0.33	3.34E-02	5.56E-02	66546758	AQ477_RS07730	LysR family transcriptional regulator
40	0.32	0.31	2.86E-01	3.59E-01	66546759	AQ477_RS07735	SDR family oxidoreductase
348	0.54	0.15	2.84E-04	7.21E-04	66546760	AQ477_RS07740	DUF2242 domain-containing protein
3	0.76	0.92	1.98E-01	2.62E-01	66546761	AQ477_RS07745	DUF2970 domain-containing protein
221	0.23	0.17	1.83E-01	2.45E-01	66546763	AQ477_RS07755	DUF4214 domain-containing protein
417	-2.04	0.19	8.30E-29	1.16E-27	66546764	AQ477_RS07760	WcbI family polysaccharide biosynthesis putative acetyltransferase
132	-1.20	0.20	5.86E-10	2.75E-09	66546765	AQ477_RS07765	GSCFA domain-containing protein
83	1.50	0.28	2.24E-08	9.29E-08	66546766	AQ477_RS07770	Hsp20/alpha crystallin family protein
210	0.94	0.20	1.08E-06	3.75E-06	66546767	AQ477_RS07775	Hsp20/alpha crystallin family protein
511	-0.08	0.14	5.44E-01	6.14E-01	66546768	AQ477_RS07780	phosphoenolpyruvate carboxykinase (GTP)
61	0.01	0.29	9.58E-01	9.70E-01	66546769	AQ477_RS07785	3-hydroxyacyl-CoA dehydrogenase NAD-binding domain-containing protein
26	1.37	0.43	6.30E-04	1.50E-03	66546770	AQ477_RS07790	LysR substrate-binding domain-containing protein
3	0.33	0.86	5.22E-01	5.94E-01	66546771	madL	malonate transporter subunit MadL
6	1.60	1.01	2.80E-02	4.73E-02	66546772	madM	malonate transporter subunit MadM
187	-0.29	0.18	1.02E-01	1.48E-01	66546773	mdcA	malonate decarboxylase subunit alpha
4	0.17	0.70	7.39E-01	7.92E-01	66546774	mdcC	malonate decarboxylase acyl carrier protein
12	1.06	0.66	4.93E-02	7.83E-02	66546775	AQ477_RS07815	biotin-independent malonate decarboxylase subunit beta
10	0.16	0.55	7.26E-01	7.80E-01	66546776	mdcE	biotin-independent malonate decarboxylase subunit gamma
14	0.97	0.51	3.11E-02	5.21E-02	66546777	mdcG	malonate decarboxylase holo-[acyl-carrier-protein] synthase
65	-0.47	0.26	6.18E-02	9.56E-02	66546778	mdcB	triphosphoribosyl-dephospho-CoA synthase MdcB
2	0.32	0.90	5.03E-01	5.75E-01	66546779	mdcH	malonate decarboxylase subunit epsilon
34	1.34	0.45	1.17E-03	2.65E-03	66546780	AQ477_RS07840	phospholipase D-like domain-containing protein
62	1.39	0.30	1.39E-06	4.76E-06	66546781	AQ477_RS07845	alpha/beta fold hydrolase
172	-0.34	0.20	7.57E-02	1.14E-01	66546782	AQ477_RS07850	glutathione S-transferase
2669	2.11	0.17	1.73E-36	3.11E-35	66546783	proP	glycine betaine/L-proline transporter ProP
26	1.36	0.42	4.99E-04	1.21E-03	66546784	AQ477_RS07860	YnfA family protein
478	-1.27	0.16	1.01E-15	7.27E-15	66546785	dnaQ	DNA polymerase III subunit epsilon
244	-0.85	0.16	1.35E-07	5.18E-07	66546786	rnhA	ribonuclease HI
196	0.72	0.19	1.22E-04	3.32E-04	66546787	AQ477_RS07875	methyltransferase domain-containing protein
124	0.16	0.31	5.92E-01	6.61E-01	66546788	gloB	hydroxyacylglutathione hydrolase
1131	1.34	0.13	2.79E-26	3.38E-25	66546789	AQ477_RS07885	transglycosylase SLT domain-containing protein
169	1.92	0.23	4.99E-17	3.87E-16	66546790	AQ477_RS07890	MFS transporter
12	1.91	0.72	1.77E-03	3.89E-03	66546791	AQ477_RS07895	hypothetical protein
151	1.89	0.21	3.76E-19	3.23E-18	66546792	AQ477_RS07900	AraC family transcriptional regulator
1549	0.48	0.11	2.53E-05	7.47E-05	66546793	carA	glutamine-hydrolyzing carbamoyl-phosphate synthase small subunit
190	0.12	0.20	5.51E-01	6.21E-01	66546794	leuE	leucine efflux protein LeuE
5004	-1.57	0.13	9.73E-37	1.77E-35	66546795	carB	carbamoyl-phosphate synthase large subunit
657	-0.22	0.14	1.11E-01	1.59E-01	66546796	greA	transcription elongation factor GreA
128	0.86	0.21	2.54E-05	7.51E-05	66546797	AQ477_RS07925	DUF4149 domain-containing protein
103	0.60	0.23	8.74E-03	1.66E-02	66546798	AQ477_RS07930	YhbY family RNA-binding protein
346	0.48	0.18	7.56E-03	1.45E-02	66546799	AQ477_RS07935	RlmE family RNA methyltransferase
5123	-0.70	0.13	1.62E-08	6.83E-08	66546800	ftsH	ATP-dependent zinc metalloprotease FtsH
227	0.87	0.19	1.82E-06	6.14E-06	66546801	folP	dihydropteroate synthase
506	-0.29	0.14	3.66E-02	6.03E-02	66546802	glmM	phosphoglucosamine mutase
1654	-0.12	0.14	3.80E-01	4.56E-01	66546803	pstS	phosphate ABC transporter substrate-binding protein PstS
432	1.00	0.15	5.32E-11	2.72E-10	66546804	pstC	phosphate ABC transporter permease PstC
157	1.09	0.21	9.30E-08	3.64E-07	66546805	pstA	phosphate ABC transporter permease PstA
365	-0.24	0.17	1.38E-01	1.92E-01	66546806	pstB	phosphate ABC transporter ATP-binding protein PstB
219	-0.35	0.19	6.04E-02	9.36E-02	66546807	phoU	phosphate signaling complex protein PhoU
249	-0.42	0.16	8.24E-03	1.58E-02	66546808	phoB	phosphate regulon transcriptional regulator PhoB
396	0.06	0.14	6.75E-01	7.36E-01	66546809	phoR	phosphate regulon sensor histidine kinase PhoR
596	-0.97	0.13	2.24E-13	1.39E-12	66546810	ppk1	polyphosphate kinase 1
385	0.01	0.15	9.61E-01	9.72E-01	66546811	ppx	exopolyphosphatase
51	1.69	0.32	5.15E-08	2.06E-07	66546812	AQ477_RS08000	hypothetical protein
103	1.21	0.23	6.21E-08	2.47E-07	66546813	AQ477_RS08005	phosphatase PAP2 family protein
43	-0.28	0.30	3.26E-01	4.01E-01	66546814	AQ477_RS08010	hypothetical protein
7	2.57	1.01	2.20E-03	4.75E-03	66546816	sixA	phosphohistidine phosphatase SixA
318	-0.77	0.15	7.97E-08	3.13E-07	66546817	AQ477_RS08025	GNAT family N-acetyltransferase
5	-0.68	0.83	2.19E-01	2.85E-01	66546818	AQ477_RS08030	hypothetical protein
107	1.60	0.24	1.26E-11	6.73E-11	66546820	AQ477_RS08040	MATE family efflux transporter
104	0.72	0.24	1.97E-03	4.30E-03	66546821	AQ477_RS08045	DUF2288 domain-containing protein
124	0.26	0.21	1.97E-01	2.61E-01	66546822	AQ477_RS08055	acyl-CoA synthetase
231	-0.10	0.17	5.56E-01	6.26E-01	66546823	AQ477_RS08060	peptidoglycan DD-metalloendopeptidase family protein
64	0.10	0.25	6.73E-01	7.34E-01	66546824	AQ477_RS08065	aldose 1-epimerase
95	0.69	0.25	4.50E-03	9.10E-03	66546826	AQ477_RS08075	undecaprenyl-diphosphate phosphatase
39	0.58	0.33	6.72E-02	1.03E-01	66546828	AQ477_RS08085	LysR substrate-binding domain-containing protein
65	1.24	0.27	2.70E-06	8.89E-06	66546829	AQ477_RS08090	MFS transporter
126	0.59	0.20	3.03E-03	6.34E-03	66546830	AQ477_RS08100	PHB depolymerase family esterase
8	-1.42	0.70	1.23E-02	2.26E-02	66546831	AQ477_RS08110	hypothetical protein
15	1.14	0.54	1.62E-02	2.90E-02	66546832	AQ477_RS08115	pseudo
352	-0.94	0.14	3.30E-11	1.71E-10	66546833	tssF	type VI secretion system baseplate subunit TssF
51	0.70	0.29	1.19E-02	2.19E-02	66546834	AQ477_RS08125	hypothetical protein
27	0.04	0.36	8.95E-01	9.20E-01	66546835	AQ477_RS08130	PAAR domain-containing protein
283	0.16	0.18	3.71E-01	4.45E-01	66546836	AQ477_RS08135	type VI secretion system Vgr family protein
87	-0.78	0.25	1.48E-03	3.31E-03	66546837	AQ477_RS08140	DUF4123 domain-containing protein
196	-1.33	0.22	2.86E-10	1.38E-09	66546838	AQ477_RS08145	DUF3304 domain-containing protein
1642	-1.83	0.15	1.49E-33	2.50E-32	66546839	AQ477_RS08150	DUF2235 domain-containing protein
1570	-1.66	0.12	2.67E-44	6.01E-43	66546840	AQ477_RS08155	type VI secretion system Vgr family protein
319	-1.99	0.22	4.71E-20	4.22E-19	66546841	AQ477_RS08165	hypothetical protein
52	-0.16	0.33	5.95E-01	6.64E-01	66546842	AQ477_RS08175	hypothetical protein
55	-0.13	0.28	6.28E-01	6.93E-01	66546843	AQ477_RS08180	hypothetical protein
232	-0.87	0.19	2.85E-06	9.38E-06	66546844	vgrG	type VI secretion system Vgr family protein
169	-1.67	0.21	1.10E-16	8.41E-16	66546845	AQ477_RS08190	hypothetical protein
1254	-1.85	0.18	1.69E-26	2.08E-25	66546846	AQ477_RS08195	hypothetical protein
186	1.10	0.22	2.88E-07	1.06E-06	66546848	AQ477_RS08205	H-NS histone family protein
191	-1.19	0.19	1.13E-10	5.65E-10	66546849	AQ477_RS08210	amidohydrolase family protein
913	-1.69	0.14	7.89E-33	1.28E-31	66546850	AQ477_RS08215	MFS transporter
65	-0.39	0.26	1.23E-01	1.74E-01	66546851	AQ477_RS08220	LysR family transcriptional regulator
50	-0.46	0.28	8.67E-02	1.29E-01	66546852	AQ477_RS08230	spore coat U domain-containing protein
37	-1.40	0.36	3.70E-05	1.06E-04	66546853	AQ477_RS08235	spore coat U domain-containing protein
5	-0.27	0.65	5.92E-01	6.61E-01	66546854	AQ477_RS08240	spore coat U domain-containing protein
27	-0.91	0.37	8.61E-03	1.64E-02	66546855	AQ477_RS08245	molecular chaperone
65	-0.67	0.26	6.81E-03	1.32E-02	66546856	AQ477_RS08250	fimbria/pilus outer membrane usher protein
35	-0.98	0.33	1.59E-03	3.52E-03	66546857	AQ477_RS08255	spore coat U domain-containing protein
62	-0.04	0.27	8.59E-01	8.91E-01	66546858	AQ477_RS08260	ATP-binding protein
9	-0.16	0.57	7.37E-01	7.91E-01	66546859	AQ477_RS08265	response regulator transcription factor
10	0.46	0.59	3.39E-01	4.13E-01	66546860	AQ477_RS08275	methyltransferase domain-containing protein
272	0.68	0.16	2.10E-05	6.24E-05	66546861	AQ477_RS08280	trans-2-enoyl-CoA reductase family protein
54	1.00	0.33	1.14E-03	2.59E-03	66546862	AQ477_RS08285	acid phosphatase
26	2.17	0.49	2.33E-06	7.73E-06	66546863	AQ477_RS08290	cytochrome-c peroxidase
123	2.08	0.25	8.10E-18	6.59E-17	66546864	AQ477_RS08295	M15 family metallopeptidase
748	-0.30	0.15	3.92E-02	6.39E-02	66546865	AQ477_RS08300	glycoside hydrolase family 3 protein
631	-1.67	0.16	2.34E-27	3.04E-26	66546866	AQ477_RS08305	RT0821/Lpp0805 family surface protein
186	-0.76	0.17	7.77E-06	2.45E-05	66546867	AQ477_RS08310	NUDIX hydrolase
4042	-1.06	0.15	1.54E-12	8.83E-12	66546868	AQ477_RS08315	glutamine--tRNA ligase/YqeY domain fusion protein
36	-0.23	0.35	4.91E-01	5.64E-01	66546869	AQ477_RS08325	hypothetical protein
247	-0.59	0.17	4.41E-04	1.09E-03	66546870	AQ477_RS08330	CaiB/BaiF CoA-transferase family protein
4515	-0.80	0.11	3.36E-14	2.18E-13	66546871	alaS	alanine--tRNA ligase
92	0.48	0.23	3.18E-02	5.32E-02	66546872	AQ477_RS08340	LysR substrate-binding domain-containing protein
14	2.23	0.69	2.54E-04	6.52E-04	66546873	AQ477_RS08345	YbfB/YjiJ family MFS transporter
83	0.61	0.25	1.22E-02	2.26E-02	66546874	AQ477_RS08355	trypsin-like peptidase domain-containing protein
78	0.64	0.26	1.21E-02	2.24E-02	66546875	AQ477_RS08365	NUDIX domain-containing protein
69	-1.20	0.27	4.00E-06	1.30E-05	66546876	AQ477_RS08370	YbjQ family protein
104	0.29	0.32	3.41E-01	4.15E-01	66546877	AQ477_RS08375	iron-containing alcohol dehydrogenase
52	-1.05	0.31	3.08E-04	7.76E-04	66546878	AQ477_RS08380	thioesterase family protein
7	-0.72	0.70	1.77E-01	2.38E-01	66546879	AQ477_RS08385	branched-chain amino acid ABC transporter permease
30	-0.26	0.37	4.46E-01	5.20E-01	66546880	AQ477_RS08390	branched-chain amino acid ABC transporter ATP-binding protein/permease
6	-0.18	0.66	7.19E-01	7.74E-01	66546881	AQ477_RS08395	ABC transporter ATP-binding protein
15	0.26	0.48	5.47E-01	6.17E-01	66546882	iolB	5-deoxy-glucuronate isomerase
12	0.12	0.51	7.82E-01	8.29E-01	66546883	iolE	myo-inosose-2 dehydratase
7	0.32	0.61	5.11E-01	5.83E-01	66546884	iolD	3D-(3,5/4)-trihydroxycyclohexane-1,2-dione acylhydrolase (decyclizing)
17	0.95	0.48	2.64E-02	4.51E-02	66546885	iolC	5-dehydro-2-deoxygluconokinase
8	0.35	0.63	4.82E-01	5.55E-01	66546886	AQ477_RS08420	ATP-binding cassette domain-containing protein
18	2.11	0.57	4.47E-05	1.27E-04	66546887	AQ477_RS08425	ABC transporter permease
46	0.70	0.33	2.38E-02	4.10E-02	66546888	AQ477_RS08430	sugar ABC transporter substrate-binding protein
78	-2.14	0.26	4.86E-17	3.78E-16	66546889	AQ477_RS08435	MurR/RpiR family transcriptional regulator
37	-1.43	0.34	8.36E-06	2.63E-05	66546890	iolG	inositol 2-dehydrogenase
20	-0.76	0.42	4.58E-02	7.35E-02	66546891	AQ477_RS08445	Gfo/Idh/MocA family oxidoreductase
45	-0.66	0.32	2.72E-02	4.62E-02	66546892	AQ477_RS08450	sulfurtransferase TusA family protein
47	1.13	0.36	8.16E-04	1.91E-03	66546893	AQ477_RS08455	hypothetical protein
1498	-0.74	0.14	1.06E-07	4.11E-07	66546894	AQ477_RS08460	response regulator transcription factor
887	-0.46	0.12	1.66E-04	4.40E-04	66546895	AQ477_RS08465	FecR domain-containing protein
636	0.10	0.15	5.07E-01	5.79E-01	66546896	AQ477_RS08470	CHASE2 domain-containing protein
107	-0.55	0.23	1.46E-02	2.63E-02	66546897	AQ477_RS08475	DUF4136 domain-containing protein
1897	-0.75	0.14	1.11E-07	4.27E-07	66546898	galU	UTP--glucose-1-phosphate uridylyltransferase GalU
4643	-0.93	0.11	2.63E-17	2.08E-16	66546899	AQ477_RS08485	valine--tRNA ligase
1992	-1.07	0.13	6.26E-18	5.11E-17	66546900	AQ477_RS08490	UvrD-helicase domain-containing protein
67	-0.51	0.25	3.63E-02	5.98E-02	66546901	AQ477_RS08495	5'-methylthioadenosine/adenosylhomocysteine nucleosidase
244	0.38	0.17	2.09E-02	3.66E-02	66546902	AQ477_RS08500	MFS transporter
34	0.96	0.38	6.16E-03	1.21E-02	66546903	AQ477_RS08505	methyl-accepting chemotaxis protein
82	-0.37	0.25	1.26E-01	1.78E-01	66546904	AQ477_RS08510	HlyD family secretion protein
13	-0.90	0.53	4.75E-02	7.58E-02	66546905	AQ477_RS08515	DUF1656 domain-containing protein
111	0.33	0.22	1.34E-01	1.88E-01	66546906	AQ477_RS08520	FUSC family protein
133	0.25	0.20	1.97E-01	2.61E-01	66546907	AQ477_RS08525	efflux transporter outer membrane subunit
247	0.64	0.17	1.62E-04	4.28E-04	66546908	AQ477_RS08530	LysR family transcriptional regulator
211	-1.38	0.20	6.59E-13	3.91E-12	66546909	AQ477_RS08540	metallophosphoesterase
557	-1.67	0.13	5.87E-37	1.07E-35	66546910	AQ477_RS08545	FAD-binding oxidoreductase
10	-0.31	0.54	4.94E-01	5.67E-01	66546911	AQ477_RS08550	DUF2069 domain-containing protein
101	-0.47	0.23	3.58E-02	5.91E-02	66546912	wrbA	NAD(P)H:quinone oxidoreductase
225	-0.62	0.16	7.30E-05	2.03E-04	66546913	AQ477_RS08560	YihY family inner membrane protein
38	0.22	0.34	4.95E-01	5.68E-01	66546914	AQ477_RS08565	DUF962 domain-containing protein
277	-1.32	0.20	1.45E-11	7.74E-11	66546915	AQ477_RS08570	CBS domain-containing protein
351	-0.74	0.15	4.43E-07	1.61E-06	66546916	AQ477_RS08575	MFS transporter
888	-0.16	0.13	1.95E-01	2.59E-01	66546917	aroC	chorismate synthase
5454	-1.17	0.15	5.55E-15	3.81E-14	66546918	AQ477_RS08585	electron transfer flavoprotein-ubiquinone oxidoreductase
889	-0.77	0.13	3.30E-09	1.47E-08	66546919	AQ477_RS08590	SDR family oxidoreductase
202	0.03	0.19	8.63E-01	8.94E-01	66546920	AQ477_RS08595	thioesterase family protein
112	-0.08	0.21	7.12E-01	7.68E-01	66546923	AQ477_RS08615	cellulase family glycosylhydrolase
54	-0.20	0.26	4.26E-01	5.02E-01	66546924	AQ477_RS08620	LuxR C-terminal-related transcriptional regulator
591	0.38	0.15	9.61E-03	1.81E-02	66546925	AQ477_RS08625	CoA transferase subunit A
455	-0.19	0.20	3.34E-01	4.08E-01	66546926	AQ477_RS08630	CoA transferase subunit B
2	1.05	1.27	8.41E-02	1.25E-01	66546927	AQ477_RS08635	SDR family oxidoreductase
10	1.19	0.66	2.77E-02	4.69E-02	66546928	AQ477_RS08640	polysaccharide deacetylase family protein
3	0.02	0.74	9.70E-01	9.79E-01	66546929	AQ477_RS08645	ester cyclase
18	0.75	0.45	6.44E-02	9.92E-02	66546930	AQ477_RS08650	LysR family transcriptional regulator
2	-0.04	0.85	9.29E-01	9.49E-01	66546931	AQ477_RS08655	DUF1641 domain-containing protein
19	-0.23	0.40	5.27E-01	5.99E-01	66546932	AQ477_RS08660	FAD/NAD(P)-binding oxidoreductase
256	0.07	0.16	6.63E-01	7.26E-01	66546933	AQ477_RS08665	pseudo
502	-0.79	0.18	1.33E-05	4.07E-05	66546934	AQ477_RS08670	RidA family protein
2180	-0.32	0.11	2.74E-03	5.82E-03	66546935	AQ477_RS08675	bifunctional (p)ppGpp synthetase/guanosine-3',5'-bis(diphosphate) 3'-pyrophosphohydrolase
8085	0.49	0.14	4.75E-04	1.16E-03	66546937	thrS	threonine--tRNA ligase
6667	-0.41	0.17	1.36E-02	2.47E-02	66546938	infC	translation initiation factor IF-3
2953	-0.64	0.16	5.12E-05	1.45E-04	66546939	rpmI	50S ribosomal protein L35
12939	-0.23	0.17	1.68E-01	2.28E-01	66546940	rplT	50S ribosomal protein L20
1627	-0.60	0.15	2.81E-05	8.25E-05	66546941	pheS	phenylalanine--tRNA ligase subunit alpha
2754	-1.47	0.11	3.23E-42	6.83E-41	66546942	pheT	phenylalanine--tRNA ligase subunit beta
427	-1.38	0.15	1.01E-20	9.38E-20	66546943	AQ477_RS08715	integration host factor subunit alpha
461	-0.94	0.16	7.25E-09	3.14E-08	66546944	AQ477_RS08720	MerR family transcriptional regulator
90	0.50	0.24	2.83E-02	4.78E-02	66546945	AQ477_RS08725	hypothetical protein
1594	0.44	0.18	1.33E-02	2.43E-02	66546946	AQ477_RS08730	FkbM family methyltransferase
46	2.11	0.36	7.77E-10	3.59E-09	66546948	AQ477_RS08740	DUF3443 domain-containing protein
9	1.03	0.66	5.53E-02	8.67E-02	66546949	AQ477_RS08745	DUF2844 domain-containing protein
2511	-0.97	0.12	1.43E-15	1.01E-14	66546951	bamC	outer membrane protein assembly factor BamC
39	-0.31	0.32	2.96E-01	3.70E-01	66546952	AQ477_RS08770	antibiotic biosynthesis monooxygenase
242	-0.32	0.20	1.05E-01	1.52E-01	66546953	AQ477_RS08775	hypothetical protein
5313	-1.54	0.16	2.17E-22	2.24E-21	66546954	AQ477_RS08780	hypothetical protein
107	1.88	0.27	1.57E-12	8.99E-12	66546955	AQ477_RS08785	YdcF family protein
92	-0.77	0.27	3.42E-03	7.10E-03	66546956	AQ477_RS08790	hypothetical protein
20	2.79	0.60	7.68E-07	2.70E-06	66546957	AQ477_RS08795	hypothetical protein
16	0.10	0.48	8.14E-01	8.55E-01	66546958	AQ477_RS08800	transposase
44	0.82	0.30	4.75E-03	9.57E-03	66546959	AQ477_RS08805	LysR family transcriptional regulator
3157	1.36	0.12	2.42E-31	3.76E-30	66546960	scpB	SMC-Scp complex subunit ScpB
2473	0.36	0.13	6.84E-03	1.32E-02	66546961	AQ477_RS08815	pseudouridine synthase
3054	0.36	0.16	2.61E-02	4.45E-02	66546962	rimP	ribosome maturation factor RimP
9482	-0.12	0.14	3.64E-01	4.38E-01	66546963	nusA	transcription termination factor NusA
19088	-0.74	0.12	5.27E-10	2.48E-09	66546964	infB	translation initiation factor IF-2
769	-0.89	0.18	5.80E-07	2.08E-06	66546965	rbfA	30S ribosome-binding factor RbfA
264	0.41	0.16	9.51E-03	1.79E-02	66546966	truB	tRNA pseudouridine(55) synthase TruB
498	1.02	0.16	5.62E-11	2.87E-10	66546967	AQ477_RS08845	DHA2 family efflux MFS transporter permease subunit
594	1.41	0.14	3.63E-23	3.88E-22	66546968	AQ477_RS08850	EmrA/EmrK family multidrug efflux transporter periplasmic adaptor subunit
927	2.41	0.13	4.62E-75	2.17E-73	66546969	AQ477_RS08855	efflux transporter outer membrane subunit
304	1.81	0.17	7.26E-26	8.63E-25	66546970	AQ477_RS08860	MarR family transcriptional regulator
4484	0.45	0.12	1.97E-04	5.15E-04	66546971	typA	translational GTPase TypA
32231	-2.09	0.15	8.90E-43	1.93E-41	66546973	AQ477_RS08875	2-oxoglutarate dehydrogenase E1 component
7371	-2.32	0.16	1.23E-48	3.18E-47	66546974	odhB	2-oxoglutarate dehydrogenase complex dihydrolipoyllysine-residue succinyltransferase
8664	-2.46	0.12	1.21E-96	8.79E-95	66546975	lpdA	dihydrolipoyl dehydrogenase
719	-1.73	0.16	7.73E-29	1.08E-27	66546976	zapE	cell division protein ZapE
30	-0.32	0.36	3.39E-01	4.13E-01	66546977	AQ477_RS08895	transposase
182	0.27	0.19	1.37E-01	1.91E-01	66546978	AQ477_RS08900	DUF2147 domain-containing protein
43	0.25	0.32	4.23E-01	4.98E-01	66546979	AQ477_RS08905	sugar transporter
3	1.69	1.52	3.63E-02	5.98E-02	66546980	AQ477_RS08910	collagen-like triple helix repeat-containing protein
3	2.23	1.60	1.70E-02	3.03E-02	66546981	AQ477_RS08915	collagen-like triple helix repeat-containing protein
9	-1.13	0.67	3.58E-02	5.91E-02	66546982	AQ477_RS08925	Flp family type IVb pilin
46	-0.84	0.29	2.71E-03	5.75E-03	66546983	AQ477_RS08930	prepilin peptidase
8	-0.30	0.63	5.47E-01	6.17E-01	66546984	AQ477_RS08935	TadE/TadG family type IV pilus assembly protein
10	0.11	0.56	8.08E-01	8.50E-01	66546985	cpaB	Flp pilus assembly protein CpaB
62	-0.90	0.26	3.53E-04	8.81E-04	66546986	AQ477_RS08945	type II and III secretion system protein family protein
11	0.02	0.54	9.63E-01	9.73E-01	66546987	AQ477_RS08950	fimbrial protein
69	-0.93	0.26	1.63E-04	4.32E-04	66546988	AQ477_RS08955	CpaF family protein
21	0.72	0.43	6.55E-02	1.01E-01	66546989	AQ477_RS08960	type II secretion system F family protein
13	0.44	0.52	3.28E-01	4.03E-01	66546990	AQ477_RS08965	type II secretion system F family protein
19	-0.49	0.44	2.19E-01	2.85E-01	66546991	AQ477_RS08970	pilus assembly protein
47	-0.44	0.29	1.04E-01	1.51E-01	66546993	AQ477_RS08980	TadG family pilus assembly protein
155	-0.52	0.19	5.27E-03	1.05E-02	66546994	AQ477_RS08985	sigma-54 dependent transcriptional regulator
170	-0.05	0.18	7.79E-01	8.27E-01	66546995	AQ477_RS08990	DUF2968 domain-containing protein
278	0.27	0.17	1.11E-01	1.60E-01	66546996	hfq	RNA chaperone Hfq
37	2.98	0.46	2.19E-11	1.15E-10	66546997	AQ477_RS09000	hypothetical protein
28	0.93	0.41	1.26E-02	2.31E-02	66546998	AQ477_RS09005	DUF1571 domain-containing protein
113	0.78	0.24	8.37E-04	1.95E-03	66546999	AQ477_RS09010	AMP-binding protein
136	-0.41	0.20	3.53E-02	5.84E-02	66547000	AQ477_RS09015	TetR/AcrR family transcriptional regulator
53	1.10	0.30	1.13E-04	3.09E-04	66547001	AQ477_RS09020	MFS transporter
32	0.13	0.34	6.80E-01	7.41E-01	66547002	AQ477_RS09025	GNAT family N-acetyltransferase
99	-0.67	0.23	2.45E-03	5.24E-03	66547003	AQ477_RS09030	ParB-like protein
46	1.06	0.31	3.69E-04	9.21E-04	66547004	AQ477_RS09035	SulP family inorganic anion transporter
62	4.49	0.51	4.38E-19	3.75E-18	66547005	AQ477_RS09040	PA domain protein
47	0.61	0.29	2.85E-02	4.81E-02	66547006	AQ477_RS09045	methyl-accepting chemotaxis protein
4953	-1.18	0.12	7.39E-23	7.75E-22	66547009	rnr	ribonuclease R
208	-0.52	0.17	2.37E-03	5.07E-03	66547010	rlmB	23S rRNA (guanosine(2251)-2'-O)-methyltransferase RlmB
292	-0.05	0.16	7.70E-01	8.19E-01	66547011	AQ477_RS09070	N-acetylmuramoyl-L-alanine amidase
364	0.19	0.16	2.16E-01	2.83E-01	66547012	rpiA	ribose-5-phosphate isomerase RpiA
273	0.07	0.18	6.83E-01	7.43E-01	66547013	AQ477_RS09080	FCD domain-containing protein
79	0.82	0.26	9.29E-04	2.15E-03	66547014	AQ477_RS09085	Gfo/Idh/MocA family oxidoreductase
97	0.49	0.22	2.12E-02	3.70E-02	66547015	AQ477_RS09090	amino acid ABC transporter permease
660	-0.24	0.14	8.01E-02	1.20E-01	66547016	AQ477_RS09095	cystine ABC transporter substrate-binding protein
433	1.11	0.14	2.66E-15	1.86E-14	66547017	AQ477_RS09100	quinone-dependent dihydroorotate dehydrogenase
239	-1.07	0.25	7.24E-06	2.29E-05	66547018	AQ477_RS09105	arginyltransferase
106	1.27	0.24	5.57E-08	2.23E-07	66547019	aat	leucyl/phenylalanyl-tRNA--protein transferase
221	0.76	0.21	1.80E-04	4.73E-04	66547020	AQ477_RS09115	NUDIX hydrolase
14	0.18	0.50	6.89E-01	7.48E-01	66547022	AQ477_RS09125	heme-degrading domain-containing protein
40	-0.30	0.32	3.26E-01	4.01E-01	66547023	AQ477_RS09130	multidrug efflux SMR transporter
124	-1.14	0.22	1.38E-07	5.27E-07	66547024	AQ477_RS09135	enoyl-CoA hydratase/isomerase family protein
11	0.60	0.55	2.00E-01	2.65E-01	66547025	AQ477_RS09150	hypothetical protein
139	3.11	0.27	1.40E-30	2.08E-29	66547026	ssuD	FMNH2-dependent alkanesulfonate monooxygenase
87	2.50	0.29	5.62E-19	4.81E-18	66547027	ssuC	aliphatic sulfonate ABC transporter permease SsuC
23	3.04	0.60	1.11E-07	4.27E-07	66547028	AQ477_RS09165	ATP-binding cassette domain-containing protein
6	1.35	0.90	3.75E-02	6.13E-02	66547029	AQ477_RS09170	molybdopterin-binding protein
119	-1.90	0.25	1.22E-14	8.16E-14	66547030	AQ477_RS09175	hypothetical protein
53	-1.34	0.28	7.16E-07	2.52E-06	66547031	AQ477_RS09180	hypothetical protein
1313	0.02	0.13	8.70E-01	9.00E-01	66547033	dusA	tRNA dihydrouridine(20/20a) synthase DusA
1131	0.22	0.13	8.64E-02	1.28E-01	66547034	AQ477_RS09195	dicarboxylate/amino acid:cation symporter
83	-0.41	0.25	9.10E-02	1.34E-01	66547035	AQ477_RS09205	helix-turn-helix domain-containing protein
4	-0.46	0.73	3.80E-01	4.55E-01	66547036	AQ477_RS09210	PaaI family thioesterase
331	-0.40	0.15	5.24E-03	1.04E-02	66547037	AQ477_RS09215	NADP(H)-dependent aldo-keto reductase
261	1.21	0.18	2.72E-12	1.53E-11	66547038	AQ477_RS09220	permease
270	-0.24	0.19	1.93E-01	2.57E-01	66547039	AQ477_RS09225	hypothetical protein
125	0.36	0.20	6.93E-02	1.06E-01	66547040	AQ477_RS09230	ABC transporter permease
227	0.36	0.18	4.04E-02	6.55E-02	66547041	nodI	nodulation factor ABC transporter ATP-binding protein NodI
226	-1.44	0.21	8.26E-13	4.86E-12	66547042	AQ477_RS09240	universal stress protein
234	1.55	0.18	1.44E-18	1.21E-17	66547043	AQ477_RS09245	DUF2939 domain-containing protein
118	1.02	0.21	8.42E-07	2.95E-06	66547044	AQ477_RS09250	hypothetical protein
484	1.77	0.15	2.39E-33	3.98E-32	66547045	lexA	transcriptional repressor LexA
548	2.18	0.17	2.41E-39	4.63E-38	66547046	AQ477_RS09260	sulfate ABC transporter substrate-binding protein
156	2.99	0.27	1.68E-30	2.48E-29	66547047	cysT	sulfate ABC transporter permease subunit CysT
223	2.43	0.19	6.44E-37	1.17E-35	66547048	cysW	sulfate ABC transporter permease subunit CysW
169	2.31	0.22	4.04E-27	5.17E-26	66547049	AQ477_RS09275	sulfate ABC transporter ATP-binding protein
688	1.19	0.13	6.33E-20	5.61E-19	66547050	AQ477_RS09280	CysB family HTH-type transcriptional regulator
344	-0.88	0.15	5.12E-09	2.24E-08	66547051	AQ477_RS09285	sugar ABC transporter substrate-binding protein
79	2.49	0.32	5.76E-16	4.20E-15	66547052	AQ477_RS09290	sugar ABC transporter ATP-binding protein
79	1.37	0.28	3.17E-07	1.17E-06	66547053	AQ477_RS09295	ABC transporter permease
244	0.05	0.22	8.18E-01	8.58E-01	66547054	AQ477_RS09300	LacI family DNA-binding transcriptional regulator
43	0.20	0.31	5.05E-01	5.77E-01	66547055	rbsK	ribokinase
44	0.82	0.31	5.94E-03	1.17E-02	66547056	AQ477_RS09310	methyl-accepting chemotaxis protein
5525	-1.74	0.17	2.45E-26	2.99E-25	66547057	AQ477_RS09315	PrkA family serine protein kinase
619	-0.12	0.13	3.54E-01	4.29E-01	66547058	AQ477_RS09320	YeaH/YhbH family protein
565	-0.21	0.16	1.97E-01	2.61E-01	66547059	AQ477_RS09325	SpoVR family protein
594	-0.14	0.13	2.72E-01	3.43E-01	66547060	AQ477_RS09330	MFS family transporter
3	2.20	1.56	1.77E-02	3.13E-02	66547061	AQ477_RS09340	Flp family type IVb pilin
2	2.24	2.57	2.01E-02	3.54E-02	66547062	AQ477_RS09345	prepilin peptidase
3	2.29	1.53	1.42E-02	2.57E-02	66547063	cpaB	Flp pilus assembly protein CpaB
32	3.59	0.56	3.49E-11	1.80E-10	66547064	AQ477_RS09355	type II and III secretion system protein family protein
8	2.26	0.91	2.68E-03	5.70E-03	66547066	AQ477_RS09365	AAA family ATPase
33	2.70	0.48	3.76E-09	1.67E-08	66547067	AQ477_RS09370	CpaF family protein
9	3.44	1.10	5.30E-04	1.28E-03	66547068	AQ477_RS09375	type II secretion system F family protein
5	1.53	1.09	3.86E-02	6.31E-02	66547069	AQ477_RS09380	type II secretion system F family protein
2	1.62	2.19	3.59E-02	5.92E-02	66547070	AQ477_RS09385	tetratricopeptide repeat protein
2	0.33	0.85	5.22E-01	5.94E-01	66547071	AQ477_RS09390	pilus assembly protein
6	2.57	1.20	6.48E-03	1.27E-02	66547072	AQ477_RS09395	pilus assembly protein TadG-related protein
286	4.41	0.26	4.74E-66	1.71E-64	66547073	AQ477_RS09400	transporter substrate-binding domain-containing protein
25	4.72	0.86	2.38E-08	9.84E-08	66547074	AQ477_RS09405	amino acid ABC transporter permease
28	3.27	0.59	6.28E-09	2.72E-08	66547075	AQ477_RS09410	amino acid ABC transporter permease
217	1.50	0.20	4.81E-15	3.31E-14	66547076	AQ477_RS09415	peptidoglycan DD-metalloendopeptidase family protein
153	0.55	0.23	1.53E-02	2.75E-02	66547077	amrR	TetR family transcriptional regulator
284	1.58	0.26	7.12E-10	3.32E-09	66547078	AQ477_RS09425	MexX/AxyX family multidrug efflux RND transporter periplasmic adaptor subunit
2533	0.10	0.11	3.46E-01	4.20E-01	66547079	amrB	multidrug efflux RND transporter permease subunit
347	0.21	0.19	2.40E-01	3.08E-01	66547080	AQ477_RS09435	efflux transporter outer membrane subunit
69	0.27	0.26	2.74E-01	3.45E-01	66547081	AQ477_RS09440	pseudo
278	1.06	0.20	7.05E-08	2.78E-07	66547082	AQ477_RS09445	fimbrial protein
95	0.16	0.23	4.74E-01	5.48E-01	66547083	AQ477_RS09450	ABC transporter ATP-binding protein
134	-1.42	0.20	1.53E-13	9.60E-13	66547084	AQ477_RS09455	lasso peptide isopeptide bond-forming cyclase
164	-1.75	0.22	2.92E-16	2.17E-15	66547085	AQ477_RS09460	lasso peptide biosynthesis B2 protein
27	1.42	0.45	5.04E-04	1.22E-03	66547086	AQ477_RS09470	AraC family transcriptional regulator
9	1.91	0.83	4.50E-03	9.10E-03	66547087	AQ477_RS09475	ABC transporter substrate-binding protein
9	2.45	0.89	1.21E-03	2.73E-03	66547088	AQ477_RS09480	pseudo
4	4.61	2.45	5.37E-04	1.30E-03	66547089	AQ477_RS09485	ABC transporter permease
22	1.10	0.44	6.25E-03	1.23E-02	66547090	AQ477_RS09490	alcohol dehydrogenase catalytic domain-containing protein
33	0.50	0.36	1.42E-01	1.97E-01	66547091	AQ477_RS09495	FGGY-family carbohydrate kinase
4	0.66	0.80	2.37E-01	3.05E-01	66547092	AQ477_RS09500	SDR family oxidoreductase
60	-0.97	0.26	1.35E-04	3.63E-04	66547094	AQ477_RS09510	RNA polymerase factor sigma-70
17	-1.30	0.55	6.46E-03	1.26E-02	66547095	AQ477_RS09515	MbtH family NRPS accessory protein
135	-2.06	0.21	1.12E-23	1.22E-22	66547096	AQ477_RS09520	TauD/TfdA family dioxygenase
50	-1.58	0.31	1.26E-07	4.83E-07	66547097	AQ477_RS09525	ABC transporter ATP-binding protein
18	-0.58	0.47	1.66E-01	2.26E-01	66547098	fhuB	Fe(3+)-hydroxamate ABC transporter permease FhuB
13	-0.73	0.57	1.23E-01	1.75E-01	66547099	fhuF	siderophore-iron reductase FhuF
64	-1.43	0.31	1.09E-06	3.78E-06	66547100	AQ477_RS09540	iron-siderophore ABC transporter substrate-binding protein
13	-0.28	0.48	5.04E-01	5.76E-01	66547101	AQ477_RS09545	DUF1993 domain-containing protein
76	-1.72	0.26	7.96E-12	4.33E-11	66547102	AQ477_RS09550	cyclic peptide export ABC transporter
290	-2.19	0.18	3.33E-33	5.52E-32	66547103	AQ477_RS09555	non-ribosomal peptide synthetase
126	-2.14	0.28	2.60E-15	1.82E-14	66547104	AQ477_RS09560	non-ribosomal peptide synthetase
219	-2.75	0.20	1.86E-42	3.98E-41	66547105	AQ477_RS09565	lysine N(6)-hydroxylase/L-ornithine N(5)-oxygenase family protein
1257	-3.30	0.12	4.52E-157	7.39E-155	66547106	AQ477_RS09570	TonB-dependent siderophore receptor
206	-3.03	0.22	1.37E-45	3.23E-44	66547107	AQ477_RS09575	formyltransferase family protein
96	-0.92	0.25	1.25E-04	3.39E-04	66547108	AQ477_RS09580	inclusion body family protein
34	1.37	0.42	4.31E-04	1.06E-03	66547109	AQ477_RS09585	cobyrinate a,c-diamide synthase
197	0.01	0.18	9.45E-01	9.60E-01	66547110	cobO	cob(I)yrinic acid a,c-diamide adenosyltransferase
224	0.80	0.18	1.02E-05	3.16E-05	66547112	AQ477_RS09600	HoxN/HupN/NixA family nickel/cobalt transporter
220	-1.06	0.17	1.65E-10	8.11E-10	66547113	cobW	cobalamin biosynthesis protein CobW
469	-1.47	0.15	3.59E-24	3.99E-23	66547114	cobN	cobaltochelatase subunit CobN
107	-1.69	0.25	7.80E-12	4.25E-11	66547115	AQ477_RS09620	ATP-binding protein
4	0.21	0.73	6.94E-01	7.52E-01	66547116	AQ477_RS09625	VWA domain-containing protein
148	-0.66	0.19	3.93E-04	9.75E-04	66547117	AQ477_RS09630	alpha/beta hydrolase
10	-0.75	0.58	1.21E-01	1.72E-01	66547118	AQ477_RS09635	hypothetical protein
592	-1.40	0.13	1.11E-25	1.32E-24	66547119	AQ477_RS09645	T2SS-translocated chitinase
38	0.11	0.34	7.38E-01	7.92E-01	66547120	cobJ	precorrin-3B C(17)-methyltransferase
124	-0.49	0.21	1.68E-02	3.00E-02	66547121	AQ477_RS09655	precorrin-2 C(20)-methyltransferase
10	-0.51	0.55	2.73E-01	3.44E-01	66547122	AQ477_RS09660	precorrin-8X methylmutase
48	1.29	0.39	3.47E-04	8.68E-04	66547123	cobG	precorrin-3B synthase
10	0.46	0.63	3.68E-01	4.42E-01	66547124	AQ477_RS09670	bifunctional cobalt-precorrin-7 (C(5))-methyltransferase/cobalt-precorrin-6B (C(15))-methyltransferase
57	-0.11	0.29	6.90E-01	7.49E-01	66547125	AQ477_RS09675	cobalt-precorrin-5B (C(1))-methyltransferase
5	0.39	0.68	4.52E-01	5.26E-01	66547126	AQ477_RS09680	cobalt-precorrin-6A reductase
53	0.07	0.30	7.98E-01	8.41E-01	66547127	cobM	precorrin-4 C(11)-methyltransferase
364	0.86	0.16	3.31E-08	1.35E-07	66547128	AQ477_RS09695	family 10 glycosylhydrolase
11	1.82	0.69	2.17E-03	4.69E-03	66547129	AQ477_RS09700	MFS transporter
12	0.28	0.51	5.23E-01	5.94E-01	66547130	AQ477_RS09705	MarR family transcriptional regulator
206	-0.31	0.18	8.37E-02	1.25E-01	66547131	AQ477_RS09710	glutathione S-transferase N-terminal domain-containing protein
30	-0.02	0.44	9.59E-01	9.71E-01	66547132	AQ477_RS09715	LysR family transcriptional regulator
2	-0.05	0.79	9.15E-01	9.38E-01	66547133	AQ477_RS09720	heme-binding protein
30	-0.50	0.36	1.37E-01	1.91E-01	66547134	AQ477_RS09725	SDR family oxidoreductase
466	-3.25	0.18	1.09E-71	4.77E-70	66547135	arcC	carbamate kinase
2636	-4.41	0.16	4.87E-175	1.02E-172	66547136	AQ477_RS09735	ornithine carbamoyltransferase
1511	-4.39	0.15	4.84E-202	2.11E-199	66547137	arcA	arginine deiminase
1648	-5.51	0.15	1.62E-297	4.24E-294	66547138	arcD	arginine-ornithine antiporter
1529	-6.68	0.18	1.84E-294	3.20E-291	66547139	AQ477_RS09750	hypothetical protein
20	-0.31	0.40	3.96E-01	4.72E-01	66547143	AQ477_RS09770	ABC transporter permease
24	-0.34	0.39	3.34E-01	4.08E-01	66547144	AQ477_RS09775	ABC transporter ATP-binding protein
9	-0.41	0.66	4.21E-01	4.96E-01	66547145	AQ477_RS09780	ABC transporter permease
178	-0.69	0.17	4.66E-05	1.33E-04	66547146	AQ477_RS09785	ABC transporter substrate-binding protein
233	-0.32	0.16	4.02E-02	6.53E-02	66547147	AQ477_RS09790	class I SAM-dependent methyltransferase
49	0.51	0.31	8.15E-02	1.22E-01	66547148	AQ477_RS09795	acyl-CoA synthetase
3	1.58	1.49	3.73E-02	6.12E-02	66547149	AQ477_RS09800	DUF3562 domain-containing protein
18	0.60	0.46	1.47E-01	2.02E-01	66547150	AQ477_RS09810	methyl-accepting chemotaxis protein
9	-0.48	0.61	3.31E-01	4.06E-01	66547151	AQ477_RS09815	chemotaxis protein CheW
2	1.26	1.39	6.72E-02	1.03E-01	66547152	AQ477_RS09820	DMT family transporter
56	1.58	0.77	9.25E-03	1.75E-02	66547153	AQ477_RS09825	AraC family transcriptional regulator
14	1.49	0.58	3.45E-03	7.16E-03	66547154	AQ477_RS09830	porin
24	0.54	0.41	1.49E-01	2.05E-01	66547157	AQ477_RS09850	hypothetical protein
8	0.90	0.74	1.06E-01	1.53E-01	66547163	AQ477_RS09895	phage portal protein
530	-1.42	0.20	1.59E-13	9.93E-13	66547166	AQ477_RS09910	DUF3396 domain-containing protein
317	-1.08	0.20	2.05E-08	8.55E-08	66547167	AQ477_RS09915	VRR-NUC domain-containing protein
120	-0.19	0.20	3.30E-01	4.04E-01	66547168	AQ477_RS09920	PAAR domain-containing protein
858	-0.38	0.16	1.70E-02	3.03E-02	66547171	AQ477_RS09940	IS256 family transposase
9	1.38	0.76	2.21E-02	3.85E-02	66547172	yjfF	sugar ABC transporter permease YjfF
3	1.41	1.18	5.79E-02	9.02E-02	66547173	AQ477_RS09950	ABC transporter permease
10	2.11	0.79	1.59E-03	3.52E-03	66547174	AQ477_RS09955	sugar ABC transporter ATP-binding protein
12	1.93	0.70	1.38E-03	3.08E-03	66547175	AQ477_RS09960	ABC transporter substrate-binding protein
7	1.47	0.83	2.21E-02	3.85E-02	66547176	gguB	sugar ABC transporter permease
12	1.95	0.68	1.03E-03	2.36E-03	66547177	xylG	D-xylose ABC transporter ATP-binding protein
13	2.22	0.68	2.47E-04	6.33E-04	66547178	xylF	D-xylose ABC transporter substrate-binding protein
16	2.73	0.69	1.33E-05	4.07E-05	66547179	xylA	xylose isomerase
18	1.28	0.51	5.38E-03	1.07E-02	66547180	AQ477_RS09985	DNA-binding transcriptional regulator
17	0.01	0.42	9.88E-01	9.92E-01	66547181	AQ477_RS09990	galactose mutarotase
41	0.52	0.31	7.87E-02	1.18E-01	66547182	AQ477_RS09995	iron-containing alcohol dehydrogenase
101	-1.92	0.27	2.78E-13	1.71E-12	66547183	AQ477_RS10000	hypothetical protein
117	-0.99	0.20	6.22E-07	2.22E-06	66547184	AQ477_RS10005	NAD(P)/FAD-dependent oxidoreductase
19	1.00	0.49	2.09E-02	3.65E-02	66547185	AQ477_RS10010	cation:proton antiporter
2	0.81	1.05	1.72E-01	2.33E-01	66547186	AQ477_RS10015	Rieske 2Fe-2S domain-containing protein
15	0.45	0.47	2.88E-01	3.61E-01	66547187	AQ477_RS10020	oxygenase
42	0.43	0.39	2.34E-01	3.02E-01	66547188	AQ477_RS10025	dihydroxyacetone kinase family protein
13	-1.59	0.60	1.91E-03	4.17E-03	66547189	AQ477_RS10030	ABC transporter permease
14	-1.60	0.59	1.87E-03	4.10E-03	66547190	AQ477_RS10035	ABC transporter ATP-binding protein
12	-1.56	0.58	1.88E-03	4.11E-03	66547191	AQ477_RS10040	FAD:protein FMN transferase
215	-2.54	0.22	1.96E-32	3.13E-31	66547192	nosZ	TAT-dependent nitrous-oxide reductase
40	-0.99	0.38	4.86E-03	9.76E-03	66547193	AQ477_RS10050	nitrous oxide reductase family maturation protein NosD
4	0.47	0.74	3.77E-01	4.52E-01	66547194	AQ477_RS10055	ABC transporter ATP-binding protein
6	0.07	0.66	8.92E-01	9.18E-01	66547195	AQ477_RS10060	ABC transporter permease subunit
10	-0.91	0.58	6.10E-02	9.45E-02	66547196	AQ477_RS10065	nitrous oxide reductase accessory protein NosL
5	-2.01	1.00	6.73E-03	1.31E-02	66547197	AQ477_RS10070	hypothetical protein
6	-0.95	0.84	1.04E-01	1.51E-01	66547199	AQ477_RS10080	c-type cytochrome
30	0.12	0.35	7.10E-01	7.66E-01	66547200	AQ477_RS10085	4Fe-4S binding protein
23	0.82	0.40	2.67E-02	4.54E-02	66547201	AQ477_RS10090	DUF3772 domain-containing protein
3	1.11	1.12	1.02E-01	1.48E-01	66547202	AQ477_RS10100	hypothetical protein
21	1.99	0.52	2.71E-05	7.97E-05	66547203	AQ477_RS10105	hypothetical protein
2	0.36	0.90	4.58E-01	5.31E-01	66547204	AQ477_RS10110	YciI-like protein
328	-0.21	0.18	2.43E-01	3.11E-01	66547205	corA	magnesium/cobalt transporter CorA
8	-0.84	0.65	1.04E-01	1.50E-01	66547206	cydX	cytochrome bd-I oxidase subunit CydX
197	-0.72	0.17	2.33E-05	6.91E-05	66547207	AQ477_RS10125	ATP-binding protein
419	3.31	0.19	3.00E-72	1.33E-70	66547208	AQ477_RS10135	saccharopine dehydrogenase NADP-binding domain-containing protein
7	-0.01	0.62	9.76E-01	9.84E-01	66547209	AQ477_RS10145	hypothetical protein
57	1.38	0.32	5.83E-06	1.86E-05	66547210	AQ477_RS10150	zinc ribbon domain-containing protein
26	1.19	0.44	2.98E-03	6.25E-03	66547211	AQ477_RS10155	Lrp/AsnC family transcriptional regulator
63	-0.85	0.26	6.39E-04	1.52E-03	66547212	AQ477_RS10160	Spy/CpxP family protein refolding chaperone
46	0.51	0.31	7.81E-02	1.18E-01	66547213	AQ477_RS10165	depolymerase
43	-0.15	0.32	6.30E-01	6.95E-01	66547214	AQ477_RS10170	PGDYG domain-containing protein
20	0.52	0.43	1.83E-01	2.45E-01	66547215	AQ477_RS10175	DUF3022 domain-containing protein
119	1.28	0.25	9.59E-08	3.74E-07	66547216	AQ477_RS10180	YhfC family intramembrane metalloprotease
105	1.87	0.28	5.06E-12	2.80E-11	66547217	AQ477_RS10185	LacI family DNA-binding transcriptional regulator
31	1.72	0.46	4.37E-05	1.25E-04	66547218	AQ477_RS10190	D-glycerate dehydrogenase
65	1.67	0.30	7.40E-09	3.19E-08	66547219	AQ477_RS10195	MFS transporter
12	1.48	0.72	1.23E-02	2.27E-02	66547220	AQ477_RS10200	sugar kinase
3	1.81	1.56	3.09E-02	5.18E-02	66547221	AQ477_RS10205	TIM barrel protein
3	0.59	0.89	2.86E-01	3.59E-01	66547222	AQ477_RS10210	SdpI family protein
19	0.78	0.45	5.73E-02	8.94E-02	66547223	AQ477_RS10215	LysR family transcriptional regulator
18	1.85	0.56	2.27E-04	5.84E-04	66547224	AQ477_RS10220	YeiH family protein
119	0.91	0.23	3.43E-05	9.92E-05	66547225	AQ477_RS10225	ClcB-like voltage-gated chloride channel protein
231	0.51	0.20	9.57E-03	1.80E-02	66547226	AQ477_RS10230	TetR/AcrR family transcriptional regulator
176	1.95	0.21	6.18E-22	6.23E-21	66547227	AQ477_RS10235	efflux RND transporter periplasmic adaptor subunit
637	0.68	0.13	2.71E-07	1.00E-06	66547228	AQ477_RS10240	efflux RND transporter permease subunit
39	-0.20	0.34	5.23E-01	5.95E-01	66547229	AQ477_RS10245	efflux transporter outer membrane subunit
32	1.36	0.48	1.68E-03	3.71E-03	66547230	AQ477_RS10250	hypothetical protein
19	0.39	0.44	3.20E-01	3.95E-01	66547231	AQ477_RS10255	helix-turn-helix transcriptional regulator
43	1.24	0.34	1.14E-04	3.12E-04	66547232	AQ477_RS10260	DUF2975 domain-containing protein
201	-0.03	0.17	8.63E-01	8.94E-01	66547233	AQ477_RS10265	sigma 54-interacting transcriptional regulator
148	0.63	0.24	7.87E-03	1.51E-02	66547234	AQ477_RS10270	MBL fold metallo-hydrolase
222	-0.12	0.16	4.46E-01	5.20E-01	66547235	AQ477_RS10275	bifunctional protein tyrosine phosphatase family protein/NAD(P)/FAD-dependent oxidoreductase
15	0.73	0.48	8.69E-02	1.29E-01	66547236	AQ477_RS10280	sulfite exporter TauE/SafE family protein
421	-0.74	0.18	4.19E-05	1.20E-04	66547237	AQ477_RS10285	ABC transporter permease subunit
392	-0.21	0.20	2.68E-01	3.39E-01	66547238	AQ477_RS10290	ABC transporter permease subunit
572	0.64	0.15	1.49E-05	4.52E-05	66547239	potA	polyamine ABC transporter ATP-binding protein
3097	0.24	0.18	1.83E-01	2.45E-01	66547240	AQ477_RS10300	polyamine ABC transporter substrate-binding protein
5	0.47	0.72	3.74E-01	4.49E-01	66547241	AQ477_RS10305	Nramp family divalent metal transporter
45	0.97	0.35	3.31E-03	6.90E-03	66547242	AQ477_RS10310	DUF1289 domain-containing protein
1755	-4.57	0.18	4.54E-138	5.65E-136	66547243	AQ477_RS10315	outer membrane beta-barrel protein
1136	-3.17	0.13	5.74E-138	6.97E-136	66547244	AQ477_RS10320	nitronate monooxygenase family protein
556	-0.47	0.14	5.08E-04	1.23E-03	66547245	AQ477_RS10325	aldehyde dehydrogenase family protein
15	-0.55	0.48	1.92E-01	2.55E-01	66547246	AQ477_RS10330	porin
2761	0.14	0.12	2.37E-01	3.05E-01	66547247	AQ477_RS10335	ABC-F family ATPase
365	0.51	0.15	4.90E-04	1.19E-03	66547248	AQ477_RS10340	AsmA family protein
22	1.00	0.44	1.24E-02	2.28E-02	66547249	AQ477_RS10345	ATP-binding cassette domain-containing protein
68	-0.19	0.24	4.17E-01	4.92E-01	66547250	fetB	iron export ABC transporter permease subunit FetB
5	-0.11	0.65	8.19E-01	8.59E-01	66547251	AQ477_RS10355	hypothetical protein
147	-0.85	0.20	1.71E-05	5.16E-05	66547252	AQ477_RS10360	DUF6013 family protein
269	1.04	0.16	1.57E-10	7.73E-10	66547253	serB	phosphoserine phosphatase SerB
689	-0.27	0.13	3.74E-02	6.12E-02	66547254	AQ477_RS10370	cystathionine beta-lyase
121	-0.46	0.21	2.39E-02	4.12E-02	66547255	AQ477_RS10375	hypothetical protein
785	-0.34	0.17	3.61E-02	5.95E-02	66547256	AQ477_RS10380	acetyl-CoA C-acyltransferase family protein
136	0.31	0.24	1.98E-01	2.62E-01	66547257	AQ477_RS10385	sugar kinase
1424	-0.98	0.14	1.30E-12	7.50E-12	66547258	rimO	30S ribosomal protein S12 methylthiotransferase RimO
1586	-1.91	0.17	5.94E-29	8.41E-28	66547259	phaR	polyhydroxyalkanoate synthesis repressor PhaR
2135	-2.00	0.17	4.87E-33	8.01E-32	66547260	AQ477_RS10400	3-ketoacyl-ACP reductase
944	-1.33	0.14	5.10E-22	5.18E-21	66547261	AQ477_RS10405	acetyl-CoA C-acetyltransferase
1848	-1.49	0.16	3.43E-21	3.27E-20	66547262	phaC	class I poly(R)-hydroxyalkanoic acid synthase
72	0.56	0.26	2.43E-02	4.17E-02	66547263	pgeF	peptidoglycan editing factor PgeF
170	0.54	0.20	6.59E-03	1.28E-02	66547264	AQ477_RS10420	RluA family pseudouridine synthase
1249	-0.15	0.16	3.50E-01	4.24E-01	66547265	AQ477_RS10425	outer membrane protein assembly factor BamD
1121	-0.48	0.12	3.90E-05	1.12E-04	66547266	AQ477_RS10430	ATP-dependent DNA helicase
144	-1.02	0.24	1.29E-05	3.97E-05	66547267	AQ477_RS10435	YdcH family protein
462	-0.73	0.14	6.79E-08	2.68E-07	66547268	AQ477_RS10440	hypothetical protein
2352	-1.37	0.12	4.56E-31	6.90E-30	66547269	AQ477_RS10445	Tex family protein
1400	0.70	0.16	1.08E-05	3.34E-05	66547270	AQ477_RS10450	potassium transporter Kup
1045	-1.01	0.14	1.04E-12	6.06E-12	66547271	AQ477_RS10455	phosphoribosyltransferase
3847	-0.39	0.11	3.79E-04	9.43E-04	66547272	AQ477_RS10460	adenylosuccinate synthase
413	0.23	0.18	1.90E-01	2.53E-01	66547273	AQ477_RS10465	ATP phosphoribosyltransferase regulatory subunit
120	-0.32	0.25	1.91E-01	2.54E-01	66547274	AQ477_RS10470	DUF2065 domain-containing protein
463	0.56	0.18	1.92E-03	4.19E-03	66547275	AQ477_RS10475	protease modulator HflC
2177	0.62	0.11	1.93E-08	8.08E-08	66547276	hflK	FtsH protease activity modulator HflK
2437	-0.34	0.11	2.42E-03	5.19E-03	66547277	hflX	GTPase HflX
1292	-1.01	0.15	2.61E-11	1.37E-10	66547278	hfq	RNA chaperone Hfq
1301	-0.26	0.12	3.72E-02	6.11E-02	66547279	der	ribosome biogenesis GTPase Der
1905	-0.39	0.11	5.37E-04	1.29E-03	66547280	bamB	outer membrane protein assembly factor BamB
1103	-0.25	0.16	1.11E-01	1.60E-01	66547281	AQ477_RS10505	tetratricopeptide repeat protein
2654	-0.59	0.13	2.60E-06	8.58E-06	66547282	hisS	histidine--tRNA ligase
2223	-0.09	0.12	4.27E-01	5.02E-01	66547283	ispG	flavodoxin-dependent (E)-4-hydroxy-3-methylbut-2-enyl-diphosphate synthase
742	1.20	0.19	7.14E-11	3.61E-10	66547284	AQ477_RS10520	helix-turn-helix domain-containing protein
3333	0.67	0.12	1.31E-08	5.54E-08	66547285	rlmN	23S rRNA (adenine(2503)-C(2))-methyltransferase RlmN
2769	-0.54	0.18	1.75E-03	3.85E-03	66547286	ndk	nucleoside-diphosphate kinase
1105	-0.64	0.16	3.34E-05	9.69E-05	66547287	AQ477_RS10535	Bax inhibitor-1/YccA family protein
369	0.77	0.15	3.09E-07	1.14E-06	66547289	rlmD	23S rRNA (uracil(1939)-C(5))-methyltransferase RlmD
11	1.13	0.60	2.73E-02	4.63E-02	66547290	AQ477_RS10550	endonuclease/exonuclease/phosphatase family protein
629	-0.03	0.14	8.33E-01	8.70E-01	66547291	AQ477_RS10555	3'-5' exonuclease
3538	-1.31	0.14	4.83E-21	4.59E-20	66547292	rpoS	RNA polymerase sigma factor RpoS
974	-0.62	0.14	7.81E-06	2.46E-05	66547293	AQ477_RS10565	peptidoglycan DD-metalloendopeptidase family protein
253	0.75	0.20	1.27E-04	3.42E-04	66547294	AQ477_RS10570	protein-L-isoaspartate(D-aspartate) O-methyltransferase
1490	-0.17	0.12	1.44E-01	1.99E-01	66547295	surE	5'/3'-nucleotidase SurE
777	0.31	0.14	2.40E-02	4.13E-02	66547296	AQ477_RS10580	CaiB/BaiF CoA-transferase family protein
803	-0.50	0.15	1.00E-03	2.30E-03	66547297	recR	recombination mediator RecR
893	-0.92	0.17	4.45E-08	1.80E-07	66547298	AQ477_RS10590	YbaB/EbfC family nucleoid-associated protein
3655	-0.11	0.10	2.64E-01	3.35E-01	66547299	AQ477_RS10595	DNA polymerase III subunit gamma/tau
1198	-0.33	0.21	1.03E-01	1.50E-01	66547301	trxA	thioredoxin TrxA
8281	-0.51	0.15	5.25E-04	1.27E-03	66547302	rho	transcription termination factor Rho
68	1.19	0.32	9.43E-05	2.60E-04	66547303	AQ477_RS10620	MerR family transcriptional regulator
90	0.46	0.26	7.01E-02	1.07E-01	66547304	AQ477_RS10625	MFS transporter
108	0.67	0.22	1.87E-03	4.10E-03	66547305	AQ477_RS10630	zinc-dependent peptidase
1648	0.00	0.22	9.98E-01	9.98E-01	66547306	AQ477_RS10635	type B 50S ribosomal protein L31
411	1.32	0.15	1.56E-19	1.36E-18	66547307	AQ477_RS10640	UDP phosphate-alpha-4-amino-4-deoxy-L-arabinose arabinosyl transferase
163	0.87	0.21	3.14E-05	9.17E-05	66547308	AQ477_RS10645	MATE family efflux transporter
5	0.04	0.64	9.37E-01	9.55E-01	66547309	AQ477_RS10650	lipoic acid synthetase
22	-0.35	0.43	3.74E-01	4.48E-01	66547310	AQ477_RS10655	carboxymuconolactone decarboxylase family protein
51	-0.32	0.27	2.20E-01	2.87E-01	66547311	AQ477_RS10660	MerR family transcriptional regulator
52	-0.21	0.28	4.26E-01	5.01E-01	66547312	AQ477_RS10665	helix-hairpin-helix domain-containing protein
103	-1.47	0.22	5.98E-12	3.29E-11	66547313	AQ477_RS10670	YidB family protein
3692	-0.44	0.12	3.16E-04	7.94E-04	66547314	clpB	ATP-dependent chaperone ClpB
297	-0.65	0.18	2.38E-04	6.12E-04	66547315	AQ477_RS10680	Rrf2 family transcriptional regulator
86	-0.23	0.24	3.28E-01	4.02E-01	66547316	AQ477_RS10685	group III truncated hemoglobin
113	-1.01	0.21	9.07E-07	3.16E-06	66547317	moaE	molybdopterin synthase catalytic subunit MoaE
3	0.22	0.81	6.58E-01	7.20E-01	66547318	moaD	molybdopterin converting factor subunit 1
173	-0.04	0.23	8.53E-01	8.87E-01	66547319	AQ477_RS10700	molybdopterin molybdotransferase MoeA
1809	-2.16	0.14	8.87E-53	2.47E-51	66547320	thrC	threonine synthase
1294	-1.56	0.13	3.79E-36	6.69E-35	66547321	AQ477_RS10710	homoserine dehydrogenase
1906	-1.02	0.13	1.57E-14	1.05E-13	66547322	AQ477_RS10715	pyridoxal phosphate-dependent aminotransferase
142	0.65	0.19	5.15E-04	1.25E-03	66547323	AQ477_RS10720	Mth938-like domain-containing protein
223	1.07	0.18	9.30E-10	4.27E-09	66547324	AQ477_RS10725	glycosyltransferase family 39 protein
72	-0.85	0.25	4.88E-04	1.19E-03	66547325	AQ477_RS10730	SMR family transporter
906	-0.71	0.13	1.23E-08	5.21E-08	66547326	AQ477_RS10735	DegT/DnrJ/EryC1/StrS aminotransferase family protein
997	-1.06	0.14	9.03E-15	6.12E-14	66547327	AQ477_RS10740	glycosyltransferase
312	-0.74	0.17	1.58E-05	4.79E-05	66547328	AQ477_RS10745	formyltransferase
3248	-1.29	0.16	9.25E-16	6.69E-15	66547329	AQ477_RS10750	bifunctional UDP-4-keto-pentose/UDP-xylose synthase
972	-0.71	0.12	7.35E-09	3.18E-08	66547330	AQ477_RS10755	polysaccharide deacetylase family protein
425	-1.64	0.17	7.10E-22	7.15E-21	66547331	AQ477_RS10760	peroxiredoxin
3589	-1.63	0.14	3.02E-31	4.63E-30	66547332	AQ477_RS10765	PhoH family protein
163	0.84	0.20	1.20E-05	3.69E-05	66547333	AQ477_RS10770	C40 family peptidase
971	-0.34	0.14	1.57E-02	2.81E-02	66547334	AQ477_RS10780	inorganic phosphate transporter
745	0.02	0.17	9.30E-01	9.49E-01	66547335	AQ477_RS10785	DUF47 domain-containing protein
1700	0.03	0.14	8.56E-01	8.89E-01	66547336	AQ477_RS10790	replicative DNA helicase
5036	-0.38	0.15	7.68E-03	1.47E-02	66547337	rplI	50S ribosomal protein L9
2614	-0.26	0.17	1.25E-01	1.77E-01	66547338	rpsR	30S ribosomal protein S18
3167	0.54	0.14	8.74E-05	2.41E-04	66547339	priB	primosomal replication protein N
4313	0.34	0.16	3.03E-02	5.09E-02	66547340	rpsF	30S ribosomal protein S6
35	2.03	0.44	8.92E-07	3.11E-06	66547341	AQ477_RS10815	zf-HC2 domain-containing protein
54	0.85	0.30	2.90E-03	6.11E-03	66547342	AQ477_RS10820	RNA polymerase sigma factor
6	2.88	1.15	3.00E-03	6.29E-03	66547343	AQ477_RS10825	metallophosphoesterase
1	0.24	0.89	6.08E-01	6.75E-01	66547344	AQ477_RS10830	cupredoxin domain-containing protein
135	-0.19	0.24	4.14E-01	4.89E-01	66547345	AQ477_RS10835	LysR family transcriptional regulator
15	2.64	0.68	2.54E-05	7.50E-05	66547346	gcl	glyoxylate carboligase
8	0.92	0.65	8.22E-02	1.23E-01	66547347	hyi	hydroxypyruvate isomerase
4	1.14	1.02	8.81E-02	1.30E-01	66547348	AQ477_RS10850	2-hydroxy-3-oxopropionate reductase
237	-0.26	0.20	1.89E-01	2.51E-01	66547350	lysM	peptidoglycan-binding protein LysM
238	0.08	0.18	6.37E-01	7.01E-01	66547351	AQ477_RS10865	asparaginase
130	-2.11	0.22	2.90E-23	3.12E-22	66547352	AQ477_RS10870	PsiF family protein
36	0.33	0.32	2.72E-01	3.44E-01	66547353	AQ477_RS10875	membrane protein
2014	-1.04	0.14	1.01E-14	6.81E-14	66547354	AQ477_RS10880	YSC84-related protein
286	1.00	0.16	1.50E-10	7.44E-10	66547355	AQ477_RS10885	glycosyltransferase family 4 protein
107	0.79	0.25	1.20E-03	2.72E-03	66547356	AQ477_RS10890	AAA family ATPase
360	0.51	0.15	4.70E-04	1.15E-03	66547357	AQ477_RS10895	mechanosensitive ion channel
198	-0.49	0.17	3.60E-03	7.44E-03	66547358	AQ477_RS10900	Rap1a/Tai family immunity protein
1002	-0.88	0.17	6.75E-08	2.67E-07	66547359	AQ477_RS10905	ankyrin repeat domain-containing protein
467	-0.98	0.15	1.17E-11	6.30E-11	66547360	AQ477_RS10910	TatD family hydrolase
109	-0.34	0.22	1.19E-01	1.70E-01	66547361	AQ477_RS10915	GNAT family N-acetyltransferase
145	-0.02	0.23	9.20E-01	9.42E-01	66547362	AQ477_RS10920	DNA polymerase III subunit delta'
104	0.27	0.23	2.33E-01	3.01E-01	66547363	tmk	dTMP kinase
535	-0.28	0.14	3.91E-02	6.37E-02	66547364	mltG	endolytic transglycosylase MltG
291	0.66	0.19	2.80E-04	7.13E-04	66547365	AQ477_RS10935	folate-binding protein YgfZ
60	0.77	0.30	6.41E-03	1.26E-02	66547366	AQ477_RS10940	NRDE family protein
18	0.14	0.43	7.27E-01	7.82E-01	66547367	AQ477_RS10945	GNAT family N-acetyltransferase
52	0.35	0.29	2.13E-01	2.79E-01	66547368	AQ477_RS10950	alpha/beta hydrolase
111	-0.17	0.22	4.23E-01	4.98E-01	66547369	AQ477_RS10955	NADP-dependent oxidoreductase
119	-0.38	0.21	6.18E-02	9.56E-02	66547370	AQ477_RS10960	PaaI family thioesterase
125	-0.79	0.25	1.18E-03	2.68E-03	66547371	AQ477_RS10965	Dabb family protein
26	-0.20	0.40	5.79E-01	6.49E-01	66547372	AQ477_RS10970	hypothetical protein
219	0.44	0.18	1.16E-02	2.16E-02	66547373	AQ477_RS10980	acetyl-CoA C-acyltransferase
79	1.22	0.29	1.26E-05	3.87E-05	66547374	pncA	bifunctional nicotinamidase/pyrazinamidase
1156	-0.42	0.13	1.35E-03	3.04E-03	66547375	AQ477_RS10990	3-hydroxyacyl-CoA dehydrogenase NAD-binding domain-containing protein
166	-0.68	0.18	1.42E-04	3.81E-04	66547376	AQ477_RS10995	3-(methylthio)propionyl-CoA ligase
307	0.29	0.17	7.95E-02	1.19E-01	66547377	AQ477_RS11000	YdiU family protein
366	0.00	0.14	1.00E+00	1.00E+00	66547378	msrB	peptide-methionine (R)-S-oxide reductase MsrB
445	-0.20	0.17	2.35E-01	3.03E-01	66547379	AQ477_RS11010	septation protein A
118	-0.43	0.20	3.05E-02	5.12E-02	66547380	AQ477_RS11015	BolA family transcriptional regulator
1648	-0.82	0.18	2.41E-06	7.98E-06	66547381	AQ477_RS11020	peptidylprolyl isomerase
3311	-0.86	0.11	1.42E-14	9.46E-14	66547385	purL	phosphoribosylformylglycinamidine synthase
60	1.29	0.36	1.55E-04	4.11E-04	66547386	AQ477_RS11055	FAD-dependent oxidoreductase
30	0.23	0.44	5.56E-01	6.26E-01	66547387	AQ477_RS11060	bifunctional ADP-dependent NAD(P)H-hydrate dehydratase/NAD(P)H-hydrate epimerase
768	-1.69	0.13	2.52E-38	4.70E-37	66547388	pgi	glucose-6-phosphate isomerase
38	1.33	0.39	2.76E-04	7.04E-04	66547389	AQ477_RS11070	ABC transporter ATP-binding protein
114	0.94	0.23	3.18E-05	9.27E-05	66547390	AQ477_RS11075	arylesterase
1465	0.54	0.12	7.19E-06	2.28E-05	66547391	AQ477_RS11080	SurA N-terminal domain-containing protein
26	-0.42	0.37	2.19E-01	2.85E-01	66547393	AQ477_RS11095	hypothetical protein
146	-0.61	0.20	1.55E-03	3.44E-03	66547394	AQ477_RS11100	BCAM0308 family protein
385	-5.69	0.28	2.91E-95	1.95E-93	66547395	AQ477_RS11105	HPF/RaiA family ribosome-associated protein
14382	-1.45	0.15	1.40E-21	1.38E-20	66547397	lon	endopeptidase La
6961	-1.38	0.14	7.38E-24	8.12E-23	66547398	clpX	ATP-dependent Clp protease ATP-binding subunit ClpX
3006	-1.25	0.13	6.24E-21	5.89E-20	66547399	clpP	ATP-dependent Clp endopeptidase proteolytic subunit ClpP
6902	-1.05	0.15	3.38E-13	2.06E-12	66547400	tig	trigger factor
9	0.80	0.63	1.18E-01	1.68E-01	66547401	AQ477_RS11135	glycerate kinase
36	-0.26	0.31	3.84E-01	4.59E-01	66547402	AQ477_RS11140	MarR family transcriptional regulator
27	0.56	0.40	1.33E-01	1.86E-01	66547403	AQ477_RS11150	2-dehydropantoate 2-reductase
74	1.53	0.27	4.40E-09	1.94E-08	66547404	AQ477_RS11155	LuxR C-terminal-related transcriptional regulator
4	0.96	1.00	1.20E-01	1.71E-01	66547405	AQ477_RS11160	porin
1	0.78	1.31	1.28E-01	1.81E-01	66547406	AQ477_RS11165	MFS transporter
4	0.62	0.78	2.67E-01	3.38E-01	66547407	AQ477_RS11170	class II histone deacetylase
123	1.50	0.22	2.96E-12	1.66E-11	66547408	AQ477_RS11175	phospholipase D family protein
139	0.64	0.21	2.04E-03	4.42E-03	66547409	AQ477_RS11180	MEKHLA domain-containing protein
351	-1.22	0.18	5.45E-12	2.99E-11	66547410	AQ477_RS11185	hypothetical protein
282	-0.06	0.15	6.69E-01	7.32E-01	66547411	AQ477_RS11190	PAAR domain-containing protein
41	1.21	0.37	5.30E-04	1.28E-03	66547412	AQ477_RS11195	DUF4123 domain-containing protein
282	-0.49	0.16	2.13E-03	4.60E-03	66547413	AQ477_RS11200	hypothetical protein
108	1.86	0.25	3.07E-14	2.01E-13	66547415	hpnD	presqualene diphosphate synthase HpnD
173	1.01	0.19	1.04E-07	4.03E-07	66547416	AQ477_RS11225	DUF1501 domain-containing protein
262	1.63	0.17	5.17E-22	5.24E-21	66547417	AQ477_RS11230	DUF1800 domain-containing protein
9	0.55	0.64	2.82E-01	3.55E-01	66547418	AQ477_RS11235	hypothetical protein
755	-0.19	0.13	1.55E-01	2.12E-01	66547419	ompR	two-component system response regulator OmpR
618	1.18	0.13	2.54E-19	2.20E-18	66547420	AQ477_RS11245	ATP-binding protein
8052	-1.99	0.17	2.75E-34	4.64E-33	66547421	AQ477_RS11250	peroxiredoxin
714	-1.23	0.16	4.68E-15	3.23E-14	66547422	AQ477_RS11255	carboxymuconolactone decarboxylase family protein
89	-0.24	0.23	2.89E-01	3.62E-01	66547423	ispF	2-C-methyl-D-erythritol 2,4-cyclodiphosphate synthase
185	0.47	0.21	2.39E-02	4.12E-02	66547424	ispD	2-C-methyl-D-erythritol 4-phosphate cytidylyltransferase
1494	-0.91	0.12	3.71E-14	2.40E-13	66547425	mfd	transcription-repair coupling factor
2	-0.11	0.83	8.15E-01	8.56E-01	66547426	AQ477_RS11275	crotonase
220	-0.53	0.17	1.19E-03	2.69E-03	66547427	argE	acetylornithine deacetylase
121	-0.96	0.22	6.00E-06	1.91E-05	66547428	AQ477_RS11285	threonine/serine dehydratase
7	0.68	0.69	2.04E-01	2.69E-01	66547429	AQ477_RS11290	DUF3574 domain-containing protein
564	0.56	0.13	2.14E-05	6.36E-05	66547430	AQ477_RS11295	penicillin-binding protein 1A
462	-0.60	0.16	1.54E-04	4.09E-04	66547431	AQ477_RS11300	PspA/IM30 family protein
233	-0.34	0.17	4.68E-02	7.49E-02	66547432	AQ477_RS11305	tetratricopeptide repeat protein
180	-0.68	0.22	1.41E-03	3.16E-03	66547433	mscL	large conductance mechanosensitive channel protein MscL
88	-0.04	0.27	8.60E-01	8.92E-01	66547434	AQ477_RS11315	hypothetical protein
27	0.84	0.40	2.23E-02	3.87E-02	66547435	AQ477_RS11320	NAD(P)-dependent oxidoreductase
2	-0.02	0.82	9.66E-01	9.76E-01	66547436	AQ477_RS11325	dodecin family protein
139	-1.04	0.20	9.72E-08	3.79E-07	66547437	AQ477_RS11330	LysR substrate-binding domain-containing protein
41	0.62	0.31	3.34E-02	5.55E-02	66547438	AQ477_RS11335	8-oxoguanine deaminase
9	0.26	0.59	5.87E-01	6.56E-01	66547439	uraH	hydroxyisourate hydrolase
99	0.41	0.22	5.84E-02	9.08E-02	66547440	AQ477_RS11345	urate hydroxylase PuuD
12	0.49	0.53	2.84E-01	3.57E-01	66547441	AQ477_RS11350	hypothetical protein
26	-0.99	0.39	5.51E-03	1.09E-02	66547442	AQ477_RS11355	ureidoglycolate lyase
126	-0.97	0.21	1.74E-06	5.87E-06	66547443	alc	allantoicase
38	-1.07	0.32	4.61E-04	1.13E-03	66547444	uraD	2-oxo-4-hydroxy-4-carboxy-5-ureidoimidazoline decarboxylase
199	-0.78	0.19	3.55E-05	1.03E-04	66547445	puuE	allantoinase PuuE
3	0.57	0.88	3.01E-01	3.74E-01	66547446	AQ477_RS11375	aspartate/glutamate racemase family protein
46	1.16	0.35	4.18E-04	1.03E-03	66547447	AQ477_RS11380	NCS1 family nucleobase:cation symporter-1
41	0.62	0.44	1.23E-01	1.74E-01	66547448	AQ477_RS11385	GntR family transcriptional regulator
259	0.71	0.16	5.11E-06	1.64E-05	66547449	ldcA	muramoyltetrapeptide carboxypeptidase
46	2.04	0.47	3.45E-06	1.12E-05	66547450	tadA	tRNA adenosine(34) deaminase TadA
79	0.27	0.23	2.38E-01	3.06E-01	66547451	AQ477_RS11400	DUF1992 domain-containing protein
14	1.21	0.56	1.31E-02	2.39E-02	66547452	AQ477_RS11405	DUF1993 family protein
1780	-1.06	0.15	2.47E-13	1.52E-12	66547454	guaA	glutamine-hydrolyzing GMP synthase
234	0.03	0.18	8.62E-01	8.93E-01	66547455	AQ477_RS11420	hypothetical protein
5590	-0.52	0.10	3.18E-07	1.17E-06	66547456	guaB	IMP dehydrogenase
7	1.21	0.78	4.48E-02	7.19E-02	66547457	AQ477_RS11430	DUF899 domain-containing protein
6	0.52	0.67	3.14E-01	3.88E-01	66547458	AQ477_RS11435	hypothetical protein
43	-0.02	0.30	9.40E-01	9.57E-01	66547459	AQ477_RS11440	PQQ-binding-like beta-propeller repeat protein
26	1.13	0.42	3.38E-03	7.02E-03	66547460	AQ477_RS11445	DMT family transporter
56	1.35	0.33	1.96E-05	5.85E-05	66547461	AQ477_RS11450	RnfH family protein
568	-0.26	0.18	1.40E-01	1.95E-01	66547462	AQ477_RS11455	type II toxin-antitoxin system RatA family toxin
643	-0.45	0.16	4.88E-03	9.80E-03	66547463	smpB	SsrA-binding protein SmpB
475	-0.70	0.15	5.16E-06	1.66E-05	66547464	AQ477_RS11465	SPFH/Band 7/PHB domain protein
29	1.02	0.39	4.81E-03	9.69E-03	66547465	AQ477_RS11470	hypothetical protein
6337	-0.68	0.13	7.34E-08	2.89E-07	66547466	ppsA	phosphoenolpyruvate synthase
33	0.14	0.39	7.03E-01	7.61E-01	66547467	AQ477_RS11480	pseudo
97	-0.18	0.22	3.91E-01	4.67E-01	66547468	AQ477_RS11485	S53 family peptidase
821	-1.37	0.17	1.03E-15	7.40E-15	66547469	AQ477_RS11490	kinase/pyrophosphorylase
152	-0.53	0.19	3.95E-03	8.07E-03	66547470	AQ477_RS11495	RNA methyltransferase
171	-1.28	0.18	5.45E-13	3.25E-12	66547471	rnhB	ribonuclease HII
1024	-1.04	0.12	4.43E-17	3.45E-16	66547472	lpxB	lipid-A-disaccharide synthase
1864	-1.62	0.15	6.65E-29	9.37E-28	66547473	lpxA	acyl-ACP--UDP-N-acetylglucosamine O-acyltransferase
894	-1.38	0.15	1.08E-19	9.52E-19	66547474	fabZ	3-hydroxyacyl-ACP dehydratase FabZ
1177	-0.82	0.13	3.41E-10	1.63E-09	66547475	lpxD	UDP-3-O-(3-hydroxymyristoyl)glucosamine N-acyltransferase
1163	-1.27	0.13	2.21E-22	2.29E-21	66547476	AQ477_RS11525	OmpH family outer membrane protein
8235	-1.09	0.14	9.39E-16	6.77E-15	66547477	bamA	outer membrane protein assembly factor BamA
718	-0.61	0.13	1.12E-06	3.87E-06	66547478	rseP	RIP metalloprotease RseP
581	-0.60	0.15	3.80E-05	1.09E-04	66547479	AQ477_RS11540	1-deoxy-D-xylulose-5-phosphate reductoisomerase
292	0.42	0.19	2.29E-02	3.96E-02	66547480	AQ477_RS11545	phosphatidate cytidylyltransferase
1206	-0.02	0.14	8.63E-01	8.94E-01	66547481	uppS	polyprenyl diphosphate synthase
3666	-1.33	0.11	2.59E-32	4.11E-31	66547482	frr	ribosome recycling factor
3036	-0.31	0.14	2.79E-02	4.72E-02	66547483	pyrH	UMP kinase
5599	-0.96	0.13	9.98E-15	6.75E-14	66547484	tsf	translation elongation factor Ts
9217	-0.23	0.14	9.39E-02	1.38E-01	66547485	rpsB	30S ribosomal protein S2
1503	-0.72	0.18	5.46E-05	1.54E-04	66547486	map	type I methionyl aminopeptidase
1004	-0.37	0.13	3.05E-03	6.39E-03	66547487	AQ477_RS11580	[protein-PII] uridylyltransferase
227	-1.03	0.17	6.22E-10	2.91E-09	66547488	def	peptide deformylase
925	-0.52	0.12	1.48E-05	4.49E-05	66547489	ligA	NAD-dependent DNA ligase LigA
703	-1.38	0.13	3.53E-28	4.79E-27	66547490	AQ477_RS11605	cell division protein FtsZ
2042	-0.89	0.12	8.45E-14	5.38E-13	66547491	smc	chromosome segregation protein SMC
50	1.14	0.30	7.81E-05	2.16E-04	66547492	AQ477_RS11615	DMT family transporter
316	1.02	0.18	1.73E-08	7.28E-08	66547493	dapC	succinyldiaminopimelate transaminase
1502	-0.43	0.11	1.47E-04	3.91E-04	66547494	dapD	2,3,4,5-tetrahydropyridine-2,6-dicarboxylate N-succinyltransferase
179	-0.37	0.18	3.48E-02	5.76E-02	66547495	AQ477_RS11630	ArsC family reductase
342	-0.17	0.15	2.55E-01	3.25E-01	66547496	dapE	succinyl-diaminopimelate desuccinylase
244	-0.70	0.17	1.95E-05	5.83E-05	66547497	prmB	50S ribosomal protein L3 N(5)-glutamine methyltransferase
130	-0.19	0.20	3.27E-01	4.02E-01	66547498	cls	cardiolipin synthase
197	-0.40	0.21	5.36E-02	8.44E-02	66547499	AQ477_RS11650	glutathione peroxidase
900	-0.63	0.12	7.58E-08	2.98E-07	66547500	AQ477_RS11655	ATP-binding cassette domain-containing protein
50	0.97	0.31	1.13E-03	2.57E-03	66547501	AQ477_RS11660	DUF2866 domain-containing protein
597	-0.42	0.15	3.93E-03	8.04E-03	66547502	radA	DNA repair protein RadA
477	0.14	0.14	3.08E-01	3.81E-01	66547503	alr	alanine racemase
501	0.74	0.17	1.61E-05	4.88E-05	66547504	lplT	lysophospholipid transporter LplT
36	0.79	0.37	2.25E-02	3.91E-02	66547505	thiD	bifunctional hydroxymethylpyrimidine kinase/phosphomethylpyrimidine kinase
116	-0.66	0.20	7.03E-04	1.67E-03	66547506	AQ477_RS11685	DUF1853 family protein
152	-1.08	0.21	2.02E-07	7.57E-07	66547507	rimI	ribosomal protein S18-alanine N-acetyltransferase
50	-0.10	0.28	6.92E-01	7.51E-01	66547508	tsaB	tRNA (adenosine(37)-N6)-threonylcarbamoyltransferase complex dimerization subunit type 1 TsaB
207	-0.87	0.19	3.85E-06	1.25E-05	66547509	AQ477_RS11705	acyl-CoA-binding protein
6316	1.83	0.14	4.21E-42	8.85E-41	66547510	AQ477_RS11710	DEAD/DEAH box helicase
2566	-1.22	0.13	2.11E-20	1.92E-19	66547511	aceA	isocitrate lyase
8	0.42	0.59	3.93E-01	4.68E-01	66547512	AQ477_RS11720	universal stress protein
51	0.62	0.29	2.64E-02	4.50E-02	66547513	AQ477_RS11725	LysR family transcriptional regulator
23	2.30	0.55	5.71E-06	1.83E-05	66547514	AQ477_RS11730	haloacid dehalogenase type II
505	-1.70	0.17	5.72E-25	6.61E-24	66547515	aceB	malate synthase A
57	1.36	0.30	1.50E-06	5.07E-06	66547516	AQ477_RS11740	gamma-glutamylcyclotransferase
44	2.41	0.45	2.61E-08	1.07E-07	66547517	rraA	ribonuclease E activity regulator RraA
16	0.46	0.49	2.81E-01	3.54E-01	66547518	AQ477_RS11750	helix-turn-helix transcriptional regulator
143	2.43	0.23	6.05E-27	7.66E-26	66547519	AQ477_RS11755	GNAT family N-acetyltransferase
1488	-0.15	0.12	1.86E-01	2.48E-01	66547525	gltX	glutamate--tRNA ligase
227	0.86	0.17	2.22E-07	8.28E-07	66547526	AQ477_RS11790	patatin-like phospholipase family protein
1199	0.34	0.18	5.54E-02	8.68E-02	66547527	AQ477_RS11795	C40 family peptidase
132	-0.96	0.21	2.08E-06	6.97E-06	66547528	AQ477_RS11800	dipeptide ABC transporter ATP-binding protein
175	-0.90	0.18	3.58E-07	1.31E-06	66547529	AQ477_RS11805	ABC transporter permease
179	0.02	0.18	9.19E-01	9.41E-01	66547530	AQ477_RS11810	ABC transporter permease subunit
431	-0.93	0.15	4.20E-10	1.99E-09	66547531	AQ477_RS11815	extracellular solute-binding protein
1253	-0.88	0.13	1.85E-12	1.05E-11	66547532	fabI	enoyl-ACP reductase FabI
60	1.09	0.28	6.96E-05	1.95E-04	66547533	AQ477_RS11825	PXPV repeat protein
60	1.23	0.29	1.03E-05	3.21E-05	66547534	AQ477_RS11835	molybdopterin oxidoreductase family protein
42	1.01	0.42	8.12E-03	1.55E-02	66547535	AQ477_RS11840	TetR/AcrR family transcriptional regulator
74	-0.17	0.26	4.86E-01	5.60E-01	66547536	map	type I methionyl aminopeptidase
21	-0.67	0.42	7.59E-02	1.15E-01	66547537	AQ477_RS11860	ParD-like family protein
41	-0.33	0.32	2.77E-01	3.49E-01	66547538	AQ477_RS11865	lyase family protein
21	-0.12	0.40	7.42E-01	7.95E-01	66547539	AQ477_RS11870	cysteine synthase family protein
29	-0.57	0.35	8.25E-02	1.23E-01	66547540	AQ477_RS11875	kinase
38	-1.47	1.18	3.38E-02	5.60E-02	66547541	cysD	sulfate adenylyltransferase subunit CysD
62	-1.24	0.27	1.49E-06	5.05E-06	66547542	AQ477_RS11885	galactosyltransferase-related protein
35	-0.68	0.36	4.19E-02	6.76E-02	66547543	AQ477_RS11890	phosphoserine transaminase
43	-0.70	0.30	1.32E-02	2.40E-02	66547544	AQ477_RS11895	acyltransferase
6	0.06	0.61	8.98E-01	9.22E-01	66547545	AQ477_RS11900	hypothetical protein
15	0.14	0.45	7.29E-01	7.84E-01	66547546	AQ477_RS11905	transketolase
27	-0.19	0.36	5.72E-01	6.42E-01	66547547	AQ477_RS11910	transketolase
9	0.72	0.67	1.71E-01	2.31E-01	66547548	AQ477_RS11915	sulfotransferase
52	-0.53	0.27	4.27E-02	6.87E-02	66547549	AQ477_RS11920	ATP-grasp fold amidoligase family protein
23	0.17	0.41	6.52E-01	7.15E-01	66547550	AQ477_RS11925	methyltransferase domain-containing protein
44	-0.07	0.29	7.95E-01	8.39E-01	66547551	AQ477_RS11930	TauD/TfdA family dioxygenase
16	-0.07	0.44	8.50E-01	8.84E-01	66547552	AQ477_RS11935	sulfotransferase family 2 domain-containing protein
179	0.54	0.19	4.46E-03	9.04E-03	66547553	AQ477_RS11940	non-ribosomal peptide synthetase
17	1.58	0.54	1.01E-03	2.33E-03	66547554	AQ477_RS11945	FAD/NAD(P)-binding protein
24	1.62	0.46	1.22E-04	3.32E-04	66547555	AQ477_RS11950	MFS transporter
35	1.39	0.37	8.02E-05	2.22E-04	66547556	AQ477_RS11955	non-ribosomal peptide synthetase
52	1.73	0.33	4.90E-08	1.97E-07	66547557	cysC	adenylyl-sulfate kinase
65	0.27	0.25	2.72E-01	3.44E-01	66547558	AQ477_RS11965	efflux RND transporter periplasmic adaptor subunit
240	-1.05	0.16	4.44E-11	2.28E-10	66547559	AQ477_RS11970	efflux RND transporter permease subunit
12	-0.17	0.49	6.97E-01	7.55E-01	66547560	AQ477_RS11975	hypothetical protein
154	1.01	0.21	1.31E-06	4.50E-06	66547561	AQ477_RS11980	autotransporter domain-containing esterase
133	1.08	0.21	1.01E-07	3.94E-07	66547562	AQ477_RS11985	DHH family phosphoesterase
3	0.21	0.87	6.54E-01	7.17E-01	66547563	tnpB	IS66 family insertion sequence element accessory protein TnpB
44	-1.83	0.31	1.22E-09	5.55E-09	66547566	AQ477_RS12015	UvrD-helicase domain-containing protein
313	-1.67	0.19	9.79E-19	8.31E-18	66547567	AQ477_RS12020	pseudo
3851	0.01	0.15	9.62E-01	9.73E-01	66547570	AQ477_RS12040	aspartate kinase
74	1.15	0.28	2.06E-05	6.13E-05	66547571	tilS	tRNA lysidine(34) synthetase TilS
778	0.23	0.12	5.71E-02	8.92E-02	66547572	AQ477_RS12050	acetyl-CoA carboxylase carboxyltransferase subunit alpha
772	-0.65	0.14	4.56E-06	1.47E-05	66547573	AQ477_RS12055	DNA-3-methyladenine glycosylase
2525	-0.29	0.14	2.95E-02	4.97E-02	66547574	cysS	cysteine--tRNA ligase
355	-0.78	0.15	1.10E-07	4.26E-07	66547575	AQ477_RS12065	tetratricopeptide repeat protein
1604	-1.82	0.17	1.40E-28	1.93E-27	66547576	AQ477_RS12070	peptidylprolyl isomerase
3912	-2.33	0.18	6.00E-41	1.23E-39	66547577	AQ477_RS12075	peptidylprolyl isomerase
727	-1.03	0.14	4.67E-13	2.81E-12	66547578	AQ477_RS12080	UDP-2,3-diacylglucosamine diphosphatase
115	1.04	0.22	1.57E-06	5.34E-06	66547579	cysE	serine O-acetyltransferase
127	-0.08	0.21	6.90E-01	7.49E-01	66547580	AQ477_RS12095	RNA methyltransferase
[truncated: 3,230 more rows]
