# Supplementary material for: Phage-induced efflux down-regulation boosts antibiotic efficacy
Source: PLoS Pathog. 2024 Jun 28;20(6):e1012361. doi: 10.1371/journal.ppat.1012361 (PMC11239113; doi:10.1371/journal.ppat.1012361)
Supplement: S11 File — Numerical values for the data reported in S7 Fig. (XLSX) [file ppat.1012361.s024.xlsx]

## Sheet: Sheet1
	Bacterial transcriptome PCA plot							Phage transcriptome PCA plot
		PC1	PC2	group	condition	name			PC1	PC2	group	condition	name
	JPos1	-28.3025	-6.77757	untreated	untreated	JPos1		acotreat4	-0.231736	0.136846	cotreat	cotreat	acotreat4
	KPos2	-27.3761	-5.94168	untreated	untreated	KPos2		bcotreat5	-0.341283	-0.218831	cotreat	cotreat	bcotreat5
	LPos3	-25.6274	-3.44495	untreated	untreated	LPos3		ccotreat6	-0.41218	-0.265229	cotreat	cotreat	ccotreat6
	acotreat4	21.8637	-2.23098	cotreat	cotreat	acotreat4		dphage3	0.165429	0.481313	phage	phage	dphage3
	bcotreat5	23.9115	-0.0271265	cotreat	cotreat	bcotreat5		ephage4	0.671779	-0.404879	phage	phage	ephage4
	ccotreat6	24.4426	0.238077	cotreat	cotreat	ccotreat6		fphage5	0.147992	0.27078	phage	phage	fphage5
	dphage3	22.2661	-1.1259	phage	phage	dphage3
	ephage4	23.8336	0.182612	phage	phage	ephage4
	fphage5	23.2744	-0.179479	phage	phage	fphage5
	gcip1	-19.2667	6.85452	cip	cip	gcip1
	hcip2	-19.0158	6.9754	cip	cip	hcip2
	icip3	-20.0034	5.47708	cip	cip	icip3
