# Supplementary material for: Phage-induced efflux down-regulation boosts antibiotic efficacy
Source: PLoS Pathog. 2024 Jun 28;20(6):e1012361. doi: 10.1371/journal.ppat.1012361 (PMC11239113; doi:10.1371/journal.ppat.1012361)
Supplement: S16 File — Numerical values for the data reported in Fig 6. (XLSX) [file ppat.1012361.s029.xlsx]

## Sheet: Data A
Fluorescence (a.u.)
Ciprofloxacin-NBD		Syto9
Combination therapy	Monotherapy	Combination therapy	Monotherapy
7.157	0	419	300
24.867	0	374	199
343.585	0	532	254
326.136	0	425	281
364.594	241.963	319	141
342.669	22.064	785	297
11.516	0	182	361
16.198	0	417	182
0	0	406	288
4.81	0	440	242
22.021	0	369	167
206.68	0	521	198
52.62	0	473	248
53.055	0.693	287	287
88.24	9.801	321	272
100.003	24.073	395	307
144.553	0	372	303
0	0	403	115
211.349	0	389	111
0	0	462	171
259.628	0	520	270
250.872	0	227	244
328.51	0	267	222
223.17	0	462	260
39.545	0	477	172
472.606	0	586	173
466.454	22.018	206	130
0	11	281	147
31.833	0	306	242
424.858	0	544	224
58.562	0	380	294
41.677	0	376	475
386.12	10.726	392	225
484.972	32.637	459	248
438.647	0	393	330
430.867	0	404	107
283.168	0	358	134
440.078	0	510	161
29.546	199.842	594	68
350.754	0	441	419
7.429	0	413	272
34.044	109.019	662	170
374.482	0	609	15
581.789	0	157	119
154.199	0	199	189
408.879	0	304	211
511.294	0	303	280
148.658	0	488	288
89.091	0	467	236
91.685	0	493	271
105.982	0	200	220
121.606	0	174	179
147.476	0	250	425
32.851	0	279	181
411.912	0	350	158
323.206	0	200	364
268.031	0	461	323
104.908	0	645	304
11.678	0	580	236
0*	0	545	387
229.76*	0	481	449
191.275*	0	271	472
0*	0	254	246
7.991*	0	497	252
8.195*	0	212	413
16.558*	0	233	228
0*	0	339	124
0*	0	310	113
5.765*	0	423	240
9.443*	0	420	134
25.437*	0	576	364
0*	0	692	268
0*	0	372	45
11.659*	0	453	270
320.066*	0	542	198
17.266*	0	478	188
289.243*	0	410	202
0*	0	601	112
0*	0	485	214
0*	0	447	254
10.455*	0	305	201
232.151	0	615	151
48.401	0	780	124
0	0	1172	106
0	0	1197	208
6.982	0	270	252
26.943	0	237	332
380.884	0	438	97
383.815	0	326	183
0	0	371	208
0.586	0	454	162
262.381	0	382	494
174.97	0	456	309
302.333	0	484	154
251.51	0	529	254
11.088	0	402	100
5.023	0	474	72
0*	0	312	176
215.843*	0	632	399
0*	0
0*
0*
0.01*
2.438*
6.559*
354.562*
411.807*
0*
0*
0*
0*
384.802*
447.379*
0*
0*
0*
0*
290.804
309.422
348.742
8.025
18.132
279.131
433.925
0
5.895
322.384
60.832
206.604
47.433
54.974
127.264
400.626
606.973
0
0
0
0
163.095
236.6
514.105
0
