# Supplementary material for: Phage-induced efflux down-regulation boosts antibiotic efficacy
Source: PLoS Pathog. 2024 Jun 28;20(6):e1012361. doi: 10.1371/journal.ppat.1012361 (PMC11239113; doi:10.1371/journal.ppat.1012361)
Supplement: S17 File — Numerical values for the data reported in S9 Fig. (XLSX) [file ppat.1012361.s030.xlsx]

## Sheet: Data A
Cell length (µm)
Untreated control	Combination therapy	Phage monotherapy
3.01019	2.89005	2.8162
2.33333	2.77778	2.22222
2.33333	2.77778	2.33333
2.44444	2.77778	2.44444
2.55556	2.88889	2.44444
2.55556	3	2.55556
2.55556	3	2.66667
2.66667	3.11111	2.88889
2.88889	1.66667	3
2.88889	1.66667	3.22222
3	1.66667	3.33333
3.33333	1.66667	3.77778
1.77778	1.77778	4.11111
1.88889	1.88889	4.44444
1.88889	2.11111	2.22222
2	2.22222	2.44444
2.11111	2.33333	2.77778
2.22222	2.44444	3.22222
2.55556	2.44444	3.66667
2.77778	2.66667	3.88889
3	2.88889	4.22222
3.33333	3.22222	2.22222
3.66667	1.77778	2.55556
4.22222	2	2.77778
4.55556	2.44444	2.88889
2.88889	2.66667	3.44444
3	3	3.77778
3.44444	3.33333	2.11111
3.55556	4	2.33333
4.22222	2.11111	2.66667
2.33333	2.44444	3.11111
2.55556	2.88889	3.77778
3	3.33333	2.11111
3.33333	3.77778	2.33333
3.88889	2.22222	2.44444
2.33333	2.55556	3
2.66667	3	3.33333
3	3.33333	3.88889
3.55556	3.77778	2.11111
4.11111	2.22222	2.33333
4.66667	2.33333	2.88889
2.55556	2.55556	3.44444
2.88889	2.77778	3.88889
3.44444	3.11111	2.11111
3.88889	3.55556	2.22222
4.11111	3.88889	2.66667
2.22222	2.11111	3
2.66667	2.44444	3.44444
3	2.77778	3.88889
3.66667	3	2.11111
3.88889	3.66667	2.33333
4.55556	4.22222	2.88889
2.55556	2.33333	3.44444
2.77778	2.55556	3.77778
3.33333	2.77778	2
3.66667	3.33333	2.44444
1.88889	1.66667	2.33333
2	1.66667	2.44444
2	1.77778	2.66667
2	1.77778	2.88889
2.22222	1.88889	3.55556
2.33333	2	3.77778
2.44444	2.22222	4.11111
2.55556	2.33333	2.22222
2.88889	2.44444	2.44444
3.22222	2.66667	2.66667
3.44444	2.66667	2.77778
4	3	3.55556
4.44444	3.22222	4.11111
2.66667	3.55556	1.88889
2.77778	1.77778	2.44444
3.22222	2	2.77778
3.77778	2.44444	3.22222
4.33333	2.66667	3.88889
2.11111	3.11111	2
2.33333	3.22222	2.22222
2.88889	3.88889	2.33333
3.22222	2	2.77778
3.77778	2.22222	3
2.11111	2.66667	3.66667
2.55556	3.11111	2.11111
2.77778	3.55556	2.55556
3.44444	2.22222	2.88889
4	2.55556	3.33333
4.33333	2.88889	3.66667
2.55556	3.44444	2
2.77778	3.66667	2.22222
3.22222	2.11111	2.77778
3.88889	2.22222	3.11111
4.22222	2.66667	3.55556
2.22222	2.88889	4
2.55556	3.22222	2.22222
2.88889	3.66667	2.55556
3.44444	4	2.77778
3.77778	2.11111	3.55556
4.33333	2.55556	3.88889
2.33333	3	2
2.66667	3.33333	2.33333
3	3.88889	2.22222
3.44444	4.44444	2.33333
2.66667	2.33333	2.66667
2.77778	2.55556	3.11111
3	2.88889	3.66667
3.44444	3.44444	3.77778
3.77778	1.88889	2.33333
2.33333	2.11111	2.77778
2.66667	2.33333	3.11111
2.77778	2.55556	3.55556
3.33333	2.77778	4.11111
3.88889	3.33333	2.11111
2	3.66667	2.44444
2.44444	2.11111	2.66667
2.77778	2.22222	2.88889
3	2.44444	3.33333
3.66667	2.77778	3.88889
4	3.11111	2
2.44444	2.11111	2.22222
2.88889	2.33333	2.77778
3.11111	2.77778	3
3.66667	3.22222	3.55556
3.88889	3.55556	2
2.33333	2.11111	2.44444
2.66667	2.22222	2.77778
3	2.55556	3.22222
3.44444	2.88889	3.66667
4.22222	3.22222	4
4.55556	3.66667	2
2.44444	4.22222	2.22222
2.66667	2.33333	3
2.88889	2.77778	3.55556
3.66667	3.11111	3.77778
2.66667	3.44444	2.11111
2.88889	3.88889	2.33333
3.33333	4.22222	2.11111
3.66667	2.33333	2.33333
3.88889	2.44444	2.66667
2.55556	3	3
2.88889	3.33333	3.66667
3	2	4.11111
3.55556	2.22222	2.11111
4	2.66667	2.66667
2.11111	3	2.88889
2.22222	3.33333	3.44444
2.77778	3.88889	4
3	4.22222	2
3.55556	2.33333	2.22222
3.77778	2.44444	2.55556
2.66667	2.88889	3
2.88889	3.11111	3.44444
3	3.33333	3.77778
3.88889	2.11111	1.88889
4.22222	2.33333	2.22222
2.22222	2.77778	2.88889
2.77778	3.11111	3
2.88889	3.66667	3.66667
3.33333	2.22222	1.88889
3.88889	2.33333	2.33333
4.33333	2.66667	2.66667
2.22222	3.11111	3.11111
2.66667	3.44444	3.44444
3	3.88889	3.77778
3.77778	4.33333	2.11111
2.22222	2.22222	2.55556
2.55556	2.66667	3.22222
2.88889	3	3.66667
3.44444	3.33333	3.88889
3.88889	3.77778	2.22222
2.22222	4.11111	2.33333
2.44444	2.44444	1.88889
3	2.55556	2.22222
3.33333	3.22222	2.55556
3.88889	3.55556	3.22222
4.55556	2.11111	3.88889
2.33333	2.33333	2.22222
3	2.55556	2.44444
3.11111	3.11111	2.77778
4	3.33333	3.22222
4.44444	1.88889	3.66667
2.44444	2.11111	4.22222
2.66667	2.44444	2.11111
2.88889	2.77778	2.55556
3.33333	3.22222	2.66667
3.77778	2	3
4.44444	2.11111	3.33333
2.33333	2.44444	1.77778
2.55556	2.66667	1.88889
3	3.11111	2.44444
3.11111	3.33333	2.88889
2.22222	3.66667	3
2.55556	2.33333	3.44444
3	2.77778	2.33333
3.33333	3.33333	2.55556
3.55556	3.55556	2.88889
2.22222	2.11111	3.44444
2.66667	2.44444	3.66667
3.22222	2.66667	2
3.66667	3.22222	2.11111
4	3.55556	2
2.33333	1.88889	2.44444
2.88889	2	2.66667
3	2.33333	3
3.55556	2.66667	3.66667
2.22222	3.11111	2.11111
2.55556	2.22222	2.22222
3.11111	2.33333	2.77778
3.44444	2.55556	3.11111
3.77778	2.77778	3.55556
2.55556	3.11111	4.11111
2.77778	3.44444	2
3.11111	2.22222	2.33333
3.33333	2.66667	2.55556
2.33333	3.11111	2.88889
2.66667	3.33333	3.55556
3.11111	2.33333	1.88889
2.33333	2.44444	2
2.55556	3	2.33333
3	2	2.77778
3.55556	2.22222	3.33333
2.22222	2.66667	3.55556
2.66667	3.22222	2.44444
2.88889	2.11111	2.77778
2.44444	2.22222	3
2.77778	2.44444	3.55556
2.55556	2.66667	4
2.88889	2.33333	1.88889
2.33333	2.77778	2.22222
2.77778	3.11111	2.11111
2.44444	3.33333	2.33333
2.88889	2.44444	2.77778
2.22222	2.66667	3.22222
2.55556	3.22222	2
2.55556	2	2.44444
2.88889	2.33333	2.66667
2.44444	2.77778	3.11111
2.22222	2.11111	3.44444
2.88889	2.22222	2
3	2.44444	2.55556
3.11111	2.66667	2.77778
3.22222	2.22222	3.33333
3.33333	2.66667	3.55556
3.33333	2	1.88889
3.44444	1.88889	2.11111
3.55556	2.33333	2.22222
3.77778	2.22222	2.77778
2	2.22222	3.22222
2.11111	2.33333	2.22222
2.22222	2.55556	2.55556
2.33333	2.66667	2.88889
2.55556	2.66667	3.33333
2.88889	2.88889	2.11111
3.11111	3.11111	2.22222
3.33333	3.22222	2.22222
3.55556	3.33333	2.44444
3.66667	3.55556	2.88889
2	1.88889	3.33333
2.11111	2	2.22222
2.55556	2.22222	2.55556
3.11111	2.33333	3
3.55556	2.44444	3.44444
4	2.66667	2
2.22222	2.88889	2.44444
2.66667	3.33333	2.66667
3	3.55556	3.22222
3.33333	4.22222	1.88889
3.88889	2.44444	2.22222
2.22222	2.66667	2.44444
2.33333	3	2.88889
2.66667	3.44444	2.22222
3	3.66667	2.55556
3.33333	4.55556	3
4.11111	2.44444	2
2.44444	2.77778	2.11111
2.55556	3.22222	2.22222
2.88889	3.77778	2.55556
3.33333	4.44444	1.77778
3.88889	5	2
2.44444	2.77778	2.33333
2.66667	3.22222	2
3	3.44444	2.22222
3.55556	4	2.11111
4.11111	4.44444	2.44444
4.55556	2.44444	1.88889
2.55556	2.66667	2.22222
2.88889	3.11111	2.33333
3.33333	3.55556	2
3.66667	4.11111	2.22222
4.22222	2.11111	1.88889
2.33333	2.55556	1.88889
2.66667	3	2.55556
3.11111	3.33333	2.66667
1.88889	3.55556	2.77778
2	4.22222	2.77778
2.11111	2.33333	2.77778
2.33333	2.66667	3.11111
2.55556	2.88889	3.33333
2.77778	3.33333	3.44444
3	3.77778	3.88889
3.22222	4.44444	1.88889
3.44444	2	1.88889
3.88889	2	2.11111
2	2.22222	2.33333
2.22222	2.44444	2.66667
2.66667	2.55556	2.88889
3.22222	2.66667	3.11111
3.55556	3	3.44444
3.88889	3.22222	3.55556
2.22222	3.44444	4
2.66667	4.11111	4.44444
2.77778	2.22222	2.22222
3.11111	2.44444	2.66667
3.66667	2.88889	3
2.33333	3.11111	3.55556
2.44444	3.33333	2
2.77778	3.77778	2.22222
3.11111	2.55556	2.44444
3.55556	2.88889	3
4.22222	3.22222	3.55556
2.33333	3.88889	3.88889
2.55556	4.33333	2.11111
3	4.88889	2.22222
3.55556	2.66667	2.66667
4.22222	3.22222	3.11111
2.33333	3.55556	3.55556
2.55556	4.22222	4.11111
3	4.44444	2.11111
3.44444	2.33333	2.55556
4.22222	2.55556	2.77778
4.77778	3	3.33333
2.66667	3.33333	4
3	4	2
3.66667	2.11111	2.33333
4	2.44444	2.66667
4.55556	2.88889	3.11111
2.22222	3.33333	3.77778
2.55556	3.44444	2
3	3.88889	2.22222
2	2.33333	2.66667
2.33333	2.44444	3
2.55556	2.88889	3.66667
3	3.22222	4.33333
3.33333	3.77778	2.11111
4	4.22222	2.77778
2.22222	2.33333	2.77778
2.44444	2.55556	2
2.66667	2.88889	2
2.88889	3.11111	2.22222
3.55556	3.66667	2.22222
2.11111	4	2.55556
2.44444	2.11111	2.66667
2.66667	2.44444	3
3.11111	2.66667	3.44444
3.44444	3.44444	3.55556
3.88889	3.88889	3.88889
2.22222	4.44444	4.44444
2.66667	2.66667	2.33333
3	2.88889	2.77778
3.44444	3.55556	3.11111
4	3.77778	3.66667
2.44444	4.66667	2
2.77778	2.33333	2.33333
3.11111	2.66667	2.44444
3.55556	2.88889	2.88889
4.11111	3.22222	3.33333
4.55556	4	3.88889
2.44444	2.11111	2
2.55556	2.44444	2.33333
2.88889	2.77778	2.77778
3.33333	3.33333	3.22222
3.88889	3.77778	3.77778
2.33333	4.11111	4.22222
2.44444	2.11111	2.22222
2.88889	2.44444	2.66667
2.11111	2.55556	2.88889
2.55556	3.22222	3.22222
2.88889	3.44444	3.66667
3.11111	3.66667	2
3.44444	2.11111	2.33333
4.22222	2.33333	2.55556
2.22222	3	2.88889
2.55556	3.11111	3.66667
2.77778	3.33333	2
3.11111	3.88889	2.22222
3.66667	2.11111	2.55556
2.33333	2.66667	2.88889
2.55556	2.88889	3.55556
2.77778	3.22222	4
3.33333	2.66667	2.33333
3.66667	3.11111	2.88889
4	3.66667	2.88889
2.22222	4	2.22222
2.66667	4.44444	2.44444
2.88889	2.55556	2.88889
3.33333	3	3.33333
3.88889	3.22222	2.11111
2.22222	3.55556	2.44444
2.66667	4	2.66667
2.88889	2.22222	3.22222
3.33333	2.44444	3.77778
4	2.77778	4.11111
4.22222	3.22222	1.88889
2.55556	3.55556	2.22222
2.66667	4	2.66667
3	2.22222	3
3.55556	2.44444	3.55556
4.11111	2.66667	4.11111
2.44444	3.11111	2.11111
2.55556	3.66667	2.66667
2.77778	3.88889	2.77778
2.11111	2.33333	3.22222
2.44444	2.55556	3.77778
2.66667	2.66667	1.88889
2.88889	3.55556	2.11111
3.55556	2.44444	2.44444
2	2.66667	2.88889
2.33333	3	3.55556
2.55556	3.55556	1.88889
2.66667	3.88889	2.11111
3.11111	2.33333	2.44444
3.77778	2.66667	2.88889
2.33333	3	3.22222
2.66667	3.55556	3.77778
2.88889	3.77778	2
3.55556	2	2.44444
4.22222	2.33333	2.88889
2.22222	2.66667	2.33333
2.55556	3	2.55556
2.88889	3.55556	3
3.22222	3.77778	3.33333
3.55556	2	2
4.22222	2.55556	2.44444
2.44444	2.88889	2.66667
2.88889	3.22222	3.11111
3.44444	3.44444	3.66667
3.66667	3.77778	4
4.11111	2.22222	2
2.44444	2.55556	2.11111
2.66667	3	2.66667
3	3.55556	2.88889
2.22222	2.66667	3.44444
2.66667	2.77778	4.11111
2.77778	3.11111	2.11111
3.33333	3.55556	2.55556
3.88889	2.55556	2.77778
2	2.77778	3.33333
2.44444	3.44444	3.66667
2.88889	3.66667	2
3.11111	2.22222	2.33333
3.55556	2.55556	2.55556
4.11111	3	3
2.44444	3.33333	3.77778
2.55556	3.77778	1.88889
2.77778	3.88889	2.11111
3.33333	2.11111	2.33333
3.77778	2.44444	2.66667
2.11111	2.77778	3.11111
2.55556	3.11111	3.66667
2.77778	3.66667	2.22222
3.11111	2.22222	2.55556
3.66667	2.66667	2.77778
2.66667	2.77778	1.88889
3	2.44444	2
3.55556	2.55556	2.22222
3.88889	2.88889	2.77778
2.44444	2.33333	3.22222
2.66667	2.55556	3.66667
3	2.77778	2.11111
2.22222	2.11111	2.44444
2.44444	2.44444	2.88889
2.11111	2.66667	3.11111
2.22222	2.33333	4
2.55556	2.77778	4.44444
2.88889	3	2.11111
3.11111	2.44444	2.44444
2.44444	2.66667	2.66667
2.55556	2.44444	3.33333
2.88889	2.55556	3.66667
3.55556	2.22222	2.22222
2.22222	2.55556	2.33333
2.44444	2.77778	2.55556
2.77778	2	3
3.33333	2	3.77778
