# Supplementary material for: Phage-induced efflux down-regulation boosts antibiotic efficacy
Source: PLoS Pathog. 2024 Jun 28;20(6):e1012361. doi: 10.1371/journal.ppat.1012361 (PMC11239113; doi:10.1371/journal.ppat.1012361)
Supplement: S18 File — Numerical values for the data reported in S10 Fig. (XLSX) [file ppat.1012361.s031.xlsx]

## Sheet: Data A
Plaque size (mm2)
Phage	Phage+ciprofloxacin	Phage+ampicillin	Phage+trimethprim
3.33879	1.53062	2.31139	2.25258
3.14239	2.44898	2.60032	1.12629
1.2766	2.75511	3.6597	1.0239
3.92799	3.06123	3.46709	1.94541
2.06219	2.2449	2.88924	1.43346
4.71358	3.9796	2.21508	1.53585
4.12439	2.95919	2.88924	1.43346
3.14239	1.93878	2.98555	1.0239
2.65139	2.85715	3.08186	1.43346
3.73159	3.36735	2.4077	1.63824
2.65139	3.26531	2.50401	1.12629
3.14239	3.16327	2.69662	1.63824
4.22259	3.06123	2.79293	1.74063
4.02619	1.63266	2.31139	2.0478
1.76759	2.95919	2.60032	1.94541
2.25859	1.63266	3.46709	1.94541
2.55319	3.46939	3.46709	1.84302
3.24059	4.4898	4.14124	0.71673
3.24059	3.67348	2.60032	0.71673
1.66939	4.08164	3.5634	2.0478
3.53519	3.87756	2.88924	1.74063
2.35679	2.95919	3.85232	1.84302
3.43699	4.28572	4.14124	1.74063
3.33879	3.9796	2.60032	2.25258
3.24059	3.16327	1.44462	1.43346
4.02619	4.59185	2.98555	0.81912
4.51718	3.26531	3.27447	1.53585
2.35679	2.44898	3.6597	1.74063
1.96399	3.46939	3.08186	1.63824
3.92799	2.75511	3.27447	1.63824
4.12439	2.75511	4.04494	1.43346
2.55319	3.67348	3.46709	1.43346
3.14239	3.36735	3.37078	1.74063
3.73159	3.36735	2.31139
3.33879	3.67348	3.75601
2.84779	3.57144	1.92616
3.33879	2.44898	2.21508
3.92799	2.65307	3.75601
3.04419	1.93878	2.21508
4.71358	3.06123	2.31139
4.12439	2.44898	3.94863
4.22259	3.9796	4.04494
4.02619	3.16327	2.02247
3.73159	3.87756	1.44462
2.45499	3.77552	4.23755
2.45499	4.18368	3.37078
2.25859	2.95919	3.46709
2.16039	2.75511	2.31139
4.22259	2.04082	3.75601
2.55319	2.95919	3.5634
2.74959	2.2449	2.88924
1.96399	2.44898	3.85232
4.32079	3.06123	4.04494
3.92799	3.46939	2.69662
3.14239	3.26531	2.21508
2.06219	1.93878	4.04494
3.04419	3.26531	1.92616
3.53519	1.32653	1.44462
3.33879	1.83674	2.4077
3.43699	2.95919	2.69662
2.94599	3.67348	4.33386
2.84779	3.77552	2.4077
3.33879	3.57144	3.6597
4.90998	3.57144	4.04494
1.66939	3.06123	2.21508
3.43699	1.32653	3.94863
1.0802	3.77552	3.75601
3.53519	3.87756	3.6597
3.43699	3.77552	3.08186
2.74959	4.08164	1.73354
3.63339	1.53062	1.252
4.41899	2.14286	1.1557
3.14239	3.26531	3.85232
2.55319	2.75511	1.82985
3.24059	3.36735	1.82985
2.35679	3.06123	2.88924
1.76759	2.55103	2.88924
2.45499	3.36735	3.6597
1.57119	2.65307	3.85232
1.66939	2.95919	2.4077
2.94599	3.77552	2.50401
3.63339	3.36735	2.50401
3.92799	4.08164	3.37078
4.02619	2.65307	3.85232
3.33879	2.44898	3.6597
3.04419	2.14286	3.17816
3.33879	1.12245	3.75601
3.14239	3.26531	2.31139
2.94599	2.2449	2.88924
3.43699	2.75511	1.34831
2.25859	4.08164	0.96308
3.24059	3.06123	3.17816
2.06219	2.04082	2.98555
4.32079	3.67348	2.88924
3.24059	0.918369	3.75601
4.22259	2.14286	4.33386
3.24059	3.67348	3.27447
3.04419	2.44898	3.27447
1.86579	3.57144	2.88924
3.73159	2.75511	3.17816
4.12439	3.46939	2.79293
3.82979	3.06123	3.5634
2.16039	1.42857	2.11878
2.35679	2.85715	2.88924
3.92799	3.9796	3.85232
3.14239	3.87756	1.63724
2.94599	4.18368	2.31139
4.41899	3.77552	1.92616
3.82979	3.87756	4.23755
4.22259	4.08164	2.79293
2.06219	3.87756	3.5634
3.33879	4.18368	2.50401
3.53519	3.57144	2.50401
3.14239	3.57144	4.33386
4.12439	2.44898	3.27447
2.16039	1.93878	2.79293
3.92799	3.67348	1.92616
3.92799	2.85715	4.33386
2.25859	3.67348	1.44462
